# Supplementary material for: The atypical KRAS Q22K mutation directs TGF‐β response towards partial epithelial‐to‐mesenchymal transition in patient‐derived colorectal cancer tumoroids
Source: Mol Oncol. 2025 Mar 11;19(8):2212–32. doi: 10.1002/1878-0261.70014 (PMC12330932; doi:10.1002/1878-0261.70014)
Supplement: Supplementary file 1 — Fig. S1. TGF‐β1 treatment induces morphological changes and 2D growth in patient‐derived tumoroid 1 (PDT1). Fig. S2. TGF‐β1 enhances the sensitivity of patient‐derived tumoroid 1 (PDT1) towards KRAS inhibition. Fig. S3.1. Cultivation of patient‐derived tumoroid 1 (PDT1) in basal medium stimulates differentiation towards specialized cell types of the colon crypt. Fig. S3.2. Cultivation of patient‐derived tumoroid 1 (PDT1) in basal medium stimulates differentiation towards specialized cell types of the colon crypt. Fig. S4. Gene overlap and Gene set enrichment analysis (GSEA) analysis of TGF‐β1 induced genes. Table S1. Excel file containing significant deregulated genes between different conditions. Table S2. Excel file containing gene lists of different cell types of the colon crypt, related to Fig. 4F and S3.1. Table S3. Excel file containing epithelial‐to‐mesenchymal transition (EMT) genes shown in Fig. 5B. Table S4. Excel file containing top significant up‐ and downregulated Reactome pathways and associated genes, related to Fig. 6A. [file MOL2-19-2212-s001.zip › mol270014-sup-0006-TableS1.xlsx]

## Sheet: BT_vs_BS
	baseMean	log2FoldChange	lfcSE	pvalue	padj	ENTREZID	SYMBOL	GENENAME	GENETYPE
ENSG00000007372	127.93	5.99516	0.463223	2.65235e-40	7.26573e-38	5080	PAX6	paired box 6	protein-coding
ENSG00000125510	10.5551	5.83929	1.29304	2.13324e-08	4.37642e-07	4987	OPRL1	opioid related nociceptin receptor 1	protein-coding
ENSG00000112276	21.1373	5.41073	1.12162	1.10691e-08	2.36495e-07	11149	BVES	blood vessel epicardial substance	protein-coding
ENSG00000224940	79.3848	5.14004	0.418564	4.25387e-36	9.77338e-34	401399	PRRT4	proline rich transmembrane protein 4	protein-coding
ENSG00000156535	540.721	4.9353	0.316431	3.67685e-56	2.12333e-53	135228	CD109	CD109 molecule	protein-coding
ENSG00000240476	49.0995	4.86121	0.575987	1.15698e-18	8.07882e-17	105374003	LOC105374003	uncharacterized LOC105374003	ncRNA
ENSG00000139547	11.7315	4.84005	1.43242	2.23277e-06	3.01374e-05	8608	RDH16	retinol dehydrogenase 16	protein-coding
ENSG00000059804	2453.05	4.72048	0.618735	8.33418e-16	4.60146e-14	6515	SLC2A3	solute carrier family 2 member 3	protein-coding
ENSG00000115414	3657.55	4.64921	0.205924	4.4001e-114	2.35042e-110	2335	FN1	fibronectin 1	protein-coding
ENSG00000131620	648.206	4.49416	0.673327	7.97362e-13	3.18453e-11	55107	ANO1	anoctamin 1	protein-coding
ENSG00000132429	38.2508	4.41224	1.50027	8.37964e-06	9.87578e-05	64208	POPDC3	popeye domain containing 3	protein-coding
ENSG00000075618	1222.84	4.23619	0.258336	1.11789e-61	8.23657e-59	6624	FSCN1	fascin actin-bundling protein 1	protein-coding
ENSG00000186684	38.3452	4.15202	0.623918	9.20218e-13	3.64116e-11	339761	CYP27C1	cytochrome P450 family 27 subfamily C member 1	protein-coding
ENSG00000177494	545.14	4.126	0.208855	4.02432e-88	9.55419e-85	79413	ZBED2	zinc finger BED-type containing 2	protein-coding
ENSG00000137877	569.563	4.11056	0.307451	4.55648e-42	1.37124e-39	51332	SPTBN5	spectrin beta, non-erythrocytic 5	protein-coding
ENSG00000164488	31.9361	4.03309	1.43153	1.54216e-05	0.000170519	168002	DACT2	dishevelled binding antagonist of beta catenin 2	protein-coding
ENSG00000229950	19.3672	3.99223	1.47022	1.91394e-05	0.00020576
ENSG00000173262	21.4076	3.95514	0.853224	6.90855e-08	1.296e-06	144195	SLC2A14	solute carrier family 2 member 14	protein-coding
ENSG00000173210	162.649	3.9401	0.815402	2.85845e-08	5.77283e-07	22885	ABLIM3	actin binding LIM protein family member 3	protein-coding
ENSG00000174564	197.869	3.92114	0.258008	1.678e-53	8.33811e-51	53833	IL20RB	interleukin 20 receptor subunit beta	protein-coding
ENSG00000212237	8.87452	3.87273	1.60227	3.43349e-05	0.000343143	100873273	RNA5SP18	RNA, 5S ribosomal pseudogene 18	pseudo
ENSG00000249684	54.5688	3.83741	0.549475	9.00847e-14	4.0954e-12
ENSG00000154133	16.3648	3.71577	0.771515	3.1533e-08	6.29687e-07	54538	ROBO4	roundabout guidance receptor 4	protein-coding
ENSG00000160200	45.8824	3.69285	0.815234	1.14234e-07	2.04425e-06	875/102724560	CBS/LOC102724560	cystathionine beta-synthase/cystathionine beta-synthase like	protein-coding
ENSG00000185811	12.6421	3.6688	1.00432	2.77062e-06	3.6679e-05	10320	IKZF1	IKAROS family zinc finger 1	protein-coding
ENSG00000137273	12.8879	3.66561	1.04382	4.16193e-06	5.26513e-05	2295	FOXF2	forkhead box F2	protein-coding
ENSG00000268655	15.6676	3.61274	1.11139	8.46225e-06	9.96214e-05	101059948	LOC101059948	uncharacterized LOC101059948	protein-coding
ENSG00000134757	1029.22	3.60764	0.162836	3.38867e-110	1.44812e-106	1830	DSG3	desmoglein 3	protein-coding
ENSG00000105974	97.6868	3.59522	0.324615	5.47238e-30	8.41211e-28	857	CAV1	caveolin 1	protein-coding
ENSG00000188095	4.85139	3.54232	1.86784	9.134e-05	0.000807139	145873	MESP2	mesoderm posterior bHLH transcription factor 2	protein-coding
ENSG00000188064	32.811	3.53855	0.924175	1.68344e-06	2.34638e-05	7477	WNT7B	Wnt family member 7B	protein-coding
ENSG00000153162	49.544	3.53487	0.438947	2.41042e-17	1.556e-15	654	BMP6	bone morphogenetic protein 6	protein-coding
ENSG00000169302	8.9166	3.47663	1.38942	4.43214e-05	0.000428127	202374	STK32A	serine/threonine kinase 32A	protein-coding
ENSG00000259024	5.04336	3.42353	1.87759	0.000113425	0.000972139	100533496	TVP23C-CDRT4	TVP23C-CDRT4 readthrough	protein-coding
ENSG00000244128	65.22	3.41719	0.510996	6.27311e-13	2.54824e-11	103695433	LINC01322	long intergenic non-protein coding RNA 1322	ncRNA
ENSG00000157227	3098.69	3.41158	0.379865	7.83138e-21	6.61395e-19	4323	MMP14	matrix metallopeptidase 14	protein-coding
ENSG00000166546	175.019	3.39896	0.660944	6.47914e-09	1.44058e-07	146227	BEAN1	brain expressed associated with NEDD4 1	protein-coding
ENSG00000105711	81.749	3.39086	0.378362	9.25282e-21	7.72285e-19	6324	SCN1B	sodium voltage-gated channel beta subunit 1	protein-coding
ENSG00000069431	23.1256	3.36107	0.596979	4.61922e-10	1.23993e-08	10060	ABCC9	ATP binding cassette subfamily C member 9	protein-coding
ENSG00000105928	32.8094	3.32316	0.521431	5.01764e-12	1.78985e-10	1687	GSDME	gasdermin E	protein-coding
ENSG00000105048	142.122	3.30146	0.912558	3.57042e-06	4.5737e-05	7138	TNNT1	troponin T1, slow skeletal type	protein-coding
ENSG00000285094	12.8224	3.29698	0.832354	1.15897e-06	1.67776e-05
ENSG00000161638	68.3106	3.27198	1.4895	8.79082e-05	0.000781012	3678	ITGA5	integrin subunit alpha 5	protein-coding
ENSG00000249129	13.0854	3.26102	1.16317	2.90201e-05	0.000296479
ENSG00000175906	160.436	3.23094	0.279522	1.89249e-32	3.51625e-30	379	ARL4D	ADP ribosylation factor like GTPase 4D	protein-coding
ENSG00000273179	85.4676	3.229	0.336833	2.59055e-23	2.55079e-21
ENSG00000105419	14.1813	3.1962	0.8537	2.4989e-06	3.34131e-05	56917	MEIS3	Meis homeobox 3	protein-coding
ENSG00000261342	6.66018	3.14599	1.75148	0.000168019	0.00136245
ENSG00000122863	25.5623	3.13211	0.747481	5.19126e-07	8.15601e-06	9469	CHST3	carbohydrate sulfotransferase 3	protein-coding
ENSG00000164761	422.512	3.10383	0.322278	1.70694e-23	1.68853e-21	4982	TNFRSF11B	TNF receptor superfamily member 11b	protein-coding
ENSG00000171889	11.3998	3.09552	0.888219	5.75517e-06	7.10402e-05	554202	MIR31HG	MIR31 host gene	ncRNA
ENSG00000185633	14.4445	3.08009	0.980826	1.4734e-05	0.000163628	56901	NDUFA4L2	NDUFA4 mitochondrial complex associated like 2	protein-coding
ENSG00000167244	164.183	3.0707	0.427661	2.0149e-14	9.74038e-13	3481	IGF2	insulin like growth factor 2	protein-coding
ENSG00000231298	56.9377	3.04433	0.57045	2.50506e-09	5.96718e-08	100216001	MANCR	mitotically associated long non coding RNA	ncRNA
ENSG00000163666	22.7096	3.02899	1.71851	0.000200778	0.00159495	8820	HESX1	HESX homeobox 1	protein-coding
ENSG00000279821	24.0149	3.01848	0.647344	7.26026e-08	1.35249e-06
ENSG00000159674	1311.58	2.99486	0.208502	2.58938e-48	1.04391e-45	10417	SPON2	spondin 2	protein-coding
ENSG00000095752	49.0094	2.98649	0.596124	1.39667e-08	2.94597e-07	3589	IL11	interleukin 11	protein-coding
ENSG00000166473	13.1691	2.98584	1.03814	2.91793e-05	0.000297885	114780	PKD1L2	polycystin 1 like 2 (gene/pseudogene)	protein-coding
ENSG00000114270	1851.27	2.96342	0.246712	9.38037e-35	2.02455e-32	1294	COL7A1	collagen type VII alpha 1 chain	protein-coding
ENSG00000142156	4105.24	2.96251	0.72191	7.6636e-07	1.16464e-05	1291	COL6A1	collagen type VI alpha 1 chain	protein-coding
ENSG00000162951	1543.69	2.9433	0.181877	2.02433e-60	1.39528e-57	347730	LRRTM1	leucine rich repeat transmembrane neuronal 1	protein-coding
ENSG00000134955	44.1979	2.92466	0.447198	1.87733e-12	7.13754e-11	219855	SLC37A2	solute carrier family 37 member 2	protein-coding
ENSG00000196421	99.3992	2.88609	0.294753	3.96204e-24	4.23285e-22	284739	C20orf204	chromosome 20 open reading frame 204	protein-coding
ENSG00000116032	32.8054	2.87115	0.456176	9.63052e-12	3.2819e-10	116444	GRIN3B	glutamate ionotropic receptor NMDA type subunit 3B	protein-coding
ENSG00000051128	164.657	2.86723	0.288631	9.74214e-25	1.07855e-22	9454	HOMER3	homer scaffold protein 3	protein-coding
ENSG00000250920	514.229	2.86589	0.174701	5.74634e-62	4.91128e-59
ENSG00000205420	1090.59	2.85886	0.602391	5.27262e-08	1.01358e-06	3853	KRT6A	keratin 6A	protein-coding
ENSG00000171695	17.0002	2.85317	1.02788	3.95349e-05	0.000388209	198437	LKAAEAR1	LKAAEAR motif containing 1	protein-coding
ENSG00000206712	5.06195	2.84224	2.14693	0.000288981	0.00219193	100873741	RNU6-26P	RNA, U6 small nuclear 26, pseudogene	pseudo
ENSG00000213626	243.466	2.83927	0.392941	1.64173e-14	8.02719e-13	81606	LBH	LBH regulator of WNT signaling pathway	protein-coding
ENSG00000206344	13.1424	2.83266	1.21269	9.95658e-05	0.000869756	253018	HCG27	HLA complex group 27	ncRNA
ENSG00000057019	11964.8	2.82756	0.150577	3.81474e-80	7.40995e-77	131566	DCBLD2	discoidin, CUB and LCCL domain containing 2	protein-coding
ENSG00000092621	4488.68	2.80159	0.355951	1.21191e-16	7.33564e-15	26227	PHGDH	phosphoglycerate dehydrogenase	protein-coding
ENSG00000260877	55.748	2.79499	0.492885	4.40996e-10	1.19125e-08
ENSG00000105650	10.8838	2.78318	1.1775	9.78353e-05	0.000857443	5143	PDE4C	phosphodiesterase 4C	protein-coding
ENSG00000278709	109.317	2.76014	0.388108	3.99741e-14	1.87309e-12	105416157	NKILA	NF-kappaB interacting lncRNA	ncRNA
ENSG00000287271	12.2468	2.72905	1.13615	9.42511e-05	0.000829774
ENSG00000163032	314.809	2.72629	0.351899	3.43641e-16	1.99526e-14	7447	VSNL1	visinin like 1	protein-coding
ENSG00000102781	111.506	2.71711	0.3188	5.83874e-19	4.17246e-17	84056	KATNAL1	katanin catalytic subunit A1 like 1	protein-coding
ENSG00000136490	73.649	2.71417	0.366771	4.98576e-15	2.53042e-13	80774	LIMD2	LIM domain containing 2	protein-coding
ENSG00000068976	16.9048	2.68588	1.18432	0.000126372	0.00107065	5837	PYGM	glycogen phosphorylase, muscle associated	protein-coding
ENSG00000235098	16.3508	2.68308	0.695046	2.07202e-06	2.83074e-05	441869	ANKRD65	ankyrin repeat domain 65	protein-coding
ENSG00000289850	107.527	2.66023	0.363799	1.00713e-14	4.98135e-13
ENSG00000187013	40.7405	2.65715	0.655704	1.0544e-06	1.54492e-05	388407	LINC02875	long intergenic non-protein coding RNA 2875	ncRNA
ENSG00000132386	137.472	2.6343	0.310775	9.47657e-19	6.66072e-17	5176	SERPINF1	serpin family F member 1	protein-coding
ENSG00000171608	109.237	2.62555	0.527559	1.9662e-08	4.06696e-07	5293	PIK3CD	phosphatidylinositol-4,5-bisphosphate 3-kinase catalytic subunit delta	protein-coding
ENSG00000183873	19.2144	2.61162	0.696328	3.09853e-06	4.0419e-05	6331	SCN5A	sodium voltage-gated channel alpha subunit 5	protein-coding
ENSG00000228509	44.5034	2.60552	0.449611	2.43796e-10	6.88137e-09
ENSG00000136010	222.048	2.577	0.601953	4.52455e-07	7.20387e-06	160428	ALDH1L2	aldehyde dehydrogenase 1 family member L2	protein-coding
ENSG00000173805	96.5632	2.57389	0.377235	3.5951e-13	1.50032e-11	9001	HAP1	huntingtin associated protein 1	protein-coding
ENSG00000086730	369.768	2.5697	0.265054	1.42493e-23	1.43615e-21	7462	LAT2	linker for activation of T cells family member 2	protein-coding
ENSG00000087494	11.5663	2.55763	0.986854	7.10331e-05	0.000643666	5744	PTHLH	parathyroid hormone like hormone	protein-coding
ENSG00000128266	385.019	2.55348	0.221882	5.62803e-32	1.01054e-29	2781	GNAZ	G protein subunit alpha z	protein-coding
ENSG00000106123	1140.09	2.52425	0.257205	4.65608e-24	4.94957e-22	2051	EPHB6	EPH receptor B6	protein-coding
ENSG00000124225	14398.6	2.52217	0.198952	3.90679e-38	9.70655e-36	56937	PMEPA1	prostate transmembrane protein, androgen induced 1	protein-coding
ENSG00000144596	15.9933	2.51992	1.06369	0.000116486	0.00099518	80852	GRIP2	glutamate receptor interacting protein 2	protein-coding
ENSG00000251322	314.794	2.51618	0.168243	7.22403e-52	3.28417e-49	85358	SHANK3	SH3 and multiple ankyrin repeat domains 3	protein-coding
ENSG00000101306	22.546	2.51071	0.568765	2.70494e-07	4.48382e-06	85366	MYLK2	myosin light chain kinase 2	protein-coding
ENSG00000145040	42.9843	2.49414	0.432124	3.01692e-10	8.36089e-09	90226	UCN2	urocortin 2	protein-coding
ENSG00000198753	190.952	2.47996	0.236647	5.4427e-27	7.36038e-25	5365	PLXNB3	plexin B3	protein-coding
ENSG00000262454	168.996	2.47324	0.326609	1.69622e-15	9.04652e-14	100129781	MIR193BHG	MIR193b-365a host gene	ncRNA
ENSG00000182798	11.9674	2.47265	1.04286	0.000119874	0.00102168	645864	MAGEB17	MAGE family member B17	protein-coding
ENSG00000238178	15.6296	2.45949	0.943103	7.29045e-05	0.00065839
ENSG00000121297	27.92	2.43816	0.678553	5.55655e-06	6.87873e-05	57616	TSHZ3	teashirt zinc finger homeobox 3	protein-coding
ENSG00000019549	73.4154	2.43415	0.37843	5.48502e-12	1.93716e-10	6591	SNAI2	snail family transcriptional repressor 2	protein-coding
ENSG00000254933	40.9007	2.42256	0.407859	1.18109e-10	3.50506e-09
ENSG00000023171	65.2459	2.42119	0.365294	1.52864e-12	5.90642e-11	57476	GRAMD1B	GRAM domain containing 1B	protein-coding
ENSG00000225950	8.53866	2.41963	1.41996	0.000424211	0.00305722	4909	NTF4	neurotrophin 4	protein-coding
ENSG00000090006	2246.89	2.40466	0.232807	2.87185e-26	3.69655e-24	8425	LTBP4	latent transforming growth factor beta binding protein 4	protein-coding
ENSG00000277147	60.6902	2.40305	0.454038	4.49511e-09	1.03388e-07	57234/388692	LINC00869/LINC02591	long intergenic non-protein coding RNA 869/long intergenic non-protein coding RNA 2591	ncRNA
ENSG00000185100	147.713	2.40129	0.525427	1.46307e-07	2.55823e-06	122622	ADSS1	adenylosuccinate synthase 1	protein-coding
ENSG00000137203	155.033	2.38548	0.262641	5.72628e-21	4.91379e-19	7020	TFAP2A	transcription factor AP-2 alpha	protein-coding
ENSG00000136002	481.377	2.38265	0.201756	2.02594e-33	4.04563e-31	50649	ARHGEF4	Rho guanine nucleotide exchange factor 4	protein-coding
ENSG00000198910	895.313	2.37484	0.242896	7.89029e-24	8.26431e-22	3897	L1CAM	L1 cell adhesion molecule	protein-coding
ENSG00000077092	91.2844	2.3673	0.266981	4.09458e-20	3.26451e-18	5915	RARB	retinoic acid receptor beta	protein-coding
ENSG00000130433	29.5623	2.36369	0.702595	1.14097e-05	0.00013079	59285	CACNG6	calcium voltage-gated channel auxiliary subunit gamma 6	protein-coding
ENSG00000205426	97.793	2.36037	0.298644	1.41087e-16	8.42067e-15	3887	KRT81	keratin 81	protein-coding
ENSG00000108379	168.969	2.35159	0.271667	2.66724e-19	2.00672e-17	7473/101929777	WNT3/LOC101929777	Wnt family member 3/uncharacterized LOC101929777	protein-coding/ncRNA
ENSG00000170955	85.8812	2.3491	0.299065	2.09677e-16	1.23421e-14	112464	CAVIN3	caveolae associated protein 3	protein-coding
ENSG00000171700	429.277	2.34887	0.23184	2.32278e-25	2.81994e-23	10287	RGS19	regulator of G protein signaling 19	protein-coding
ENSG00000217801	129.321	2.34742	0.278419	1.85489e-18	1.27849e-16	100288175	LOC100288175	uncharacterized LOC100288175	ncRNA
ENSG00000187800	80.0013	2.3338	0.350906	1.39464e-12	5.41804e-11	375033	PEAR1	platelet endothelial aggregation receptor 1	protein-coding
ENSG00000182264	53.3984	2.32628	0.513053	1.7687e-07	3.03793e-06	284359	IZUMO1	izumo sperm-oocyte fusion 1	protein-coding
ENSG00000205116	104.292	2.32423	0.46929	2.59968e-08	5.29022e-07	643965	TMEM88B	transmembrane protein 88B	protein-coding
ENSG00000240563	4.46441	2.31901	1.95963	0.000710903	0.0047632	54596	L1TD1	LINE1 type transposase domain containing 1	protein-coding
ENSG00000166780	353.864	2.31125	0.267819	3.46005e-19	2.55817e-17	89927	BMERB1	bMERB domain containing 1	protein-coding
ENSG00000233532	62.7786	2.29335	0.370522	2.79249e-11	9.04047e-10	728192	LINC00460	long intergenic non-protein coding RNA 460	ncRNA
ENSG00000185386	96.8473	2.28365	0.352283	4.35873e-12	1.5839e-10	5600	MAPK11	mitogen-activated protein kinase 11	protein-coding
ENSG00000106070	840.676	2.28331	0.60008	2.9821e-06	3.91632e-05	2887	GRB10	growth factor receptor bound protein 10	protein-coding
ENSG00000129116	157.994	2.28105	0.412196	1.30779e-09	3.23802e-08	23022	PALLD	palladin, cytoskeletal associated protein	protein-coding
ENSG00000119681	117.512	2.27688	0.3254	1.33783e-13	5.90609e-12	4053	LTBP2	latent transforming growth factor beta binding protein 2	protein-coding
ENSG00000182747	419.732	2.27639	0.327054	1.7337e-13	7.46853e-12	340146	SLC35D3	solute carrier family 35 member D3	protein-coding
ENSG00000134954	358.606	2.27003	0.331517	3.80877e-13	1.58639e-11	2113	ETS1	ETS proto-oncogene 1, transcription factor	protein-coding
ENSG00000236969	65.4222	2.25712	0.398409	6.35105e-10	1.67328e-08
ENSG00000140511	237.936	2.25441	0.371028	5.71135e-11	1.77376e-09	145864	HAPLN3	hyaluronan and proteoglycan link protein 3	protein-coding
ENSG00000111817	195.194	2.25293	0.267877	2.36292e-18	1.62343e-16	29940	DSE	dermatan sulfate epimerase	protein-coding
ENSG00000175315	78.2904	2.25228	0.412186	1.93746e-09	4.70963e-08	1474	CST6	cystatin E/M	protein-coding
ENSG00000178150	96.0299	2.23515	0.335773	1.41209e-12	5.47589e-11	163071	ZNF114	zinc finger protein 114	protein-coding
ENSG00000260001	43.8989	2.23192	0.551669	1.29695e-06	1.84869e-05	100507588	TGFBR3L	transforming growth factor beta receptor 3 like	protein-coding
ENSG00000167191	68.3179	2.22345	0.494676	2.17839e-07	3.6679e-06	51704	GPRC5B	G protein-coupled receptor class C group 5 member B	protein-coding
ENSG00000165891	621.381	2.2225	0.251553	6.01075e-20	4.72176e-18	144455	E2F7	E2F transcription factor 7	protein-coding
ENSG00000116962	90.2903	2.22189	0.411265	2.73259e-09	6.48028e-08	4811	NID1	nidogen 1	protein-coding
ENSG00000206075	5032.05	2.21601	0.187879	2.78143e-33	5.45237e-31	5268	SERPINB5	serpin family B member 5	protein-coding
ENSG00000259644	3.85794	2.2116	1.998	0.000806026	0.00529267
ENSG00000187185	6.9832	2.18108	1.57139	0.000842809	0.0055004	388282	LOC388282	uncharacterized LOC388282	ncRNA
ENSG00000183496	43.3901	2.17999	0.673847	1.78724e-05	0.000194024	84206	MEX3B	mex-3 RNA binding family member B	protein-coding
ENSG00000182871	923.547	2.17168	0.28526	1.51499e-15	8.17446e-14	80781	COL18A1	collagen type XVIII alpha 1 chain	protein-coding
ENSG00000197496	253.905	2.14821	0.433296	2.69928e-08	5.48768e-07	81031	SLC2A10	solute carrier family 2 member 10	protein-coding
ENSG00000137710	891.286	2.14694	0.168706	2.9882e-38	7.51164e-36	5962	RDX	radixin	protein-coding
ENSG00000171703	167.885	2.12622	0.376751	7.48143e-10	1.94946e-08	6919	TCEA2	transcription elongation factor A2	protein-coding
ENSG00000085741	5644.67	2.11907	0.142384	3.12833e-51	1.39256e-48	7481	WNT11	Wnt family member 11	protein-coding
ENSG00000269825	63.5399	2.10522	0.323998	4.18601e-12	1.52893e-10	122539214	LOC122539214	Zinc finger protein LOC122539214	protein-coding
ENSG00000163449	47.1602	2.09138	0.513771	1.23284e-06	1.7703e-05	92691	TMEM169	transmembrane protein 169	protein-coding
ENSG00000261656	7.79589	2.0847	1.56723	0.00101408	0.00643921	101927726	BEAN1-AS1	BEAN1 antisense RNA 1	ncRNA
ENSG00000158089	93.3241	2.07692	0.32566	9.11857e-12	3.12238e-10	79623	GALNT14	polypeptide N-acetylgalactosaminyltransferase 14	protein-coding
ENSG00000196562	1085.12	2.07349	0.215571	4.30887e-23	4.11016e-21	55959	SULF2	sulfatase 2	protein-coding
ENSG00000107249	7.88549	2.07089	1.82701	0.00110912	0.00695175	169792	GLIS3	GLIS family zinc finger 3	protein-coding
ENSG00000185585	28.3977	2.06118	0.516501	1.66743e-06	2.32862e-05	169611	OLFML2A	olfactomedin like 2A	protein-coding
ENSG00000146411	730.303	2.05431	0.169626	6.46748e-35	1.41011e-32	154091	SLC2A12	solute carrier family 2 member 12	protein-coding
ENSG00000105479	52.8661	2.04887	0.515666	1.78106e-06	2.46636e-05	93233	ODAD1	outer dynein arm docking complex subunit 1	protein-coding
ENSG00000197587	8.79365	2.04846	1.22129	0.000640262	0.00435545	127343	DMBX1	diencephalon/mesencephalon homeobox 1	protein-coding
ENSG00000228701	8.66115	2.03399	1.2284	0.000674232	0.00454745	100507633	TNKS2-DT	TNKS2 divergent transcript	ncRNA
ENSG00000101443	83.4983	2.03396	0.455027	2.53013e-07	4.21038e-06	10406	WFDC2	WAP four-disulfide core domain 2	protein-coding
ENSG00000152527	88.106	2.03192	0.330868	4.02756e-11	1.27492e-09	130271	PLEKHH2	pleckstrin homology, MyTH4 and FERM domain containing H2	protein-coding
ENSG00000168917	59.4202	2.03175	0.402847	1.80885e-08	3.75241e-07	80723	SLC35G2	solute carrier family 35 member G2	protein-coding
ENSG00000105971	570.198	2.02504	0.215208	3.15919e-22	2.93488e-20	858	CAV2	caveolin 2	protein-coding
ENSG00000131016	1895.7	2.02122	0.658887	3.02537e-05	0.000306801	9590	AKAP12	A-kinase anchoring protein 12	protein-coding
ENSG00000173706	100.994	2.02116	0.357221	6.97191e-10	1.8256e-08	57493	HEG1	heart development protein with EGF like domains 1	protein-coding
ENSG00000140859	918.688	2.00715	0.292998	3.92767e-13	1.62956e-11	3801	KIFC3	kinesin family member C3	protein-coding
ENSG00000287763	12.7132	2.00685	1.04543	0.00042359	0.00305565
ENSG00000113758	3607.62	2.00517	0.166972	2.18948e-34	4.54199e-32	1627	DBN1	drebrin 1	protein-coding
ENSG00000188042	3479.44	1.99873	0.214732	8.16597e-22	7.42478e-20	10123	ARL4C	ADP ribosylation factor like GTPase 4C	protein-coding
ENSG00000262185	4.21634	1.99688	1.83654	0.00124151	0.00760532	102724927	LINC02861	long intergenic non-protein coding RNA 2861	ncRNA
ENSG00000188505	49.239	1.99209	0.438474	1.85469e-07	3.17287e-06	342897	NCCRP1	NCCRP1, F-box associated domain containing	protein-coding
ENSG00000091986	439.858	1.9865	0.206042	3.39066e-23	3.29311e-21	151887	CCDC80	coiled-coil domain containing 80	protein-coding
ENSG00000176170	185.872	1.96456	0.261653	3.34865e-15	1.72828e-13	8877	SPHK1	sphingosine kinase 1	protein-coding
ENSG00000114923	958.524	1.96324	0.143242	6.5227e-44	2.17767e-41	6508	SLC4A3	solute carrier family 4 member 3	protein-coding
ENSG00000203685	145.452	1.94845	0.821352	0.000171356	0.00138478	375057	STUM	stum, mechanosensory transduction mediator homolog	protein-coding
ENSG00000135480	93.2646	1.9462	0.472613	1.05572e-06	1.54504e-05	3855	KRT7	keratin 7	protein-coding
ENSG00000213190	53.9523	1.94413	0.410564	7.87863e-08	1.45751e-06	10962	MLLT11	MLLT11 transcription factor 7 cofactor	protein-coding
ENSG00000245156	17.4482	1.9405	0.644709	3.65321e-05	0.000362219
ENSG00000128567	1175.96	1.94029	0.161278	1.62867e-34	3.41174e-32	5420	PODXL	podocalyxin like	protein-coding
ENSG00000253819	24.5146	1.93977	0.591639	1.73569e-05	0.000189374
ENSG00000273443	14.9069	1.93261	1.17718	0.00076499	0.00505741
ENSG00000155918	59.4286	1.92966	0.466719	9.92043e-07	1.46186e-05	154064	RAET1L	retinoic acid early transcript 1L	protein-coding
ENSG00000136943	358.507	1.92535	0.183229	5.02614e-27	6.84036e-25	1515	CTSV	cathepsin V	protein-coding
ENSG00000007171	155.602	1.92348	0.353332	2.26449e-09	5.45495e-08	4843	NOS2	nitric oxide synthase 2	protein-coding
ENSG00000237187	25.0789	1.9162	0.882585	0.000272113	0.00207726	441094	NR2F1-AS1	NR2F1 antisense RNA 1	ncRNA
ENSG00000087128	115.728	1.91583	0.33999	7.87174e-10	2.03873e-08	28983	TMPRSS11E	transmembrane serine protease 11E	protein-coding
ENSG00000223392	22.5382	1.91029	0.53094	6.59864e-06	8.02769e-05	100874194	CLDN10-AS1	CLDN10 antisense RNA 1	ncRNA
ENSG00000183196	115.27	1.90122	0.322763	1.79844e-10	5.17191e-09	4166	CHST6	carbohydrate sulfotransferase 6	protein-coding
ENSG00000196951	27.6034	1.89756	0.792595	0.000168784	0.00136658	100129858	SCOC-AS1	SCOC antisense RNA 1	ncRNA
ENSG00000274265	10.7042	1.89635	1.21569	0.00091648	0.00592868
ENSG00000139626	563.563	1.89554	0.162846	1.64529e-32	3.08376e-30	3695	ITGB7	integrin subunit beta 7	protein-coding
ENSG00000122786	41.2251	1.89464	0.744494	0.000119398	0.00101844	800	CALD1	caldesmon 1	protein-coding
ENSG00000064225	12.9226	1.8918	1.07341	0.000636858	0.00433506	10402	ST3GAL6	ST3 beta-galactoside alpha-2,3-sialyltransferase 6	protein-coding
ENSG00000231826	30.056	1.88857	0.546403	1.03569e-05	0.00011949	102723854	LINC01819	long intergenic non-protein coding RNA 1819	ncRNA
ENSG00000188766	62.5344	1.8846	0.337425	1.03428e-09	2.60914e-08	399473	SPRED3	sprouty related EVH1 domain containing 3	protein-coding
ENSG00000129946	217.37	1.88453	0.234694	5.45982e-17	3.40117e-15	25759	SHC2	SHC adaptor protein 2	protein-coding
ENSG00000084731	1535.07	1.87938	0.153736	1.46115e-35	3.28637e-33	3797	KIF3C	kinesin family member 3C	protein-coding
ENSG00000236384	23.3078	1.87175	0.61017	3.2142e-05	0.000323799	150135	LINC00479	long intergenic non-protein coding RNA 479	ncRNA
ENSG00000103269	997.474	1.86637	0.267149	1.46404e-13	6.39716e-12	9028	RHBDL1	rhomboid like 1	protein-coding
ENSG00000151718	323.628	1.86438	0.272379	3.92479e-13	1.62956e-11	80014	WWC2	WW and C2 domain containing 2	protein-coding
ENSG00000135835	29.9518	1.85615	0.455801	1.26139e-06	1.80281e-05	57710	KIAA1614	KIAA1614	protein-coding
ENSG00000139211	5673.83	1.85051	0.186753	2.24583e-24	2.42357e-22	347902	AMIGO2	adhesion molecule with Ig like domain 2	protein-coding
ENSG00000140545	3481.47	1.84893	0.216888	8.58494e-19	6.07399e-17	4240	MFGE8	milk fat globule EGF and factor V/VIII domain containing	protein-coding
ENSG00000154102	115.09	1.84403	0.414474	2.77484e-07	4.58901e-06	404550	C16orf74	chromosome 16 open reading frame 74	protein-coding
ENSG00000124466	585.541	1.83524	0.290728	1.32551e-11	4.44617e-10	27076	LYPD3	LY6/PLAUR domain containing 3	protein-coding
ENSG00000168140	23.6334	1.8265	0.918906	0.000430351	0.00309711	114990	VASN	vasorin	protein-coding
ENSG00000146054	35.9398	1.82255	0.723122	0.00013206	0.00110961	81786	TRIM7	tripartite motif containing 7	protein-coding
ENSG00000159556	32.7517	1.81924	0.697352	0.000107049	0.000926037	64843	ISL2	ISL LIM homeobox 2	protein-coding
ENSG00000114853	205.175	1.81915	0.314797	3.38654e-10	9.30079e-09	92999	ZBTB47	zinc finger and BTB domain containing 47	protein-coding
ENSG00000075275	2459.63	1.80956	0.134361	1.46808e-42	4.54615e-40	9620	CELSR1	cadherin EGF LAG seven-pass G-type receptor 1	protein-coding
ENSG00000149948	2234.46	1.80618	0.165377	5.29078e-29	7.85056e-27	8091	HMGA2	high mobility group AT-hook 2	protein-coding
ENSG00000157214	2269.48	1.80379	0.156283	4.77066e-32	8.63854e-30	261729	STEAP2	STEAP2 metalloreductase	protein-coding
ENSG00000196132	77.0808	1.80349	0.438095	1.06368e-06	1.55563e-05	4661	MYT1	myelin transcription factor 1	protein-coding
ENSG00000233221	12.8169	1.79529	1.09066	0.000872053	0.00567047
ENSG00000204542	219.531	1.78266	0.290309	3.83036e-11	1.2161e-09	29113	C6orf15	chromosome 6 open reading frame 15	protein-coding
ENSG00000130508	18.6583	1.7824	0.83895	0.000333332	0.00247819	7837	PXDN	peroxidasin	protein-coding
ENSG00000262583	8.41456	1.76946	1.37808	0.00162658	0.00960882
ENSG00000230461	120.836	1.76441	0.408443	4.72195e-07	7.5014e-06	100505832	PROX1-AS1	PROX1 antisense RNA 1	ncRNA
ENSG00000289513	40.4571	1.76349	0.410764	5.26525e-07	8.26618e-06
ENSG00000115419	10807.5	1.75786	0.105231	7.12014e-64	6.91528e-61	2744	GLS	glutaminase	protein-coding
ENSG00000226067	27.352	1.75257	0.714083	0.000161107	0.00131438
ENSG00000254815	118.719	1.74838	0.447323	2.31004e-06	3.11019e-05	692247	LMNTD2-AS1	LMNTD2 antisense RNA 1	ncRNA
ENSG00000100427	3.7032	1.74311	1.87483	0.00171423	0.0100516	23209	MLC1	modulator of VRAC current 1	protein-coding
ENSG00000142512	8.49771	1.741	1.62751	0.00201208	0.0115247	89790	SIGLEC10	sialic acid binding Ig like lectin 10	protein-coding
ENSG00000138685	50.4658	1.73806	0.612913	6.29025e-05	0.00058108	2247	FGF2	fibroblast growth factor 2	protein-coding
ENSG00000196839	492.032	1.7335	0.164033	2.27683e-27	3.15903e-25	100	ADA	adenosine deaminase	protein-coding
ENSG00000179772	55.3631	1.73255	0.377133	1.45451e-07	2.54534e-06	2307	FOXS1	forkhead box S1	protein-coding
ENSG00000074590	163.65	1.72719	0.265409	3.6054e-12	1.32822e-10	9891	NUAK1	NUAK family kinase 1	protein-coding
ENSG00000167550	57.7583	1.72714	0.38008	1.81086e-07	3.10785e-06	121268	RHEBL1	RHEB like 1	protein-coding
ENSG00000082397	11.837	1.72579	1.00914	0.000827127	0.00541128	23136	EPB41L3	erythrocyte membrane protein band 4.1 like 3	protein-coding
ENSG00000279744	77.6282	1.72365	0.493582	9.51709e-06	0.000110758
ENSG00000162006	77.1993	1.72311	0.400463	5.03568e-07	7.93491e-06	401827	MSLNL	mesothelin like	pseudo
ENSG00000198221	82.5436	1.72144	0.457097	3.82794e-06	4.86855e-05
ENSG00000188338	82.3028	1.71991	0.802645	0.000336107	0.00249708	10991	SLC38A3	solute carrier family 38 member 3	protein-coding
ENSG00000105855	248.72	1.71851	0.245957	1.36464e-13	6.012e-12	3696	ITGB8	integrin subunit beta 8	protein-coding
ENSG00000245904	13.858	1.71758	1.04545	0.000949911	0.00610684
ENSG00000279283	23.0172	1.71728	0.795372	0.000324831	0.00242511
ENSG00000196923	2112.24	1.71427	0.151359	5.27395e-31	8.73555e-29	9260	PDLIM7	PDZ and LIM domain 7	protein-coding
ENSG00000227470	5.51574	1.71147	1.72993	0.00206068	0.0117603	100271023	RPL39P16	ribosomal protein L39 pseudogene 16	pseudo
ENSG00000168685	13.112	1.71067	0.957444	0.000720797	0.00480989	3575	IL7R	interleukin 7 receptor	protein-coding
ENSG00000109101	67.2332	1.70738	0.384377	2.80726e-07	4.63545e-06	8456	FOXN1	forkhead box N1	protein-coding
ENSG00000197558	18.631	1.70546	0.817518	0.000385123	0.00281042	23145	SSPOP	SCO-spondin, pseudogene	pseudo
ENSG00000250091	23.471	1.70493	0.792642	0.000333896	0.00248152
ENSG00000163083	2255.18	1.70383	0.207596	1.1455e-17	7.53104e-16	3625	INHBB	inhibin subunit beta B	protein-coding
ENSG00000167123	166.02	1.68885	0.493078	1.18055e-05	0.000134892	51148	CERCAM	cerebral endothelial cell adhesion molecule	protein-coding
ENSG00000188290	390.825	1.68663	0.239934	9.96484e-14	4.49195e-12	57801	HES4	hes family bHLH transcription factor 4	protein-coding
ENSG00000232725	7.22884	1.68595	1.28331	0.00174122	0.0101875
ENSG00000260949	7.3438	1.68519	1.42949	0.0020676	0.0117967
ENSG00000020577	1422.63	1.67202	0.276319	6.40472e-11	1.96906e-09	23034	SAMD4A	sterile alpha motif domain containing 4A	protein-coding
ENSG00000006837	14.4496	1.6709	1.06575	0.00115029	0.00715375	51265	CDKL3	cyclin dependent kinase like 3	protein-coding
ENSG00000071242	281.383	1.66527	0.284809	2.17216e-10	6.17189e-09	6196	RPS6KA2	ribosomal protein S6 kinase A2	protein-coding
ENSG00000271755	13.1194	1.66493	1.68457	0.00227514	0.0127693
ENSG00000064687	1311.39	1.66485	0.141911	4.57233e-33	8.88154e-31	10347	ABCA7	ATP binding cassette subfamily A member 7	protein-coding
ENSG00000286176	77.7535	1.66109	0.383075	4.34273e-07	6.93506e-06
ENSG00000176678	476.565	1.65814	0.255359	3.8687e-12	1.41788e-10	2300	FOXL1	forkhead box L1	protein-coding
ENSG00000188322	324.909	1.65591	0.163272	1.83569e-25	2.24132e-23	388228	SBK1	SH3 domain binding kinase 1	protein-coding
ENSG00000169184	133.268	1.65502	0.358846	1.32009e-07	2.33496e-06	4330	MN1	MN1 proto-oncogene, transcriptional regulator	protein-coding
ENSG00000139926	373.997	1.65309	0.239623	2.47738e-13	1.05657e-11	122786	FRMD6	FERM domain containing 6	protein-coding
ENSG00000188130	157.736	1.64584	0.273039	7.32245e-11	2.23832e-09	6300	MAPK12	mitogen-activated protein kinase 12	protein-coding
ENSG00000177409	57.9623	1.64401	0.491014	1.50753e-05	0.000166898	219285	SAMD9L	sterile alpha motif domain containing 9 like	protein-coding
ENSG00000181143	7.53538	1.6389	1.61192	0.00242909	0.0134776	94025	MUC16	mucin 16, cell surface associated	protein-coding
ENSG00000008516	32.0008	1.63508	0.574175	6.35209e-05	0.000585527	64386	MMP25	matrix metallopeptidase 25	protein-coding
ENSG00000069812	382.998	1.63498	0.181182	9.03586e-21	7.57134e-19	54626	HES2	hes family bHLH transcription factor 2	protein-coding
ENSG00000019505	2328.48	1.63214	0.220339	6.17807e-15	3.10604e-13	57586	SYT13	synaptotagmin 13	protein-coding
ENSG00000120875	2047.49	1.61961	0.19392	3.28996e-18	2.22458e-16	1846	DUSP4	dual specificity phosphatase 4	protein-coding
ENSG00000022267	18.4566	1.61809	0.976634	0.00102503	0.00649712	2273	FHL1	four and a half LIM domains 1	protein-coding
ENSG00000231551	22.8883	1.61725	0.575765	7.09457e-05	0.000643373	100132057	PDE4DIPP6	PDE4DIP pseudogene 6	pseudo
ENSG00000162409	627.606	1.6159	0.23065	1.1529e-13	5.12141e-12	5563	PRKAA2	protein kinase AMP-activated catalytic subunit alpha 2	protein-coding
ENSG00000283154	65.9703	1.61031	0.289683	1.11527e-09	2.78713e-08	29970/100505385	SCHIP1/IQCJ-SCHIP1	schwannomin interacting protein 1/IQCJ-SCHIP1 readthrough	protein-coding
ENSG00000132329	306.975	1.60978	0.282669	5.17369e-10	1.3801e-08	10267	RAMP1	receptor activity modifying protein 1	protein-coding
ENSG00000276547	35.6052	1.60222	0.513903	3.02395e-05	0.000306801	56101	PCDHGB5	protocadherin gamma subfamily B, 5	protein-coding
ENSG00000284966	28.861	1.59795	0.754409	0.000390469	0.00284071
ENSG00000206538	567.494	1.59599	0.306203	7.16383e-09	1.57317e-07	389136	VGLL3	vestigial like family member 3	protein-coding
ENSG00000140443	474.428	1.59298	0.176719	9.74179e-21	8.06794e-19	3480	IGF1R	insulin like growth factor 1 receptor	protein-coding
ENSG00000240522	7.50565	1.58717	1.22896	0.0020481	0.0116978	161406	RPL7AP10	ribosomal protein L7a pseudogene 10	pseudo
ENSG00000167103	259.976	1.58385	0.30381	7.10312e-09	1.56305e-07	138429	PIP5KL1	phosphatidylinositol-4-phosphate 5-kinase like 1	protein-coding
ENSG00000250103	4.88005	1.5735	1.82659	0.00224193	0.0126227	110231149	PANCR	PITX2 adjacent non-coding RNA	ncRNA
ENSG00000163431	9.19832	1.57193	1.09918	0.00165716	0.00975708	25802	LMOD1	leiomodin 1	protein-coding
ENSG00000187957	15.184	1.5692	1.55123	0.00277673	0.0150585	92737	DNER	delta/notch like EGF repeat containing	protein-coding
ENSG00000146112	1563.36	1.56742	0.205746	1.22549e-15	6.64596e-14	170954/107987457	PPP1R18/LOC107987457	protein phosphatase 1 regulatory subunit 18/phostensin-like	protein-coding
ENSG00000010310	155.985	1.56675	0.393128	1.711e-06	2.38014e-05	2696	GIPR	gastric inhibitory polypeptide receptor	protein-coding
ENSG00000108515	210.041	1.56511	0.161076	1.25974e-23	1.28176e-21	2027	ENO3	enolase 3	protein-coding
ENSG00000105767	587.569	1.56298	0.211598	7.12066e-15	3.56317e-13	199731	CADM4	cell adhesion molecule 4	protein-coding
ENSG00000258088	60.3107	1.5622	0.37655	9.10701e-07	1.35319e-05
ENSG00000006047	580.664	1.56203	0.215811	2.14136e-14	1.0305e-12	51087	YBX2	Y-box binding protein 2	protein-coding
ENSG00000116701	96.2821	1.55692	0.377001	9.80388e-07	1.44568e-05	4688	NCF2	neutrophil cytosolic factor 2	protein-coding
ENSG00000069535	884.155	1.54882	0.136688	4.54798e-31	7.59193e-29	4129	MAOB	monoamine oxidase B	protein-coding
ENSG00000125266	3270.99	1.54782	0.175684	6.07763e-20	4.7568e-18	1948	EFNB2	ephrin B2	protein-coding
ENSG00000165912	1522.23	1.54496	0.159324	1.52398e-23	1.52163e-21	29763	PACSIN3	protein kinase C and casein kinase substrate in neurons 3	protein-coding
ENSG00000224713	3.96491	1.54389	1.61448	0.0028811	0.0155103
ENSG00000110427	243.494	1.53875	0.268316	4.05749e-10	1.10301e-08	25758	KIAA1549L	KIAA1549 like	protein-coding
ENSG00000135069	4859.43	1.53753	0.433734	8.09808e-06	9.58624e-05	29968	PSAT1	phosphoserine aminotransferase 1	protein-coding
ENSG00000143507	382.382	1.53517	0.275128	9.76918e-10	2.47613e-08	11221	DUSP10	dual specificity phosphatase 10	protein-coding
ENSG00000173546	11.084	1.53358	0.986993	0.0013753	0.00832699	1464	CSPG4	chondroitin sulfate proteoglycan 4	protein-coding
ENSG00000183688	473.91	1.53351	0.28824	4.0115e-09	9.25633e-08	359845	RFLNB	refilin B	protein-coding
ENSG00000286259	29.5741	1.5332	0.572505	0.00010389	0.000902001
ENSG00000146556	91.9048	1.53281	0.275439	1.06095e-09	2.67327e-08	375260	WASH2P	WASP family homolog 2, pseudogene	pseudo
ENSG00000266976	66.9814	1.52408	0.512728	4.67809e-05	0.000448639	102724908	LOC102724908	uncharacterized LOC102724908	ncRNA
ENSG00000169213	514.139	1.52362	0.344963	3.00724e-07	4.92758e-06	5865	RAB3B	RAB3B, member RAS oncogene family	protein-coding
ENSG00000171444	136.318	1.5236	0.280943	2.30784e-09	5.55312e-08	4163	MCC	MCC regulator of WNT signaling pathway	protein-coding
ENSG00000176244	256.562	1.52255	0.260154	2.04108e-10	5.83045e-09	414149	ACBD7	acyl-CoA binding domain containing 7	protein-coding
ENSG00000139289	12844.1	1.52164	0.150558	2.53814e-25	3.06398e-23	22822	PHLDA1	pleckstrin homology like domain family A member 1	protein-coding
ENSG00000105538	134.935	1.52104	0.294534	9.01931e-09	1.95056e-07	54922	RASIP1	Ras interacting protein 1	protein-coding
ENSG00000187942	19.1112	1.51996	0.787255	0.000634504	0.00432316	401944	LDLRAD2	low density lipoprotein receptor class A domain containing 2	protein-coding
ENSG00000143753	1031	1.51936	0.132061	6.14967e-32	1.08595e-29	8560	DEGS1	delta 4-desaturase, sphingolipid 1	protein-coding
ENSG00000170271	1217.83	1.51935	0.217905	1.44352e-13	6.33341e-12	10826	FAXDC2	fatty acid hydroxylase domain containing 2	protein-coding
ENSG00000179477	6.06867	1.51716	1.60315	0.00303348	0.0162203	242	ALOX12B	arachidonate 12-lipoxygenase, 12R type	protein-coding
ENSG00000169504	2690.32	1.51452	0.245937	3.21181e-11	1.02735e-09	25932	CLIC4	chloride intracellular channel 4	protein-coding
ENSG00000287637	3.58951	1.51393	1.71547	0.0028133	0.0152405
ENSG00000227591	22.5187	1.51321	0.903347	0.00110291	0.00691691	101930114	HSD11B1-AS1	HSD11B1 antisense RNA 1	ncRNA
ENSG00000149527	225.592	1.51207	0.383145	1.96454e-06	2.69771e-05	9651	PLCH2	phospholipase C eta 2	protein-coding
ENSG00000280160	11.8213	1.51032	0.952542	0.00132614	0.00805904
ENSG00000006468	169.609	1.50697	0.37199	1.31988e-06	1.87762e-05	2115	ETV1	ETS variant transcription factor 1	protein-coding
ENSG00000168502	1272.94	1.50487	0.215479	1.33359e-13	5.89954e-12	23255	MTCL1	microtubule crosslinking factor 1	protein-coding
ENSG00000163053	78.3024	1.50407	0.478554	2.86781e-05	0.00029347	151473	SLC16A14	solute carrier family 16 member 14	protein-coding
ENSG00000231793	23.0662	1.49567	0.64322	0.000258617	0.00198558
ENSG00000281664	3.73545	1.49513	1.63399	0.00310308	0.0165249	100861504	LINC00538	long intergenic non-protein coding RNA 538	ncRNA
ENSG00000180891	3056.31	1.49013	0.112624	2.88603e-41	8.43547e-39	404093	CUEDC1	CUE domain containing 1	protein-coding
ENSG00000132031	59.8473	1.48714	0.411785	6.47239e-06	7.91618e-05	4148	MATN3	matrilin 3	protein-coding
ENSG00000183145	67.8755	1.48111	0.503866	5.2029e-05	0.000491035	53820	RIPPLY3	ripply transcriptional repressor 3	protein-coding
ENSG00000112531	209.282	1.48028	0.225157	2.21157e-12	8.29027e-11	9444	QKI	QKI, KH domain containing RNA binding	protein-coding
ENSG00000287051	48.4646	1.47964	0.47475	3.11606e-05	0.000314957
ENSG00000149781	58.0018	1.4794	0.371241	1.69132e-06	2.35583e-05	83706	FERMT3	FERM domain containing kindlin 3	protein-coding
ENSG00000091622	222.144	1.47435	0.271364	2.16894e-09	5.24251e-08	83394	PITPNM3	PITPNM family member 3	protein-coding
ENSG00000268529	13.946	1.47387	1.13996	0.00237673	0.0132387	163007	CYP2T3P	cytochrome P450 family 2 subfamily T member 3, pseudogene	pseudo
ENSG00000143515	86.9563	1.47349	0.298429	2.76673e-08	5.59817e-07	57198	ATP8B2	ATPase phospholipid transporting 8B2	protein-coding
ENSG00000271133	27.6686	1.46736	0.623188	0.000245286	0.00189343	101927811	ITGB8-AS1	ITGB8 antisense RNA 1	ncRNA
ENSG00000167972	335.656	1.46677	0.298147	3.01278e-08	6.0559e-07	21	ABCA3	ATP binding cassette subfamily A member 3	protein-coding
ENSG00000137936	789.876	1.46605	0.200013	1.094e-14	5.38605e-13	8412	BCAR3	BCAR3 adaptor protein, NSP family member	protein-coding
ENSG00000262152	45.2044	1.46399	0.43385	1.41358e-05	0.000157888	283875	GREP1	glycine rich extracellular protein 1	protein-coding
ENSG00000111452	19.4687	1.46197	0.881324	0.00120512	0.00742071	283383	ADGRD1	adhesion G protein-coupled receptor D1	protein-coding
ENSG00000163485	135.159	1.45281	0.294213	2.7483e-08	5.57143e-07	134	ADORA1	adenosine A1 receptor	protein-coding
ENSG00000104154	48.462	1.45245	0.351938	9.72224e-07	1.43563e-05	7782	SLC30A4	solute carrier family 30 member 4	protein-coding
ENSG00000176903	1707.97	1.45218	0.145473	9.1324e-25	1.02163e-22	9240	PNMA1	PNMA family member 1	protein-coding
ENSG00000147408	209.864	1.45097	0.267787	2.34109e-09	5.61416e-08	55790	CSGALNACT1	chondroitin sulfate N-acetylgalactosaminyltransferase 1	protein-coding
ENSG00000172927	734.509	1.4491	0.23044	1.41812e-11	4.71245e-10	26579	MYEOV	myeloma overexpressed	protein-coding
ENSG00000182472	45.1973	1.44819	0.852177	0.00112347	0.00703137	147968	CAPN12	calpain 12	protein-coding
ENSG00000198598	810.355	1.44817	0.167495	2.64114e-19	1.99411e-17	4326	MMP17	matrix metallopeptidase 17	protein-coding
ENSG00000231711	24.6908	1.44765	0.708542	0.000524344	0.00367936
ENSG00000139880	860.609	1.44679	0.139509	1.70196e-26	2.23103e-24	64403	CDH24	cadherin 24	protein-coding
ENSG00000070731	35.6662	1.44669	0.697007	0.000486656	0.00344545	10610	ST6GALNAC2	ST6 N-acetylgalactosaminide alpha-2,6-sialyltransferase 2	protein-coding
ENSG00000102109	688.105	1.44641	0.207465	1.46274e-13	6.39716e-12	27344	PCSK1N	proprotein convertase subtilisin/kexin type 1 inhibitor	protein-coding
ENSG00000164294	315.502	1.44585	0.598137	0.000212753	0.00167498	493869	GPX8	glutathione peroxidase 8 (putative)	protein-coding
ENSG00000121552	72.7054	1.44573	0.65605	0.000359659	0.00264994	1475	CSTA	cystatin A	protein-coding
ENSG00000128536	77.5322	1.44527	0.31188	1.13853e-07	2.03914e-06	222256	CDHR3	cadherin related family member 3	protein-coding
ENSG00000162576	779.476	1.44503	0.241947	9.95337e-11	2.98699e-09	54587	MXRA8	matrix remodeling associated 8	protein-coding
ENSG00000183638	16.6462	1.44472	1.04653	0.00212175	0.0120445	94137	RP1L1	RP1 like 1	protein-coding
ENSG00000102312	336.269	1.44265	0.16229	3.06527e-20	2.46224e-18	64840	PORCN	porcupine O-acyltransferase	protein-coding
ENSG00000225032	37.0558	1.44167	0.573715	0.000167219	0.00135751	102723566	LOC102723566	uncharacterized LOC102723566	ncRNA
ENSG00000162552	29.4983	1.43724	0.824904	0.00103719	0.00655751	54361	WNT4	Wnt family member 4	protein-coding
ENSG00000074527	2206.61	1.4359	0.226932	1.10744e-11	3.73817e-10	59277	NTN4	netrin 4	protein-coding
ENSG00000060558	212.987	1.43134	0.205626	1.58456e-13	6.86762e-12	2769	GNA15	G protein subunit alpha 15	protein-coding
ENSG00000220785	44.1401	1.43134	0.496208	6.1761e-05	0.000573012	339483	MTMR9LP	myotubularin related protein 9 like, pseudogene	pseudo
ENSG00000074855	837.359	1.43114	0.166951	5.06292e-19	3.69213e-17	57719	ANO8	anoctamin 8	protein-coding
ENSG00000234965	6.35833	1.4296	1.58313	0.00357228	0.0185489	440829	SHISA8	shisa family member 8	protein-coding
ENSG00000258077	64.3356	1.42884	0.344884	9.08556e-07	1.35167e-05
ENSG00000197467	26.406	1.42832	1.56214	0.00361503	0.0187254	1305	COL13A1	collagen type XIII alpha 1 chain	protein-coding
ENSG00000167081	257.407	1.42621	0.198578	3.2648e-14	1.53993e-12	5090	PBX3	PBX homeobox 3	protein-coding
ENSG00000249937	42.781	1.42596	0.404105	8.54892e-06	0.000100586
ENSG00000026652	11.8361	1.42087	0.772144	0.000851628	0.00554947	56895	AGPAT4	1-acylglycerol-3-phosphate O-acyltransferase 4	protein-coding
ENSG00000070404	1821.29	1.41478	0.246583	3.94673e-10	1.07564e-08	10272	FSTL3	follistatin like 3	protein-coding
ENSG00000129355	322.303	1.41358	0.237536	1.13144e-10	3.36707e-09	1032	CDKN2D	cyclin dependent kinase inhibitor 2D	protein-coding
ENSG00000002079	29.5567	1.41355	0.558026	0.00016123	0.00131489	84176	MYH16	myosin heavy chain 16 pseudogene	pseudo
ENSG00000198908	3.93421	1.39897	1.66211	0.00351241	0.0183227	80823	GPRASP3	G protein-coupled receptor associated sorting protein family member 3	protein-coding
ENSG00000110492	5233.36	1.39542	0.229556	5.23564e-11	1.63553e-09	4192	MDK	midkine	protein-coding
ENSG00000142798	14048.9	1.39474	0.131907	2.06874e-27	2.88906e-25	3339	HSPG2	heparan sulfate proteoglycan 2	protein-coding
ENSG00000167601	107.556	1.38822	0.563565	0.000196117	0.0015636	558	AXL	AXL receptor tyrosine kinase	protein-coding
ENSG00000151006	158.056	1.3876	0.265803	6.58735e-09	1.46312e-07	339105	PRSS53	serine protease 53	protein-coding
ENSG00000186862	224.076	1.38627	0.266501	7.25074e-09	1.58751e-07	79955	PDZD7	PDZ domain containing 7	protein-coding
ENSG00000205704	10.2817	1.38593	1.37286	0.00390231	0.0198809	339674	SMIM45	small integral membrane protein 45	protein-coding
ENSG00000188833	284.192	1.38501	0.32545	5.71272e-07	8.90325e-06	377841	ENTPD8	ectonucleoside triphosphate diphosphohydrolase 8	protein-coding
ENSG00000141576	925.421	1.38499	0.264995	6.38151e-09	1.42183e-07	114804	RNF157	ring finger protein 157	protein-coding
ENSG00000152078	345.407	1.38321	0.233176	1.26628e-10	3.73195e-09	148534	TLCD4	TLC domain containing 4	protein-coding
ENSG00000213420	178.885	1.38238	0.364085	3.34965e-06	4.32982e-05	221914	GPC2	glypican 2	protein-coding
ENSG00000049323	1038.02	1.37901	0.261336	4.90864e-09	1.11935e-07	4052	LTBP1	latent transforming growth factor beta binding protein 1	protein-coding
ENSG00000075461	1230.78	1.37833	0.712734	0.000718187	0.00479997	27092	CACNG4	calcium voltage-gated channel auxiliary subunit gamma 4	protein-coding
ENSG00000164647	918.794	1.37781	0.170023	2.7004e-17	1.73793e-15	26872	STEAP1	STEAP family member 1	protein-coding
ENSG00000236184	3.36785	1.37742	1.60302	0.0038488	0.0196881
ENSG00000113319	327.524	1.37649	0.229553	8.62151e-11	2.6056e-09	5924	RASGRF2	Ras protein specific guanine nucleotide releasing factor 2	protein-coding
ENSG00000144935	178.951	1.376	0.42424	2.15741e-05	0.000228609	7220	TRPC1	transient receptor potential cation channel subfamily C member 1	protein-coding
ENSG00000239556	7.49096	1.37599	1.24194	0.00360114	0.0186716
ENSG00000101850	43.9397	1.37598	0.568001	0.000219483	0.00172099	4935	GPR143	G protein-coupled receptor 143	protein-coding
ENSG00000188549	1508.24	1.37586	0.171652	5.5479e-17	3.44599e-15	388115	CCDC9B	coiled-coil domain containing 9B	protein-coding
ENSG00000213347	347.724	1.37584	0.177665	4.80792e-16	2.75057e-14	83463	MXD3	MAX dimerization protein 3	protein-coding
ENSG00000128604	301.425	1.3756	0.255161	2.6809e-09	6.36475e-08	3663	IRF5	interferon regulatory factor 5	protein-coding
ENSG00000106976	579.354	1.37524	0.310543	2.76217e-07	4.57159e-06	1759	DNM1	dynamin 1	protein-coding
ENSG00000161243	91.9155	1.37456	0.383773	7.14012e-06	8.61937e-05	126433	FBXO27	F-box protein 27	protein-coding
ENSG00000162591	952.467	1.37122	0.140263	7.55545e-24	7.95258e-22	1953	MEGF6	multiple EGF like domains 6	protein-coding
ENSG00000113739	662.586	1.37048	1.02945	0.00255752	0.0140516	8614	STC2	stanniocalcin 2	protein-coding
ENSG00000196972	28.8519	1.36802	0.654953	0.000504263	0.00356185	644596	SMIM10L2B	small integral membrane protein 10 like 2B	protein-coding
ENSG00000028277	35.868	1.36615	0.458289	4.78128e-05	0.000457099	5452	POU2F2	POU class 2 homeobox 2	protein-coding
ENSG00000099617	591.236	1.36463	0.304928	2.25199e-07	3.78585e-06	1943	EFNA2	ephrin A2	protein-coding
ENSG00000163689	122.881	1.36449	0.219718	2.33172e-11	7.62968e-10	200844	CFAP20DC	CFAP20 domain containing	protein-coding
ENSG00000074181	2430.61	1.36311	0.198955	3.45862e-13	1.44903e-11	4854	NOTCH3	notch receptor 3	protein-coding
ENSG00000232354	42.0749	1.3594	0.578731	0.000267687	0.00204859
ENSG00000143786	58.9592	1.35548	0.334354	1.2695e-06	1.81319e-05	149111	CNIH3	cornichon family AMPA receptor auxiliary protein 3	protein-coding
ENSG00000197119	1599.03	1.35503	0.175782	6.40429e-16	3.58221e-14	123096	SLC25A29	solute carrier family 25 member 29	protein-coding
ENSG00000161647	225.217	1.35354	0.268481	1.61687e-08	3.37709e-07	4356	MPP3	MAGUK p55 scaffold protein 3	protein-coding
ENSG00000104783	570.566	1.35001	0.202641	1.25691e-12	4.9008e-11	3783	KCNN4	potassium calcium-activated channel subfamily N member 4	protein-coding
ENSG00000020633	62.2525	1.34979	0.719296	0.000842077	0.0054983	864	RUNX3	RUNX family transcription factor 3	protein-coding
ENSG00000171310	151.366	1.34954	0.338456	1.63995e-06	2.29325e-05	50515	CHST11	carbohydrate sulfotransferase 11	protein-coding
ENSG00000103528	312.663	1.34769	0.184407	1.3333e-14	6.53409e-13	51760	SYT17	synaptotagmin 17	protein-coding
ENSG00000129474	3197.71	1.347	0.216586	2.20607e-11	7.24073e-10	84962	AJUBA	ajuba LIM protein	protein-coding
ENSG00000155980	50.7326	1.34691	0.465445	6.19616e-05	0.000574624	3798	KIF5A	kinesin family member 5A	protein-coding
ENSG00000066032	203.262	1.34526	0.354668	3.38219e-06	4.3666e-05	1496	CTNNA2	catenin alpha 2	protein-coding
ENSG00000166033	166.434	1.34465	0.389192	1.09446e-05	0.000125863	5654	HTRA1	HtrA serine peptidase 1	protein-coding
ENSG00000132481	1189.22	1.34357	0.235354	4.62602e-10	1.2402e-08	91107	TRIM47	tripartite motif containing 47	protein-coding
ENSG00000101115	87.8323	1.34183	0.504538	0.000119657	0.00102023	57167	SALL4	spalt like transcription factor 4	protein-coding
ENSG00000230438	135.536	1.33974	0.424603	2.85328e-05	0.000292263
ENSG00000116014	26.1331	1.3363	0.692924	0.000757164	0.00501653	84634	KISS1R	KISS1 receptor	protein-coding
ENSG00000267649	4.02194	1.33585	1.55262	0.00428356	0.0214683
ENSG00000172889	364.467	1.33539	0.413187	2.25037e-05	0.000237099	51162	EGFL7	EGF like domain multiple 7	protein-coding
ENSG00000253671	31.08	1.32431	0.583929	0.000336909	0.00250216	101930275	MTUS1-DT	MTUS1 divergent transcript	ncRNA
ENSG00000217702	3.11973	1.3204	1.58739	0.00427367	0.0214406
ENSG00000138606	502.435	1.31873	0.267656	2.80399e-08	5.66819e-07	90525	SHF	Src homology 2 domain containing F	protein-coding
ENSG00000261600	31.2212	1.31625	0.684361	0.000781556	0.00515576
ENSG00000278662	21.2703	1.31484	0.723448	0.000998657	0.00635636	643707/647042	GOLGA6L4/GOLGA6L10	golgin A6 family like 4/golgin A6 family like 10	protein-coding
ENSG00000284946	72.2971	1.30964	0.474503	9.20285e-05	0.000811879
ENSG00000087258	12.6763	1.30711	1.47722	0.00468035	0.0230743	2775	GNAO1	G protein subunit alpha o1	protein-coding
ENSG00000111981	149.12	1.30461	0.91449	0.00233201	0.0130288	80329	ULBP1	UL16 binding protein 1	protein-coding
ENSG00000166446	573.716	1.29935	0.244762	4.07866e-09	9.40117e-08	124359	CDYL2	chromodomain Y like 2	protein-coding
ENSG00000179168	17.3358	1.29929	0.705028	0.00095788	0.00614995	199720	GGN	gametogenetin	protein-coding
ENSG00000184113	5.24924	1.2973	1.52795	0.00465746	0.0229829	7122	CLDN5	claudin 5	protein-coding
ENSG00000070669	215.582	1.28896	0.797228	0.00160415	0.00950262	440	ASNS	asparagine synthetase (glutamine-hydrolyzing)	protein-coding
ENSG00000160360	227.327	1.28847	0.344728	4.10499e-06	5.20233e-05	26086	GPSM1	G protein signaling modulator 1	protein-coding
ENSG00000280278	3.53923	1.28764	1.59901	0.00443454	0.0220612	146512	FLJ30679	uncharacterized protein FLJ30679	ncRNA
ENSG00000089692	231.178	1.28704	0.25092	1.02186e-08	2.19437e-07	3902	LAG3	lymphocyte activating 3	protein-coding
ENSG00000067057	4192.11	1.28644	0.217699	1.43711e-10	4.18918e-09	5214	PFKP	phosphofructokinase, platelet	protein-coding
ENSG00000116106	110.497	1.2835	0.506965	0.000174744	0.00140949	2043	EPHA4	EPH receptor A4	protein-coding
ENSG00000182010	311.28	1.28247	0.293844	3.53098e-07	5.70268e-06	219790	RTKN2	rhotekin 2	protein-coding
ENSG00000126603	677.69	1.28244	0.169324	1.86155e-15	9.8455e-14	84662	GLIS2	GLIS family zinc finger 2	protein-coding
ENSG00000185522	261.432	1.28193	0.289258	2.64958e-07	4.39888e-06	256329	LMNTD2	lamin tail domain containing 2	protein-coding
ENSG00000121075	32.8558	1.2819	0.601747	0.000491372	0.00347769	9496	TBX4	T-box transcription factor 4	protein-coding
ENSG00000259577	12.2366	1.28076	0.812175	0.00176471	0.010308
ENSG00000227210	30.3884	1.2783	0.7365	0.00125037	0.00765084	101928222	WDR35-DT	WDR35 divergent transcript	ncRNA
ENSG00000141682	804.059	1.27714	0.290508	3.07978e-07	5.0195e-06	5366	PMAIP1	phorbol-12-myristate-13-acetate-induced protein 1	protein-coding
ENSG00000114115	9975.37	1.27601	0.126268	3.03059e-25	3.61757e-23	5947	RBP1	retinol binding protein 1	protein-coding
ENSG00000018236	14.0698	1.27498	0.99238	0.00317945	0.0168198	1272	CNTN1	contactin 1	protein-coding
ENSG00000130751	34.048	1.27365	0.486647	0.000139387	0.00116249	4861	NPAS1	neuronal PAS domain protein 1	protein-coding
ENSG00000169992	286.662	1.27263	0.338039	3.71398e-06	4.73771e-05	57555	NLGN2	neuroligin 2	protein-coding
ENSG00000177614	540.317	1.26569	0.184281	3.12627e-13	1.31236e-11	79605	PGBD5	piggyBac transposable element derived 5	protein-coding
ENSG00000167767	3977.98	1.2647	0.269442	8.22914e-08	1.51579e-06	144501	KRT80	keratin 80	protein-coding
ENSG00000254413	37.4576	1.26374	0.50564	0.000193068	0.00154217	386593	CHKB-CPT1B	CHKB-CPT1B readthrough (NMD candidate)	ncRNA
ENSG00000214279	235.337	1.26258	0.318449	1.75633e-06	2.43685e-05	619207	SCART1	scavenger receptor family member expressed on T cells 1	protein-coding
ENSG00000163235	4640.37	1.26249	0.243024	7.25142e-09	1.58751e-07	7039	TGFA	transforming growth factor alpha	protein-coding
ENSG00000167578	42.2654	1.2624	0.565213	0.000386153	0.00281698	53916	RAB4B	RAB4B, member RAS oncogene family	protein-coding
ENSG00000228010	10.2415	1.26095	0.805912	0.00185692	0.01077
ENSG00000116983	13.6364	1.26025	1.05771	0.00381987	0.0195729	51440	HPCAL4	hippocalcin like 4	protein-coding
ENSG00000163328	372.375	1.25854	0.230468	1.78985e-09	4.3757e-08	151556	GPR155	G protein-coupled receptor 155	protein-coding
ENSG00000099864	81.2711	1.25492	0.425177	5.40931e-05	0.000508942	5064	PALM	paralemmin	protein-coding
ENSG00000101849	1040.73	1.25427	0.312072	1.42076e-06	2.00247e-05	6907	TBL1X	transducin beta like 1 X-linked	protein-coding
ENSG00000115257	180.93	1.25222	0.379905	1.85606e-05	0.000200093	54760	PCSK4	proprotein convertase subtilisin/kexin type 4	protein-coding
ENSG00000087495	219.036	1.25161	0.18921	1.72929e-12	6.58639e-11	116154	PHACTR3	phosphatase and actin regulator 3	protein-coding
ENSG00000139890	49.8438	1.25007	0.399679	3.16945e-05	0.000319743	161253	REM2	RRAD and GEM like GTPase 2	protein-coding
ENSG00000160471	156.628	1.24167	0.910278	0.00287253	0.0154798	125965	COX6B2	cytochrome c oxidase subunit 6B2	protein-coding
ENSG00000261087	105.286	1.2415	0.461801	0.000116473	0.00099518	115830329	ZNNT1	ZNF706 neighboring transcript 1	ncRNA
ENSG00000263818	15.5396	1.23753	0.900966	0.00283612	0.0153416	100131347	RDM1P5	RDM1 pseudogene 5	pseudo
ENSG00000115295	39.5107	1.23687	0.45154	0.000101133	0.000881521	79745	CLIP4	CAP-Gly domain containing linker protein family member 4	protein-coding
ENSG00000105516	521.648	1.23442	0.365383	1.41975e-05	0.000158411	1628	DBP	D-box binding PAR bZIP transcription factor	protein-coding
ENSG00000160593	188.715	1.23319	0.326389	3.51411e-06	4.51238e-05	120425	JAML	junction adhesion molecule like	protein-coding
ENSG00000187840	1761.94	1.2328	0.221304	9.71862e-10	2.46625e-08	1978	EIF4EBP1	eukaryotic translation initiation factor 4E binding protein 1	protein-coding
ENSG00000189433	165.948	1.23218	0.397043	3.43352e-05	0.000343143	127534	GJB4	gap junction protein beta 4	protein-coding
ENSG00000223855	7.868	1.23132	0.974355	0.00352209	0.0183553	441307	PDGFA-DT	PDGFA divergent transcript	ncRNA
ENSG00000100065	2736.92	1.22825	0.19329	9.30254e-12	3.18028e-10	29775	CARD10	caspase recruitment domain family member 10	protein-coding
ENSG00000196337	9.63519	1.2263	1.12151	0.00469174	0.023104	94027	CGB7	chorionic gonadotropin subunit beta 7	protein-coding
ENSG00000176014	732.624	1.22444	0.235411	6.89038e-09	1.52251e-07	84617	TUBB6	tubulin beta 6 class V	protein-coding
ENSG00000104899	186.36	1.22022	0.31451	2.40302e-06	3.22724e-05	268	AMH	anti-Mullerian hormone	protein-coding
ENSG00000289326	25.2441	1.21923	0.596296	0.000643347	0.00437365
ENSG00000169607	566.991	1.21671	0.182332	1.16472e-12	4.56636e-11	150468	CKAP2L	cytoskeleton associated protein 2 like	protein-coding
ENSG00000177169	4504.67	1.21429	0.166938	1.75089e-14	8.52193e-13	8408	ULK1	unc-51 like autophagy activating kinase 1	protein-coding
ENSG00000159217	161.495	1.2135	0.363696	1.63384e-05	0.000179857	10642	IGF2BP1	insulin like growth factor 2 mRNA binding protein 1	protein-coding
ENSG00000204516	62.5011	1.21285	0.369766	1.96647e-05	0.000210403	4277	MICB	MHC class I polypeptide-related sequence B	protein-coding
ENSG00000102385	16.6866	1.21234	1.02264	0.00415813	0.0209792	1821	DRP2	dystrophin related protein 2	protein-coding
ENSG00000211445	9415.83	1.21181	0.191509	1.09406e-11	3.69886e-10	2878	GPX3	glutathione peroxidase 3	protein-coding
ENSG00000065809	1501.61	1.21096	0.269585	1.98144e-07	3.35976e-06	83641	FAM107B	family with sequence similarity 107 member B	protein-coding
ENSG00000196700	495.816	1.20865	0.136621	5.14135e-20	4.0537e-18	57473	ZNF512B	zinc finger protein 512B	protein-coding
ENSG00000174171	12.6925	1.20826	1.04906	0.0044243	0.0220307	105370792	LOC105370792	uncharacterized LOC105370792	ncRNA
ENSG00000183625	1017.5	1.20783	0.238048	1.29864e-08	2.75278e-07	1232/105377067	CCR3/LOC105377067	C-C motif chemokine receptor 3/uncharacterized LOC105377067	protein-coding/ncRNA
ENSG00000111145	2188.88	1.20755	0.107091	1.08541e-30	1.784e-28	2004	ELK3	ETS transcription factor ELK3	protein-coding
ENSG00000004838	12.4743	1.20631	0.954133	0.00365349	0.0188926	51364	ZMYND10	zinc finger MYND-type containing 10	protein-coding
ENSG00000254854	13.7623	1.20626	0.917465	0.00332434	0.0174782	102724301	NECTIN1-DT	NECTIN1 divergent transcript	ncRNA
ENSG00000272695	70.3442	1.20598	0.372888	2.28414e-05	0.000240065	100506394	GAS6-DT	GAS6 divergent transcript	ncRNA
ENSG00000162148	64.9728	1.20573	0.451078	0.000124146	0.00105347	220004	PPP1R32	protein phosphatase 1 regulatory subunit 32	protein-coding
ENSG00000284708	15.2366	1.2054	0.975855	0.00385616	0.0197022
ENSG00000147065	13.7494	1.20439	1.2348	0.00561636	0.0267331	4478	MSN	moesin	protein-coding
ENSG00000185567	6790.84	1.20234	0.780915	0.00211245	0.0120006	113146	AHNAK2	AHNAK nucleoprotein 2	protein-coding
ENSG00000162804	81.874	1.20084	0.413375	6.34788e-05	0.000585391	25992	SNED1	sushi, nidogen and EGF like domains 1	protein-coding
ENSG00000280649	15.8963	1.2002	1.01342	0.00424762	0.0213249
ENSG00000250033	10.3627	1.19039	1.29086	0.00600494	0.0282057	641364	SLC7A11-AS1	SLC7A11 antisense RNA 1	ncRNA
ENSG00000256250	10.6775	1.18654	0.829242	0.00271477	0.0147863
ENSG00000106565	191.238	1.18586	0.334262	7.98549e-06	9.47922e-05	28959	TMEM176B	transmembrane protein 176B	protein-coding
ENSG00000183760	28.9958	1.18505	0.584732	0.000696327	0.00467434	390928	ACP7	acid phosphatase 7, tartrate resistant (putative)	protein-coding
ENSG00000161682	39.3594	1.18333	0.624617	0.000962208	0.00617402	284069	FAM171A2	family with sequence similarity 171 member A2	protein-coding
ENSG00000178531	83.3415	1.18282	0.291473	1.19291e-06	1.7199e-05	404217	CTXN1	cortexin 1	protein-coding
ENSG00000168056	4153.23	1.17916	0.176809	1.17253e-12	4.58855e-11	4054	LTBP3	latent transforming growth factor beta binding protein 3	protein-coding
ENSG00000080573	117.91	1.1785	0.360479	2.0481e-05	0.000218264	50509	COL5A3	collagen type V alpha 3 chain	protein-coding
ENSG00000108309	18.5954	1.17804	0.747113	0.00201217	0.0115247	10900	RUNDC3A	RUN domain containing 3A	protein-coding
ENSG00000099910	250.255	1.17791	0.213776	1.30781e-09	3.23802e-08	84861	KLHL22	kelch like family member 22	protein-coding
ENSG00000233384	20.1683	1.17675	0.838312	0.00291054	0.0156491
ENSG00000107984	156.793	1.17647	0.386949	4.24595e-05	0.000412941	22943	DKK1	dickkopf WNT signaling pathway inhibitor 1	protein-coding
ENSG00000132688	349.846	1.17576	0.248398	6.53803e-08	1.2319e-06	10763	NES	nestin	protein-coding
ENSG00000111450	812.385	1.17525	0.129694	7.40413e-21	6.30295e-19	2054	STX2	syntaxin 2	protein-coding
ENSG00000272168	154.362	1.17278	0.253362	1.05348e-07	1.89635e-06
ENSG00000247679	166.052	1.17236	0.217564	2.5032e-09	5.96718e-08
ENSG00000178297	64.2444	1.17156	0.397065	5.6027e-05	0.000525518	360200	TMPRSS9	transmembrane serine protease 9	protein-coding
ENSG00000174951	772.245	1.17131	0.199968	1.84057e-10	5.28594e-09	2523	FUT1	fucosyltransferase 1 (H blood group)	protein-coding
ENSG00000288979	24.27	1.17071	0.636896	0.00111666	0.00699289
ENSG00000182931	5.76856	1.17042	1.22886	0.00612086	0.0286431	280664	WFDC10B	WAP four-disulfide core domain 10B	protein-coding
ENSG00000159733	79.5233	1.17	0.48484	0.000260603	0.00199796	57732	ZFYVE28	zinc finger FYVE-type containing 28	protein-coding
ENSG00000261305	99.283	1.16896	0.389203	4.77104e-05	0.000456324
ENSG00000115504	2218.73	1.16887	0.133372	1.06365e-19	8.2047e-18	23301	EHBP1	EH domain binding protein 1	protein-coding
ENSG00000279080	6.01869	1.16799	1.35975	0.00640209	0.0296539
ENSG00000143001	9.76858	1.16766	1.0113	0.00470566	0.0231619	199964	TMEM61	transmembrane protein 61	protein-coding
ENSG00000125744	245.816	1.16594	0.340902	1.23973e-05	0.00014001	6253	RTN2	reticulon 2	protein-coding
ENSG00000168487	1103.48	1.16428	0.169398	2.91853e-13	1.22999e-11	649	BMP1	bone morphogenetic protein 1	protein-coding
ENSG00000088543	73.7702	1.16292	0.464255	0.000204151	0.00161261	51161	C3orf18	chromosome 3 open reading frame 18	protein-coding
ENSG00000070371	231.434	1.15927	0.267316	3.76337e-07	6.046e-06	8218	CLTCL1	clathrin heavy chain like 1	protein-coding
ENSG00000272205	24.5641	1.15494	0.748384	0.00223389	0.0125874
ENSG00000182771	10.7246	1.15492	1.05363	0.00527674	0.0253709	2894	GRID1	glutamate ionotropic receptor delta type subunit 1	protein-coding
ENSG00000102349	21.7296	1.15415	0.677925	0.00156451	0.00929869	11279	KLF8	KLF transcription factor 8	protein-coding
ENSG00000117122	282.431	1.15198	0.156921	1.03531e-14	5.10887e-13	4237	MFAP2	microfibril associated protein 2	protein-coding
ENSG00000259207	10.7987	1.15184	1.06972	0.00546067	0.026093	3690	ITGB3	integrin subunit beta 3	protein-coding
ENSG00000160951	5.63516	1.15142	1.09463	0.00566198	0.0269023	5731	PTGER1	prostaglandin E receptor 1	protein-coding
ENSG00000129038	118.153	1.15135	0.505339	0.000379102	0.00277311	4016	LOXL1	lysyl oxidase like 1	protein-coding
ENSG00000183921	6.98682	1.15066	1.31035	0.00665151	0.0305246	100288072	SDR42E2	short chain dehydrogenase/reductase family 42E, member 2	protein-coding
ENSG00000164983	1385.52	1.14932	0.222071	7.44521e-09	1.62827e-07	157378	TMEM65	transmembrane protein 65	protein-coding
ENSG00000225077	12.0311	1.14909	1.03256	0.00519389	0.0250911
ENSG00000043355	21.7291	1.14844	0.770643	0.00252805	0.0139183	7546	ZIC2	Zic family member 2	protein-coding
ENSG00000160781	81.0694	1.14605	0.364946	3.1299e-05	0.000316202	79957	PAQR6	progestin and adipoQ receptor family member 6	protein-coding
ENSG00000126822	2612.67	1.14558	0.151244	1.80306e-15	9.55982e-14	26030	PLEKHG3	pleckstrin homology and RhoGEF domain containing G3	protein-coding
ENSG00000258559	54.9567	1.14465	0.402871	7.88417e-05	0.000706335
ENSG00000176720	845.594	1.14004	0.282074	1.25226e-06	1.79309e-05	666	BOK	BCL2 family apoptosis regulator BOK	protein-coding
ENSG00000154127	514.134	1.1387	0.177325	5.69483e-12	2.00795e-10	84959	UBASH3B	ubiquitin associated and SH3 domain containing B	protein-coding
ENSG00000129673	22.6138	1.13671	0.62361	0.0012064	0.00742641	15	AANAT	aralkylamine N-acetyltransferase	protein-coding
ENSG00000077984	393.404	1.12451	0.218091	8.01695e-09	1.74438e-07	8530	CST7	cystatin F	protein-coding
ENSG00000099250	392.793	1.12395	0.206607	1.8131e-09	4.42057e-08	8829	NRP1	neuropilin 1	protein-coding
ENSG00000286599	38.1661	1.12334	0.453726	0.000228252	0.00178125
ENSG00000289707	2.98551	1.12182	1.63512	0.00489662	0.0239151	105377225	LOC105377225	uncharacterized LOC105377225	ncRNA
ENSG00000164542	291.057	1.12096	0.235348	5.45553e-08	1.04529e-06	23366	MATCAP2	microtubule associated tyrosine carboxypeptidase 2	protein-coding
ENSG00000123080	160.687	1.11626	0.253788	2.81164e-07	4.63909e-06	1031	CDKN2C	cyclin dependent kinase inhibitor 2C	protein-coding
ENSG00000289745	7.05346	1.11553	1.31507	0.00723383	0.0327607
ENSG00000025708	245.601	1.11426	0.30001	4.35716e-06	5.48289e-05	1890	TYMP	thymidine phosphorylase	protein-coding
ENSG00000131400	34.755	1.11378	0.664501	0.0017524	0.0102445	9476	NAPSA	napsin A aspartic peptidase	protein-coding
ENSG00000255587	8.67757	1.11326	0.853378	0.00390622	0.0198961	401258	RAB44	RAB44, member RAS oncogene family	protein-coding
ENSG00000111879	63.0625	1.10887	0.629209	0.00144237	0.00869124	79632	FAM184A	family with sequence similarity 184 member A	protein-coding
ENSG00000173811	4.73983	1.10776	1.42785	0.00705283	0.032118	100874114	CCDC13-AS1	CCDC13 antisense RNA 1	ncRNA
ENSG00000104903	12.7295	1.10763	0.901936	0.00456256	0.0226033	4066	LYL1	LYL1 basic helix-loop-helix family member	protein-coding
ENSG00000156475	43.6121	1.1068	0.366379	4.63155e-05	0.000444774	5521	PPP2R2B	protein phosphatase 2 regulatory subunit Bbeta	protein-coding
ENSG00000067191	366.65	1.10626	0.191746	2.8484e-10	7.9247e-09	782	CACNB1	calcium voltage-gated channel auxiliary subunit beta 1	protein-coding
ENSG00000140931	19.9091	1.10295	0.752602	0.00284665	0.0153791	123920	CMTM3	CKLF like MARVEL transmembrane domain containing 3	protein-coding
ENSG00000019144	1704.39	1.10257	0.167477	1.90227e-12	7.2195e-11	23187	PHLDB1	pleckstrin homology like domain family B member 1	protein-coding
ENSG00000213199	34.1467	1.10254	0.532344	0.000681321	0.00458802	9311	ASIC3	acid sensing ion channel subunit 3	protein-coding
ENSG00000137825	698.389	1.10195	0.174207	9.98983e-12	3.39353e-10	3706	ITPKA	inositol-trisphosphate 3-kinase A	protein-coding
ENSG00000147459	2735.52	1.09986	0.127546	3.40634e-19	2.52719e-17	80005	DOCK5	dedicator of cytokinesis 5	protein-coding
ENSG00000268879	311.486	1.09943	0.335815	2.04568e-05	0.000218114
ENSG00000266445	6.63761	1.09677	1.23163	0.00745066	0.0335649
ENSG00000077782	1474.8	1.0966	0.21039	5.82695e-09	1.30919e-07	2260	FGFR1	fibroblast growth factor receptor 1	protein-coding
ENSG00000140682	147.001	1.09613	0.251049	3.18458e-07	5.17846e-06	7041	TGFB1I1	transforming growth factor beta 1 induced transcript 1	protein-coding
ENSG00000247735	105.439	1.09596	0.365802	5.0307e-05	0.000477994
ENSG00000172346	12.945	1.09204	0.898917	0.00479758	0.0235429	27254	CSDC2	cold shock domain containing C2	protein-coding
ENSG00000074935	720.042	1.0917	0.182687	8.36778e-11	2.5325e-09	51175	TUBE1	tubulin epsilon 1	protein-coding
ENSG00000005243	28.6722	1.09054	0.493054	0.000479783	0.00340356	51226	COPZ2	COPI coat complex subunit zeta 2	protein-coding
ENSG00000165655	1433.55	1.08922	0.176271	2.43534e-11	7.94443e-10	84858	ZNF503	zinc finger protein 503	protein-coding
ENSG00000173156	356.212	1.0889	0.211129	7.64075e-09	1.66762e-07	29984	RHOD	ras homolog family member D	protein-coding
ENSG00000249306	58.9705	1.08772	0.449408	0.000274474	0.00209378	101928176	LINC01411	long intergenic non-protein coding RNA 1411	ncRNA
ENSG00000173295	51.2328	1.08594	0.426952	0.000194897	0.00155445	286042	FAM86B3P	family with sequence similarity 86, member A pseudogene	pseudo
ENSG00000260542	30.2057	1.08468	0.688923	0.00230035	0.0128838
ENSG00000188747	944.863	1.08461	0.154605	9.83235e-14	4.4416e-12	10811	NOXA1	NADPH oxidase activator 1	protein-coding
ENSG00000257242	4.87004	1.08418	1.30657	0.00779108	0.0348487	256021	LINC01619	long intergenic non-protein coding RNA 1619	ncRNA
ENSG00000109089	1096.69	1.08366	0.181617	8.7208e-11	2.62817e-09	30850	CDR2L	cerebellar degeneration related protein 2 like	protein-coding
ENSG00000133247	789.148	1.08323	0.287626	3.56349e-06	4.56756e-05	84787	KMT5C	lysine methyltransferase 5C	protein-coding
ENSG00000183426	90.8024	1.0829	0.312351	1.05815e-05	0.00012195	9284/642799	NPIPA1/NPIPA2	nuclear pore complex interacting protein family member A1/nuclear pore complex interacting protein family member A2	protein-coding
ENSG00000153558	224.261	1.07914	0.236887	1.36274e-07	2.40444e-06	25827	FBXL2	F-box and leucine rich repeat protein 2	protein-coding
ENSG00000063660	2925.59	1.07807	0.199488	2.07213e-09	5.01987e-08	2817	GPC1	glypican 1	protein-coding
ENSG00000143434	243.304	1.07651	0.192809	7.78705e-10	2.01925e-08	10500	SEMA6C	semaphorin 6C	protein-coding
ENSG00000184995	4.29872	1.07571	1.40687	0.00761383	0.0341918	338376	IFNE	interferon epsilon	protein-coding
ENSG00000169435	848.025	1.07468	0.240532	2.00709e-07	3.39552e-06	166824	RASSF6	Ras association domain family member 6	protein-coding
ENSG00000103647	118.418	1.07295	0.395846	0.000121474	0.00103408	10391	CORO2B	coronin 2B	protein-coding
ENSG00000090924	938.107	1.07124	0.1594	7.26194e-13	2.91118e-11	64857	PLEKHG2	pleckstrin homology and RhoGEF domain containing G2	protein-coding
ENSG00000231868	7.67363	1.06668	1.35307	0.00801147	0.0356776
ENSG00000106538	107.93	1.06657	0.255685	7.11246e-07	1.09254e-05	5919	RARRES2	retinoic acid receptor responder 2	protein-coding
ENSG00000159958	17.5327	1.06404	0.80485	0.00408043	0.0206407	115650	TNFRSF13C	TNF receptor superfamily member 13C	protein-coding
ENSG00000117632	4606.59	1.06358	0.126219	1.7157e-18	1.18639e-16	3925	STMN1	1.89239e-72	protein-coding
ENSG00000101004	542.952	1.06116	0.152598	1.44338e-13	6.33341e-12	22981	NINL	27035	protein-coding
ENSG00000170456	701.984	1.06084	0.164792	4.56646e-12	1.64817e-10	160518	DENND5B	NOX1	protein-coding
ENSG00000185189	986.863	1.06074	0.157117	5.77992e-13	2.36137e-11	340371	NRBP2	NADPH oxidase 1	protein-coding
ENSG00000164111	5071.88	1.0605	0.150964	8.77918e-14	3.99968e-12	308	ANXA5	protein-coding	protein-coding
ENSG00000240322	3.98886	1.05864	1.47847	0.00722471	0.0327264	106481054	RN7SL481P		pseudo
ENSG00000143554	535.992	1.05832	0.158157	8.59012e-13	3.41162e-11	11000	SLC27A3	solute carrier family 27 member 3	protein-coding
ENSG00000232611	51.3166	1.05725	0.468719	0.000442847	0.00317527
ENSG00000250251	222.298	1.05706	0.211409	1.6198e-08	3.37991e-07	353511	PKD1P6	polycystin 1, transient receptor potential channel interacting pseudogene 6	pseudo
ENSG00000153551	967.422	1.05688	0.135583	2.87148e-16	1.67636e-14	112616	CMTM7	CKLF like MARVEL transmembrane domain containing 7	protein-coding
ENSG00000205890	786.645	1.05627	0.341032	3.70553e-05	0.000367065	100128770	LOC100128770	uncharacterized LOC100128770	ncRNA
ENSG00000287431	238.937	1.05615	0.448266	0.000337767	0.0025068
ENSG00000169583	958.369	1.05307	0.655905	0.00224497	0.0126332	9022	CLIC3	chloride intracellular channel 3	protein-coding
ENSG00000168243	2540.67	1.0522	0.118085	2.47904e-20	2.00643e-18	2786	GNG4	G protein subunit gamma 4	protein-coding
ENSG00000112715	11057.2	1.04948	0.562633	0.00121749	0.00748825	7422	VEGFA	vascular endothelial growth factor A	protein-coding
ENSG00000225285	29.9861	1.04938	0.538955	0.00099423	0.00633037
ENSG00000173917	50.5489	1.04679	0.471485	0.00049255	0.00348487	3212	HOXB2	homeobox B2	protein-coding
ENSG00000100311	1063.08	1.04578	0.487992	0.000604604	0.00415149	5155	PDGFB	platelet derived growth factor subunit B	protein-coding
ENSG00000123485	1041.1	1.04533	0.148727	8.27888e-14	3.77981e-12	55355	HJURP	Holliday junction recognition protein	protein-coding
ENSG00000185697	268.651	1.04493	0.263988	1.67091e-06	2.33197e-05	4603	MYBL1	MYB proto-oncogene like 1	protein-coding
ENSG00000163283	100.047	1.04114	0.330985	3.18293e-05	0.000320801	250	ALPP	alkaline phosphatase, placental	protein-coding
ENSG00000184292	1985.22	1.03991	0.255808	1.08335e-06	1.57792e-05	4070	TACSTD2	tumor associated calcium signal transducer 2	protein-coding
ENSG00000244405	855.542	1.0378	0.160404	3.53092e-12	1.30302e-10	2119	ETV5	ETS variant transcription factor 5	protein-coding
ENSG00000168476	1728.11	1.0373	0.106442	9.61809e-24	9.92801e-22	80346	REEP4	receptor accessory protein 4	protein-coding
ENSG00000146648	6607.14	1.03504	0.145199	3.98042e-14	1.86922e-12	1956	EGFR	epidermal growth factor receptor	protein-coding
ENSG00000039523	1870.2	1.03492	0.144	2.61577e-14	1.25036e-12	79567	RIPOR1	RHO family interacting cell polarization regulator 1	protein-coding
ENSG00000143061	1446.32	1.03486	0.19517	3.33162e-09	7.77668e-08	3321	IGSF3	immunoglobulin superfamily member 3	protein-coding
ENSG00000008710	3574.92	1.03381	0.124374	4.16825e-18	2.80073e-16	5310	PKD1	polycystin 1, transient receptor potential channel interacting	protein-coding
ENSG00000244274	60.8818	1.03251	0.479842	0.000600457	0.0041347	55861	DBNDD2	dysbindin domain containing 2	protein-coding
ENSG00000272944	3.31856	1.03238	1.42233	0.00810614	0.0360138
ENSG00000152503	217.792	1.03205	0.271758	3.11569e-06	4.0618e-05	55521	TRIM36	tripartite motif containing 36	protein-coding
ENSG00000138669	39.7149	1.02735	0.515792	0.000914314	0.00591646	5593	PRKG2	protein kinase cGMP-dependent 2	protein-coding
ENSG00000090097	1844.06	1.02498	0.146861	1.11346e-13	4.97726e-12	57060	PCBP4	poly(rC) binding protein 4	protein-coding
ENSG00000177045	124.002	1.0243	0.234442	2.96473e-07	4.86539e-06	147912	SIX5	SIX homeobox 5	protein-coding
ENSG00000204681	1054.25	1.02368	0.168994	4.52147e-11	1.42283e-09	2550	GABBR1	gamma-aminobutyric acid type B receptor subunit 1	protein-coding
ENSG00000267801	84.4593	1.02314	0.257326	1.54034e-06	2.1596e-05
ENSG00000169758	10.1163	1.02267	0.950265	0.00690572	0.0315355	123591	TMEM266	transmembrane protein 266	protein-coding
ENSG00000116678	136.29	1.02172	0.450366	0.000445207	0.00318792	3953	LEPR	leptin receptor	protein-coding
ENSG00000184828	1137.79	1.02065	0.138703	7.22104e-15	3.60495e-13	201501	ZBTB7C	zinc finger and BTB domain containing 7C	protein-coding
ENSG00000008056	9.23065	1.02041	1.01079	0.00767777	0.0344355	6853	SYN1	synapsin I	protein-coding
ENSG00000146733	1071.43	1.02032	0.181285	5.49562e-10	1.45688e-08	5723	PSPH	phosphoserine phosphatase	protein-coding
ENSG00000128283	728.764	1.01988	0.263377	2.32155e-06	3.12372e-05	11135	CDC42EP1	CDC42 effector protein 1	protein-coding
ENSG00000227370	11.772	1.01979	0.99438	0.00751068	0.0337854
ENSG00000133488	66.7508	1.01921	0.377718	0.000131358	0.00110414	284904	SEC14L4	SEC14 like lipid binding 4	protein-coding
ENSG00000141429	5681.28	1.01739	0.125522	2.18776e-17	1.41654e-15	2589	GALNT1	polypeptide N-acetylgalactosaminyltransferase 1	protein-coding
ENSG00000213722	1914.95	1.01556	0.257778	1.7754e-06	2.46012e-05	23564	DDAH2	dimethylarginine dimethylaminohydrolase 2	protein-coding
ENSG00000152154	73.3359	1.01369	0.633783	0.00241666	0.0134226	130733	TMEM178A	transmembrane protein 178A	protein-coding
ENSG00000083290	1025.31	1.01226	0.161962	1.34823e-11	4.50825e-10	9706	ULK2	unc-51 like autophagy activating kinase 2	protein-coding
ENSG00000287356	11.975	1.01121	1.22053	0.0093045	0.0404577
ENSG00000211649	3.17283	1.01062	1.50572	0.00726319	0.0328798	28775	IGLV7-46	immunoglobulin lambda variable 7-46	other
ENSG00000167646	77.6656	1.00956	0.372232	0.000127055	0.00107474	352909	DNAAF3	dynein axonemal assembly factor 3	protein-coding
ENSG00000161888	251.585	1.00956	0.221889	1.30268e-07	2.3099e-06	147841	SPC24	SPC24 component of NDC80 kinetochore complex	protein-coding
ENSG00000173715	454.009	1.00909	0.186065	1.66763e-09	4.09565e-08	79703	C11orf80	chromosome 11 open reading frame 80	protein-coding
ENSG00000183484	76.4073	1.00905	0.448709	0.000476973	0.00338587	29933	GPR132	G protein-coupled receptor 132	protein-coding
ENSG00000143797	2850.66	1.009	0.141828	4.11505e-14	1.92399e-12	129642	MBOAT2	membrane bound O-acyltransferase domain containing 2	protein-coding
ENSG00000273747	3.33237	1.00682	1.44952	0.0081191	0.0360592
ENSG00000281406	822.343	1.00507	0.313668	2.65276e-05	0.000274486	101669762	BLACAT1	BLACAT1 overlapping LEMD1 locus	protein-coding
ENSG00000143702	244.787	1.00496	0.217918	9.7562e-08	1.77112e-06	9859/645455	CEP170/CEP170P1	centrosomal protein 170/centrosomal protein 170 pseudogene 1	protein-coding/pseudo
ENSG00000106610	138.592	1.00362	0.231694	3.42859e-07	5.5415e-06	64940/101929736	STAG3L4/LINC01372	stromal antigen 3-like 4 (pseudogene)/long intergenic non-protein coding RNA 1372	pseudo/ncRNA
ENSG00000172638	81.4401	1.00351	0.680108	0.00324963	0.0171444	30008	EFEMP2	EGF containing fibulin extracellular matrix protein 2	protein-coding
ENSG00000139668	382.766	1.00037	0.147012	3.48349e-13	1.45659e-11	115825	WDFY2	WD repeat and FYVE domain containing 2	protein-coding
ENSG00000102230	17.3774	-1.00018	0.860556	0.00620371	0.0289294	9468	PCYT1B	phosphate cytidylyltransferase 1B, choline	protein-coding
ENSG00000146197	63.8518	-1.00104	0.563213	0.00161703	0.00956562	222663	SCUBE3	signal peptide, CUB domain and EGF like domain containing 3	protein-coding
ENSG00000138449	5427.78	-1.00151	0.430019	0.000386564	0.00281806	30061	SLC40A1	solute carrier family 40 member 1	protein-coding
ENSG00000168016	415.594	-1.00174	0.192537	5.31006e-09	1.20446e-07	9881	TRANK1	tetratricopeptide repeat and ankyrin repeat containing 1	protein-coding
ENSG00000076770	826.972	-1.00331	0.156831	5.19002e-12	1.84825e-10	55796	MBNL3	muscleblind like splicing regulator 3	protein-coding
ENSG00000172878	417.297	-1.00395	0.188854	2.939e-09	6.90083e-08	254042	METAP1D	methionyl aminopeptidase type 1D, mitochondrial	protein-coding
ENSG00000171843	1820.01	-1.00547	0.127522	1.23884e-16	7.45641e-15	4300	MLLT3	MLLT3 super elongation complex subunit	protein-coding
ENSG00000162738	158.094	-1.00685	0.352593	8.21146e-05	0.000733811	57216	VANGL2	VANGL planar cell polarity protein 2	protein-coding
ENSG00000013016	57.5008	-1.00775	0.653127	0.00277513	0.0150571	30845	EHD3	EH domain containing 3	protein-coding
ENSG00000258867	33.4662	-1.00991	0.587637	0.00183806	0.010678	283587	HISLA	HIF1A stabilizing long noncoding RNA	ncRNA
ENSG00000245498	165.527	-1.01015	0.269658	3.77552e-06	4.8076e-05	100507283	MSANTD2-AS1	MSANTD2 antisense RNA 1	ncRNA
ENSG00000131746	16759.1	-1.01094	0.179308	5.10749e-10	1.36415e-08	84951	TNS4	tensin 4	protein-coding
ENSG00000288605	15.5711	-1.012	1.15749	0.0090817	0.0396503
ENSG00000021300	730.293	-1.01236	0.196561	7.09339e-09	1.56252e-07	58473	PLEKHB1	pleckstrin homology domain containing B1	protein-coding
ENSG00000182580	10092	-1.01246	0.254343	1.50394e-06	2.11135e-05	2049	EPHB3	EPH receptor B3	protein-coding
ENSG00000105559	1516.74	-1.01303	0.18727	1.81027e-09	4.42057e-08	57664	PLEKHA4	pleckstrin homology domain containing A4	protein-coding
ENSG00000140280	168.581	-1.01361	0.272312	4.13726e-06	5.23701e-05	256586	LYSMD2	LysM domain containing 2	protein-coding
ENSG00000122188	3.16029	-1.01454	1.54889	0.00650613	0.0300122	54900	LAX1	lymphocyte transmembrane adaptor 1	protein-coding
ENSG00000116741	73.8419	-1.0149	0.43922	0.000400181	0.00290442	5997	RGS2	regulator of G protein signaling 2	protein-coding
ENSG00000144369	288.53	-1.01825	0.282721	6.50452e-06	7.94231e-05	165215	FAM171B	family with sequence similarity 171 member B	protein-coding
ENSG00000144724	1355.03	-1.01976	0.192215	3.19845e-09	7.48536e-08	5793	PTPRG	protein tyrosine phosphatase receptor type G	protein-coding
ENSG00000143333	285.555	-1.02024	0.210082	3.11915e-08	6.24035e-07	6004	RGS16	regulator of G protein signaling 16	protein-coding
ENSG00000112144	1316.37	-1.02088	0.11086	1.51398e-21	1.35921e-19	22858	CILK1	ciliogenesis associated kinase 1	protein-coding
ENSG00000176658	18331.5	-1.02162	0.130414	1.9422e-16	1.14955e-14	4642	MYO1D	myosin ID	protein-coding
ENSG00000016602	5.45072	-1.02242	1.18922	0.00894954	0.0391453	22802	CLCA4	chloride channel accessory 4	protein-coding
ENSG00000121316	2979.73	-1.02348	0.162556	1.03567e-11	3.50699e-10	79887	PLBD1	phospholipase B domain containing 1	protein-coding
ENSG00000145736	20.4868	-1.02381	0.710767	0.00339574	0.017801	2966/728340	GTF2H2/GTF2H2C	general transcription factor IIH subunit 2/GTF2H2 family member C	protein-coding
ENSG00000019102	10.4725	-1.0239	1.19745	0.00894043	0.0391295	23584	VSIG2	V-set and immunoglobulin domain containing 2	protein-coding
ENSG00000147889	254.702	-1.0246	0.229417	1.93131e-07	3.28815e-06	1029	CDKN2A	cyclin dependent kinase inhibitor 2A	protein-coding
ENSG00000153071	2776.65	-1.02556	0.173844	1.16726e-10	3.46883e-09	1601	DAB2	DAB adaptor protein 2	protein-coding
ENSG00000111701	50.8371	-1.02829	0.450287	0.000424236	0.00305722	339	APOBEC1	apolipoprotein B mRNA editing enzyme catalytic subunit 1	protein-coding
ENSG00000228696	15.9967	-1.02916	0.823298	0.00499067	0.0243017	51326/100506084/100996709	ARL17A/ARL17B/LOC100996709	ADP ribosylation factor like GTPase 17A/ADP ribosylation factor like GTPase 17B/ADP-ribosylation factor-like protein 17	protein-coding
ENSG00000090661	42.7557	-1.02987	0.641548	0.00232562	0.012998	79603	CERS4	ceramide synthase 4	protein-coding
ENSG00000163618	5435.24	-1.03084	0.153134	6.17661e-13	2.51382e-11	8618	CADPS	calcium dependent secretion activator	protein-coding
ENSG00000168754	9.54696	-1.03112	1.1612	0.00861627	0.0379014	51252	FAM178B	family with sequence similarity 178 member B	protein-coding
ENSG00000290032	505.173	-1.0314	0.14862	1.48853e-13	6.49089e-12
ENSG00000140284	1219.66	-1.03261	0.125312	7.54235e-18	5.00725e-16	11001	SLC27A2	solute carrier family 27 member 2	protein-coding
ENSG00000174885	5.91348	-1.03457	1.29038	0.00877712	0.0385173	171389	NLRP6	NLR family pyrin domain containing 6	protein-coding
ENSG00000184178	589.829	-1.04156	0.266425	2.02405e-06	2.77408e-05	152579	SCFD2	sec1 family domain containing 2	protein-coding
ENSG00000185950	3092.73	-1.04203	0.222019	6.9625e-08	1.30384e-06	8660	IRS2	insulin receptor substrate 2	protein-coding
ENSG00000198732	4.3693	-1.04381	1.40298	0.00810719	0.0360138	64093	SMOC1	SPARC related modular calcium binding 1	protein-coding
ENSG00000048342	259.957	-1.0443	0.227927	1.16899e-07	2.0867e-06	57545	CC2D2A	coiled-coil and C2 domain containing 2A	protein-coding
ENSG00000100373	69.7195	-1.0449	0.716612	0.0031598	0.0167283	7380	UPK3A	uroplakin 3A	protein-coding
ENSG00000082438	1067.75	-1.04637	0.134071	2.60105e-16	1.52683e-14	22837	COBLL1	cordon-bleu WH2 repeat protein like 1	protein-coding
ENSG00000123454	24.0145	-1.05007	1.23541	0.00843011	0.0372238	1621	DBH	dopamine beta-hydroxylase	protein-coding
ENSG00000151364	121.515	-1.05071	0.282746	4.26789e-06	5.3896e-05	65987	KCTD14	potassium channel tetramerization domain containing 14	protein-coding
ENSG00000065534	175.224	-1.05086	0.288025	5.49046e-06	6.80085e-05	4638	MYLK	myosin light chain kinase	protein-coding
ENSG00000158816	5.54317	-1.05235	1.30352	0.00839883	0.0371241	127731	VWA5B1	von Willebrand factor A domain containing 5B1	protein-coding
ENSG00000225438	5.50317	-1.05259	1.32231	0.00835718	0.0369553	8686	KRT41P	keratin 41, pseudogene	pseudo
ENSG00000185291	29.4475	-1.05453	0.559336	0.00115118	0.00715486	3563	IL3RA	interleukin 3 receptor subunit alpha	protein-coding
ENSG00000008853	819.763	-1.05465	0.143964	9.98815e-15	4.95167e-13	23221	RHOBTB2	Rho related BTB domain containing 2	protein-coding
ENSG00000135324	19.0433	-1.05577	1.07156	0.00740005	0.0334073	112609	MRAP2	melanocortin 2 receptor accessory protein 2	protein-coding
ENSG00000145431	181.508	-1.05602	0.329016	2.56171e-05	0.000266226	56034	PDGFC	platelet derived growth factor C	protein-coding
ENSG00000287918	3.89378	-1.05684	1.46486	0.00738751	0.0333648
ENSG00000100994	14789	-1.0624	0.147043	2.11445e-14	1.01985e-12	5834	PYGB	glycogen phosphorylase B	protein-coding
ENSG00000158813	187.283	-1.06598	0.300444	7.93119e-06	9.42524e-05	1896	EDA	ectodysplasin A	protein-coding
ENSG00000144331	3.3091	-1.06876	1.55551	0.00618227	0.0288483	151126	ZNF385B	zinc finger protein 385B	protein-coding
ENSG00000163453	32.6669	-1.0714	0.686186	0.00241522	0.0134181	3490	IGFBP7	insulin like growth factor binding protein 7	protein-coding
ENSG00000270225	68.5647	-1.07313	0.331806	2.34933e-05	0.000246432	100289404	MTCO2P22	MT-CO2 pseudogene 22	pseudo
ENSG00000100154	220.603	-1.07331	0.281685	3.00523e-06	3.9346e-05	23331	TTC28	tetratricopeptide repeat domain 28	protein-coding
ENSG00000166866	2486.84	-1.07335	0.163303	1.94262e-12	7.34656e-11	4640	MYO1A	myosin IA	protein-coding
ENSG00000184454	133.262	-1.07452	0.40556	0.000145103	0.00120498	400746	NCMAP	non-compact myelin associated protein	protein-coding
ENSG00000117280	1788.37	-1.07545	0.120421	2.17682e-20	1.76852e-18	8934	RAB29	RAB29, member RAS oncogene family	protein-coding
ENSG00000148082	1199.53	-1.07545	0.178579	6.17738e-11	1.90465e-09	53358	SHC3	SHC adaptor protein 3	protein-coding
ENSG00000146376	1522.05	-1.07975	0.125641	4.24299e-19	3.11546e-17	93663	ARHGAP18	Rho GTPase activating protein 18	protein-coding
ENSG00000181418	48.8893	-1.08158	0.501722	0.00056109	0.00389864	23109	DDN	dendrin	protein-coding
ENSG00000170484	13.4822	-1.08236	0.759678	0.00320331	0.0169335	121391	KRT74	keratin 74	protein-coding
ENSG00000196091	21.5731	-1.08537	0.763286	0.00320758	0.0169477	4604	MYBPC1	myosin binding protein C1	protein-coding
ENSG00000095585	76.4754	-1.08554	0.451521	0.000287531	0.00218283	29760	BLNK	B cell linker	protein-coding
ENSG00000213949	143.579	-1.08557	0.295964	5.1386e-06	6.4096e-05	3672	ITGA1	integrin subunit alpha 1	protein-coding
ENSG00000224060	24.0186	-1.08649	0.720769	0.00266298	0.0145487
ENSG00000169116	23967.2	-1.08924	0.129814	2.43632e-18	1.66316e-16	25849	PARM1	prostate androgen-regulated mucin-like protein 1	protein-coding
ENSG00000262714	146.483	-1.08991	0.308105	8.24621e-06	9.7454e-05
ENSG00000118495	1332.94	-1.09353	0.179851	4.48661e-11	1.41394e-09	5325	PLAGL1	PLAG1 like zinc finger 1	protein-coding
ENSG00000104490	808.509	-1.09518	0.15074	1.67895e-14	8.19043e-13	83988	NCALD	neurocalcin delta	protein-coding
ENSG00000241743	8.34625	-1.09603	1.0169	0.00601973	0.0282503
ENSG00000081189	324.29	-1.09657	0.236447	9.53273e-08	1.73497e-06	4208	MEF2C	myocyte enhancer factor 2C	protein-coding
ENSG00000187486	94.007	-1.0973	0.322129	1.3053e-05	0.000146637	3767	KCNJ11	potassium inwardly rectifying channel subfamily J member 11	protein-coding
ENSG00000275024	23.9921	-1.09742	0.875885	0.00442733	0.0220407
ENSG00000245937	1502.82	-1.09813	0.120633	4.75869e-21	4.09996e-19	644873	SLC12A2-DT	SLC12A2 divergent transcript	ncRNA
ENSG00000120915	2141	-1.10207	0.12863	5.51612e-19	3.99125e-17	2053	EPHX2	epoxide hydrolase 2	protein-coding
ENSG00000242193	1063.96	-1.10464	0.163657	6.3085e-13	2.55776e-11	730102	CRYZL2P	crystallin zeta like 2, pseudogene	pseudo
ENSG00000287712	3.02755	-1.10939	1.5813	0.00564284	0.0268412
ENSG00000115525	287.329	-1.11088	0.267326	7.79733e-07	1.18244e-05	8869	ST3GAL5	ST3 beta-galactoside alpha-2,3-sialyltransferase 5	protein-coding
ENSG00000103534	4025.95	-1.11155	0.110817	6.54573e-25	7.40013e-23	79838	TMC5	transmembrane channel like 5	protein-coding
ENSG00000137970	8.73215	-1.11341	0.915176	0.00461604	0.0228207	653702	RPL7P9	ribosomal protein L7 pseudogene 9	pseudo
ENSG00000028137	3444.05	-1.11504	0.0956915	1.4008e-32	2.67241e-30	7133	TNFRSF1B	TNF receptor superfamily member 1B	protein-coding
ENSG00000086619	285.717	-1.11559	0.271901	9.68445e-07	1.43103e-05	56605	ERO1B	endoplasmic reticulum oxidoreductase 1 beta	protein-coding
ENSG00000110328	480.721	-1.11612	0.193579	2.94726e-10	8.17846e-09	374378	GALNT18	polypeptide N-acetylgalactosaminyltransferase 18	protein-coding
ENSG00000112699	5201.78	-1.11753	0.11622	3.94644e-23	3.79836e-21	2762	GMDS	GDP-mannose 4,6-dehydratase	protein-coding
ENSG00000262294	37.814	-1.1176	0.501025	0.000443979	0.00318118
ENSG00000135821	6424	-1.11793	0.0969773	5.99886e-32	1.06815e-29	2752	GLUL	glutamate-ammonia ligase	protein-coding
ENSG00000196747	11.8344	-1.11812	0.911179	0.00449292	0.0222997	8329	H2AC13	H2A clustered histone 13	protein-coding
ENSG00000105664	9658.81	-1.11909	0.566652	0.000851133	0.00554794	1311	COMP	cartilage oligomeric matrix protein	protein-coding
ENSG00000288886	66.7416	-1.1197	0.430172	0.00016031	0.00130938
ENSG00000166126	2532.09	-1.12088	0.130841	5.70752e-19	4.09237e-17	81693	AMN	amnion associated transmembrane protein	protein-coding
ENSG00000197406	375.039	-1.12157	0.200404	7.69062e-10	1.99909e-08	1735	DIO3	iodothyronine deiodinase 3	protein-coding
ENSG00000204644	8.2542	-1.12228	1.03406	0.00567906	0.0269714	346171	ZFP57	ZFP57 zinc finger protein	protein-coding
ENSG00000135744	1226.98	-1.12636	0.204431	1.2467e-09	3.10108e-08	183	AGT	angiotensinogen	protein-coding
ENSG00000143891	1582.51	-1.12668	0.189527	1.05526e-10	3.14911e-09	130589	GALM	galactose mutarotase	protein-coding
ENSG00000141384	458.247	-1.1283	0.180827	1.77092e-11	5.84843e-10	6875	TAF4B	TATA-box binding protein associated factor 4b	protein-coding
ENSG00000197915	13.8905	-1.12838	1.0011	0.00525924	0.0252924	388697	HRNR	hornerin	protein-coding
ENSG00000169413	229.991	-1.13143	0.204287	1.07174e-09	2.69409e-08	6039	RNASE6	ribonuclease A family member k6	protein-coding
ENSG00000157315	92.3982	-1.13263	0.272794	8.0039e-07	1.20947e-05	146456	TMED6	transmembrane p24 trafficking protein 6	protein-coding
ENSG00000183044	3233.5	-1.13518	0.142718	9.30097e-17	5.66193e-15	18	ABAT	4-aminobutyrate aminotransferase	protein-coding
ENSG00000113303	144.21	-1.13611	0.393152	6.84523e-05	0.000624251	79908	BTNL8	butyrophilin like 8	protein-coding
ENSG00000159915	51.6553	-1.13663	0.426708	0.000133145	0.0011174	353355	ZNF233	zinc finger protein 233	protein-coding
ENSG00000177076	757.712	-1.13668	0.234594	3.74908e-08	7.41041e-07	340485	ACER2	alkaline ceramidase 2	protein-coding
ENSG00000168404	837.404	-1.13825	0.270501	6.37862e-07	9.89774e-06	197259	MLKL	mixed lineage kinase domain like pseudokinase	protein-coding
ENSG00000162174	283.345	-1.13886	0.321129	8.00566e-06	9.48742e-05	80150	ASRGL1	asparaginase and isoaspartyl peptidase 1	protein-coding
ENSG00000079739	1358.85	-1.13965	0.201676	5.79956e-10	1.53555e-08	5236	PGM1	phosphoglucomutase 1	protein-coding
ENSG00000205899	106.794	-1.14076	0.492474	0.000346219	0.00255886	727857	BHLHA9	basic helix-loop-helix family member a9	protein-coding
ENSG00000118507	178.002	-1.14104	0.446535	0.000180452	0.00145006	9465	AKAP7	A-kinase anchoring protein 7	protein-coding
ENSG00000170915	3526.1	-1.14168	0.198695	3.40026e-10	9.31778e-09	85315	PAQR8	progestin and adipoQ receptor family member 8	protein-coding
ENSG00000112218	154.311	-1.14188	0.340984	1.58154e-05	0.000174279	81491	GPR63	G protein-coupled receptor 63	protein-coding
ENSG00000236081	50.8131	-1.1433	0.488672	0.000324716	0.0024251	101927125	ELFN1-AS1	ELFN1 antisense RNA 1	ncRNA
ENSG00000148468	1195.66	-1.14355	0.13211	2.69417e-19	2.01987e-17	221061	FAM171A1	family with sequence similarity 171 member A1	protein-coding
ENSG00000205683	4.68204	-1.14523	1.50664	0.00612301	0.0286469	8110	DPF3	double PHD fingers 3	protein-coding
ENSG00000257335	11.7102	-1.14621	0.931791	0.00427049	0.0214297	8972	MGAM	maltase-glucoamylase	protein-coding
ENSG00000288061	4.43064	-1.14773	1.41451	0.00658295	0.0303011
ENSG00000106541	5951.37	-1.14816	0.132352	2.29231e-19	1.74305e-17	10551	AGR2	anterior gradient 2, protein disulphide isomerase family member	protein-coding
ENSG00000149212	6202.94	-1.14949	0.116574	3.68611e-24	3.95784e-22	143686	SESN3	sestrin 3	protein-coding
ENSG00000255045	3.80935	-1.15017	1.45966	0.00636413	0.0295101
ENSG00000151376	1552.87	-1.15027	0.115692	1.63196e-24	1.77909e-22	10873	ME3	malic enzyme 3	protein-coding
ENSG00000147251	699.653	-1.15029	0.292118	1.88874e-06	2.60534e-05	139818	DOCK11	dedicator of cytokinesis 11	protein-coding
ENSG00000054654	3727.24	-1.15046	0.246053	8.37982e-08	1.54222e-06	23224	SYNE2	spectrin repeat containing nuclear envelope protein 2	protein-coding
ENSG00000160223	45.0507	-1.15072	0.558535	0.000664113	0.00448628	23308/102723996	ICOSLG/LOC102723996	inducible T cell costimulator ligand/ICOS ligand	protein-coding
ENSG00000115423	146.082	-1.15211	0.322946	7.43657e-06	8.93685e-05	1768	DNAH6	dynein axonemal heavy chain 6	protein-coding
ENSG00000258616	7.44833	-1.15269	1.28828	0.00658706	0.0303017	105370479	LINC02303	long intergenic non-protein coding RNA 2303	ncRNA
ENSG00000245248	56.4819	-1.15357	0.458563	0.000199619	0.00158711
ENSG00000289497	9.92936	-1.15507	0.847623	0.00326418	0.0172084	105379130	LOC105379130	uncharacterized LOC105379130	ncRNA
ENSG00000120440	29.8562	-1.15576	0.665653	0.00144409	0.00869914	83887	TTLL2	tubulin tyrosine ligase like 2	protein-coding
ENSG00000234753	78.7896	-1.15678	0.491108	0.000307608	0.00231513	101060264	FOXP4-AS1	FOXP4 antisense RNA 1	ncRNA
ENSG00000173597	531.59	-1.15689	0.196801	1.60793e-10	4.6617e-09	27284	SULT1B1	sulfotransferase family 1B member 1	protein-coding
ENSG00000138744	1106.26	-1.15734	0.155913	5.68016e-15	2.86922e-13	27163	NAAA	N-acylethanolamine acid amidase	protein-coding
ENSG00000058866	82.7763	-1.15892	0.282925	1.01521e-06	1.48983e-05	1608	DGKG	diacylglycerol kinase gamma	protein-coding
ENSG00000133835	8700.69	-1.15908	0.120371	3.56596e-23	3.44769e-21	3295	HSD17B4	hydroxysteroid 17-beta dehydrogenase 4	protein-coding
ENSG00000159708	59.0444	-1.15924	0.507398	0.000370158	0.00271606	55282	LRRC36	leucine rich repeat containing 36	protein-coding
ENSG00000160712	298.319	-1.16036	0.244674	6.20083e-08	1.17354e-06	3570	IL6R	interleukin 6 receptor	protein-coding
ENSG00000116771	1592.05	-1.16275	0.175416	1.5164e-12	5.86972e-11	79814	AGMAT	agmatinase	protein-coding
ENSG00000205403	6.73979	-1.16476	1.38941	0.00641574	0.0296914	3426	CFI	complement factor I	protein-coding
ENSG00000170873	1392.54	-1.16678	0.166725	1.22761e-13	5.44199e-12	9788	MTSS1	MTSS I-BAR domain containing 1	protein-coding
ENSG00000166816	150.327	-1.16864	0.422323	9.67991e-05	0.000849756	197257	LDHD	lactate dehydrogenase D	protein-coding
ENSG00000173890	1928.26	-1.17006	0.114184	7.46576e-26	9.27447e-24	26996	GPR160	G protein-coupled receptor 160	protein-coding
ENSG00000196189	189.079	-1.17137	0.219595	3.33385e-09	7.77668e-08	64218	SEMA4A	semaphorin 4A	protein-coding
ENSG00000242899	4.91927	-1.17141	1.36765	0.00634903	0.0294656	729677	RPL7P16	ribosomal protein L7 pseudogene 16	pseudo
ENSG00000258700	174.093	-1.17236	0.243787	4.5812e-08	8.94758e-07	100506412	LINC00871	long intergenic non-protein coding RNA 871	ncRNA
ENSG00000230731	216.755	-1.17365	0.333984	8.97476e-06	0.000104961
ENSG00000092068	3379.93	-1.17499	0.178886	2.27502e-12	8.4983e-11	23428	SLC7A8	solute carrier family 7 member 8	protein-coding
ENSG00000278989	54.7566	-1.17861	0.45295	0.00015416	0.00126738
ENSG00000150556	142.082	-1.17929	0.31627	4.17668e-06	5.28066e-05	130576	LYPD6B	LY6/PLAUR domain containing 6B	protein-coding
ENSG00000255725	3.45763	-1.18093	1.55773	0.00543637	0.025998
ENSG00000231764	207.547	-1.18179	0.210576	7.47978e-10	1.94946e-08
ENSG00000188959	2066.91	-1.18294	0.116244	1.54433e-25	1.90738e-23	401546	C9orf152	chromosome 9 open reading frame 152	protein-coding
ENSG00000138604	5530.75	-1.18371	0.157933	3.36974e-15	1.73497e-13	26035	GLCE	glucuronic acid epimerase	protein-coding
ENSG00000049192	29.1845	-1.18447	0.860015	0.00303651	0.0162243	11174	ADAMTS6	ADAM metallopeptidase with thrombospondin type 1 motif 6	protein-coding
ENSG00000079819	9678.2	-1.18483	0.11466	3.05626e-26	3.91036e-24	2037	EPB41L2	erythrocyte membrane protein band 4.1 like 2	protein-coding
ENSG00000019582	4820.08	-1.18524	0.121939	1.48402e-23	1.48869e-21	972	CD74	CD74 molecule	protein-coding
ENSG00000158125	186.456	-1.1875	0.335787	8.30512e-06	9.80417e-05	7498	XDH	xanthine dehydrogenase	protein-coding
ENSG00000174599	25.4971	-1.18767	0.820527	0.00261911	0.0143457	133022	TRAM1L1	translocation associated membrane protein 1 like 1	protein-coding
ENSG00000125257	1141.27	-1.18832	0.13558	1.06243e-19	8.2047e-18	10257	ABCC4	ATP binding cassette subfamily C member 4	protein-coding
ENSG00000157111	93.5786	-1.18879	0.427866	9.26636e-05	0.000817145	134285	TMEM171	transmembrane protein 171	protein-coding
ENSG00000196872	622.282	-1.19181	0.139988	9.4026e-19	6.63054e-17	343990	CRACDL	CRACD like	protein-coding
ENSG00000273240	3.75856	-1.19275	1.50634	0.00567494	0.0269578
ENSG00000196358	99.8157	-1.19605	0.439497	0.000108789	0.000938054	84628	NTNG2	netrin G2	protein-coding
ENSG00000140678	11.3402	-1.19799	1.4704	0.00578668	0.0273791	3687	ITGAX	integrin subunit alpha X	protein-coding
ENSG00000255545	202.644	-1.20257	0.237307	1.33581e-08	2.82597e-07	283177	B3GAT1-DT	B3GAT1 divergent transcript	ncRNA
ENSG00000153904	4726.77	-1.20267	0.130795	2.18134e-21	1.92598e-19	23576	DDAH1	dimethylarginine dimethylaminohydrolase 1	protein-coding
ENSG00000226465	28.5424	-1.20586	0.579609	0.000596716	0.0041169
ENSG00000162068	3.99108	-1.2082	1.56265	0.0051999	0.0251087	4917	NTN3	netrin 3	protein-coding
ENSG00000205611	66.6706	-1.21069	0.339505	7.49681e-06	8.99407e-05	107985433	LOC107985433	putative uncharacterized protein LOC401522	ncRNA
ENSG00000103021	558.462	-1.21388	0.144432	2.38117e-18	1.63072e-16	29070	CCDC113	coiled-coil domain containing 113	protein-coding
ENSG00000163909	117.385	-1.21526	0.36063	1.46323e-05	0.000162584	26508	HEYL	hes related family bHLH transcription factor with YRPW motif like	protein-coding
ENSG00000186226	81.1968	-1.21591	0.362218	1.52753e-05	0.000169026	353135	LCE1E	late cornified envelope 1E	protein-coding
ENSG00000286366	6.29776	-1.21666	1.45309	0.00563964	0.0268319
ENSG00000173517	816.893	-1.21699	0.143612	1.31824e-18	9.17489e-17	79834	PEAK1	pseudopodium enriched atypical kinase 1	protein-coding
ENSG00000142484	424.327	-1.21829	0.315582	2.58294e-06	3.44291e-05	9032	TM4SF5	transmembrane 4 L six family member 5	protein-coding
ENSG00000055163	2435.14	-1.21997	0.122262	1.13759e-24	1.25293e-22	26999	CYFIP2	cytoplasmic FMR1 interacting protein 2	protein-coding
ENSG00000112414	630.276	-1.22147	0.172518	7.06771e-14	3.25465e-12	57211	ADGRG6	adhesion G protein-coupled receptor G6	protein-coding
ENSG00000258708	29.7995	-1.22204	0.761967	0.00179176	0.0104517	100129794	SLC25A21-AS1	SLC25A21 antisense RNA 1	ncRNA
ENSG00000213757	4.60435	-1.22213	1.55299	0.00515656	0.0249672	643932	RPS3AP20	RPS3A pseudogene 20	pseudo
ENSG00000168675	13.2972	-1.22266	0.885135	0.00285207	0.0153967	753	LDLRAD4	low density lipoprotein receptor class A domain containing 4	protein-coding
ENSG00000081913	1921.85	-1.22318	0.136537	1.88282e-20	1.53551e-18	23239	PHLPP1	PH domain and leucine rich repeat protein phosphatase 1	protein-coding
ENSG00000087086	85600.1	-1.22468	0.119395	6.6286e-26	8.28265e-24	2512	FTL	ferritin light chain	protein-coding
ENSG00000111490	152.103	-1.2278	0.267071	1.25291e-07	2.22535e-06	23329	TBC1D30	TBC1 domain family member 30	protein-coding
ENSG00000235209	2.92921	-1.22784	1.61474	0.00469034	0.0231025
ENSG00000245750	16.081	-1.22826	0.713493	0.00136796	0.00828729	145837/414926/104472713	DRAIC/LINC00593/PCAT29	downregulated RNA in cancer, inhibitor of cell invasion and migration/long intergenic non-protein coding RNA 593/prostate cancer associated transcript 29	ncRNA
ENSG00000138031	2672.03	-1.23078	0.122592	6.10196e-25	6.97223e-23	109	ADCY3	adenylate cyclase 3	protein-coding
ENSG00000166387	1951.89	-1.23272	0.113266	8.48484e-29	1.25031e-26	8495	PPFIBP2	PPFIA binding protein 2	protein-coding
ENSG00000106031	1054.68	-1.23272	0.177637	1.90341e-13	8.18315e-12	3209	HOXA13	homeobox A13	protein-coding
ENSG00000227542	28.6579	-1.23315	0.620644	0.000730351	0.00486605
ENSG00000109339	4.94682	-1.2383	1.48813	0.00531201	0.0255175	5602	MAPK10	mitogen-activated protein kinase 10	protein-coding
ENSG00000234378	6.81161	-1.23844	1.19263	0.00493734	0.0240914
ENSG00000150750	7.10511	-1.23862	1.36021	0.00545438	0.0260724	341032	POU2AF2	POU class 2 homeobox associating factor 2	protein-coding
ENSG00000186188	252.323	-1.2393	0.277495	2.24788e-07	3.78193e-06	338557	FFAR4	free fatty acid receptor 4	protein-coding
ENSG00000165474	767.143	-1.24143	0.239605	7.70622e-09	1.68019e-07	2706	GJB2	gap junction protein beta 2	protein-coding
ENSG00000185499	536.432	-1.24165	0.223627	1.07942e-09	2.70703e-08	4582	MUC1	mucin 1, cell surface associated	protein-coding
ENSG00000249026	20.9007	-1.24368	0.620223	0.00069133	0.00464663
ENSG00000141540	89.5938	-1.24662	0.249797	2.00231e-08	4.12966e-07	94015	TTYH2	tweety family member 2	protein-coding
ENSG00000170827	144.697	-1.24897	0.268808	1.01445e-07	1.83692e-06	1057	CELP	carboxyl ester lipase pseudogene	pseudo
ENSG00000154556	487.6	-1.24993	0.250323	1.97832e-08	4.08414e-07	8470	SORBS2	sorbin and SH3 domain containing 2	protein-coding
ENSG00000135773	116.543	-1.25152	0.308705	1.23859e-06	1.77617e-05	10753	CAPN9	calpain 9	protein-coding
ENSG00000149927	311.722	-1.25183	0.245178	1.13357e-08	2.41725e-07	8448	DOC2A	double C2 domain alpha	protein-coding
ENSG00000167664	9.77625	-1.25223	1.02562	0.00368035	0.0190016	126259	TMIGD2	transmembrane and immunoglobulin domain containing 2	protein-coding
ENSG00000150893	687.454	-1.25287	0.162335	6.19569e-16	3.49297e-14	341640	FREM2	FRAS1 related extracellular matrix 2	protein-coding
ENSG00000128683	345.65	-1.25514	0.308412	1.16613e-06	1.6847e-05	2571	GAD1	glutamate decarboxylase 1	protein-coding
ENSG00000137267	102.854	-1.25681	0.315776	1.65384e-06	2.31116e-05	7280	TUBB2A	tubulin beta 2A class IIa	protein-coding
ENSG00000234155	306.248	-1.2573	0.247211	1.25519e-08	2.66597e-07	101928820	LINC02535	long intergenic non-protein coding RNA 2535	ncRNA
ENSG00000166589	692.403	-1.25768	0.523792	0.000251572	0.00193626	1014	CDH16	cadherin 16	protein-coding
ENSG00000114698	335.125	-1.2584	0.216731	2.60022e-10	7.30161e-09	57088	PLSCR4	phospholipid scramblase 4	protein-coding
ENSG00000167207	434.689	-1.25863	0.403911	3.27855e-05	0.000329505	64127	NOD2	nucleotide binding oligomerization domain containing 2	protein-coding
ENSG00000287315	270.795	-1.25968	0.378881	1.68967e-05	0.00018486	101927401	LOC101927401	uncharacterized LOC101927401	ncRNA
ENSG00000108187	759.147	-1.2615	0.163172	5.57969e-16	3.16237e-14	64081	PBLD	phenazine biosynthesis like protein domain containing	protein-coding
ENSG00000075891	13.6028	-1.26152	0.89784	0.00257832	0.0141513	5076	PAX2	paired box 2	protein-coding
ENSG00000185482	59.2836	-1.26183	0.389212	2.20562e-05	0.000232843	246329	STAC3	SH3 and cysteine rich domain 3	protein-coding
ENSG00000155093	1275.13	-1.26608	0.209199	6.11067e-11	1.8868e-09	5799	PTPRN2	protein tyrosine phosphatase receptor type N2	protein-coding
ENSG00000181333	1860.05	-1.26725	0.228434	1.11938e-09	2.79414e-08	341208	HEPHL1	hephaestin like 1	protein-coding
ENSG00000112494	521.183	-1.27045	0.587293	0.000457464	0.00326583	54346	UNC93A	unc-93 homolog A	protein-coding
ENSG00000255690	65.2551	-1.2714	0.371805	1.23525e-05	0.000139649	9865	TRIL	TLR4 interactor with leucine rich repeats	protein-coding
ENSG00000198780	933.798	-1.27191	0.166618	1.18145e-15	6.43979e-14	26049	FAM169A	family with sequence similarity 169 member A	protein-coding
ENSG00000113328	5691.79	-1.2783	0.130509	6.81108e-24	7.20458e-22	900	CCNG1	cyclin G1	protein-coding
ENSG00000137033	8107.58	-1.27843	0.17874	4.22558e-14	1.97135e-12	90865	IL33	interleukin 33	protein-coding
ENSG00000114248	208.503	-1.27904	0.244288	5.91667e-09	1.32796e-07	79782	LRRC31	leucine rich repeat containing 31	protein-coding
ENSG00000070985	186.047	-1.27947	0.358544	7.45152e-06	8.94978e-05	29850	TRPM5	transient receptor potential cation channel subfamily M member 5	protein-coding
ENSG00000010030	113.546	-1.28306	0.407561	2.95157e-05	0.000300889	51513	ETV7	ETS variant transcription factor 7	protein-coding
ENSG00000165816	9689.13	-1.28366	0.147057	1.41469e-19	1.08733e-17	340706	VWA2	von Willebrand factor A domain containing 2	protein-coding
ENSG00000198535	31.777	-1.28925	0.869001	0.00212172	0.0120445	145741	C2CD4A	C2 calcium dependent domain containing 4A	protein-coding
ENSG00000141431	135.947	-1.29034	0.310669	8.44234e-07	1.26588e-05	80816	ASXL3	ASXL transcriptional regulator 3	protein-coding
ENSG00000121690	594.655	-1.29246	0.209955	3.26081e-11	1.04146e-09	91614	DEPDC7	DEP domain containing 7	protein-coding
ENSG00000185272	33.4925	-1.29365	0.75454	0.00128822	0.00785095	54033	RBM11	RNA binding motif protein 11	protein-coding
ENSG00000188373	674.796	-1.29384	0.316624	1.10319e-06	1.60135e-05	387695	GPR15LG	G protein-coupled receptor 15 ligand	protein-coding
ENSG00000167748	224.32	-1.29394	0.377834	1.21312e-05	0.000137657	3816	KLK1	kallikrein 1	protein-coding
ENSG00000221869	771.646	-1.29804	0.150554	3.5819e-19	2.63912e-17	1052	CEBPD	CCAAT enhancer binding protein delta	protein-coding
ENSG00000256043	174.903	-1.29856	0.274926	7.27849e-08	1.3547e-06	1519	CTSO	cathepsin O	protein-coding
ENSG00000015413	13024.5	-1.30041	0.160641	3.02358e-17	1.93428e-15	1800	DPEP1	dipeptidase 1	protein-coding
ENSG00000165194	17.4232	-1.30062	1.12103	0.00377072	0.0193722	57526	PCDH19	protocadherin 19	protein-coding
ENSG00000144820	123.302	-1.30185	0.279117	9.55073e-08	1.73677e-06	84873	ADGRG7	adhesion G protein-coupled receptor G7	protein-coding
ENSG00000223812	103.808	-1.30631	0.36761	7.85112e-06	9.34567e-05
ENSG00000188404	22.0784	-1.30682	0.705231	0.000928478	0.00599178	6402	SELL	selectin L	protein-coding
ENSG00000150656	6.55926	-1.30732	1.31996	0.00457009	0.0226302	84735	CNDP1	carnosine dipeptidase 1	protein-coding
ENSG00000173868	50.3423	-1.30827	0.381745	1.2024e-05	0.000136658	162466	PHOSPHO1	phosphoethanolamine/phosphocholine phosphatase 1	protein-coding
ENSG00000151572	11.8578	-1.30927	1.1665	0.00393104	0.0199987	121601	ANO4	anoctamin 4	protein-coding
ENSG00000158528	429.072	-1.31015	0.225655	2.63636e-10	7.39252e-09	55607	PPP1R9A	protein phosphatase 1 regulatory subunit 9A	protein-coding
ENSG00000112195	233.677	-1.31083	0.246689	3.98544e-09	9.20616e-08	79865	TREML2	triggering receptor expressed on myeloid cells like 2	protein-coding
ENSG00000169891	762.03	-1.31141	0.177017	6.4281e-15	3.22416e-13	9185	REPS2	RALBP1 associated Eps domain containing 2	protein-coding
ENSG00000254231	139.335	-1.31243	0.376748	9.95521e-06	0.000115167	105375624	WWP1-AS1	WWP1 antisense RNA 1	ncRNA
ENSG00000167914	981.073	-1.31706	0.226745	2.60052e-10	7.30161e-09	284110	GSDMA	gasdermin A	protein-coding
ENSG00000121361	14.4083	-1.31886	0.743861	0.00109935	0.00689662	3764	KCNJ8	potassium inwardly rectifying channel subfamily J member 8	protein-coding
ENSG00000155792	1058.51	-1.31916	0.170886	5.98014e-16	3.38036e-14	64798	DEPTOR	DEP domain containing MTOR interacting protein	protein-coding
ENSG00000180999	11.3422	-1.31928	0.882387	0.00199459	0.0114504	92346	C1orf105	chromosome 1 open reading frame 105	protein-coding
ENSG00000261794	4.05136	-1.32231	1.63107	0.00405878	0.0205458	728498	GOLGA8H	golgin A8 family member H	protein-coding
ENSG00000121064	2319.61	-1.32268	0.133346	1.90506e-24	2.06627e-22	59342	SCPEP1	serine carboxypeptidase 1	protein-coding
ENSG00000076351	295.397	-1.32544	0.27256	3.81938e-08	7.54155e-07	113235	SLC46A1	solute carrier family 46 member 1	protein-coding
ENSG00000060566	173.317	-1.32631	0.288864	1.33579e-07	2.36078e-06	84699	CREB3L3	cAMP responsive element binding protein 3 like 3	protein-coding
ENSG00000259343	14.0414	-1.32804	1.58609	0.0042275	0.0212439
ENSG00000229536	3.55376	-1.32859	1.65032	0.00392205	0.0199672	105373615	LINC02572	long intergenic non-protein coding RNA 2572	ncRNA
ENSG00000204033	17.6325	-1.32973	1.30431	0.00428422	0.0214683	340745	LRIT2	leucine rich repeat, Ig-like and transmembrane domains 2	protein-coding
ENSG00000118322	5697.09	-1.33337	0.12475	6.40987e-28	9.13065e-26	23120	ATP10B	ATPase phospholipid transporting 10B (putative)	protein-coding
ENSG00000229391	3.81125	-1.33486	1.6283	0.00400203	0.0203019	3128	HLA-DRB6	major histocompatibility complex, class II, DR beta 6 (pseudogene)	pseudo
ENSG00000198794	313.041	-1.33507	0.197747	6.89839e-13	2.77586e-11	192683	SCAMP5	secretory carrier membrane protein 5	protein-coding
ENSG00000138769	41.0825	-1.33832	0.689007	0.000731652	0.00487319	8999	CDKL2	cyclin dependent kinase like 2	protein-coding
ENSG00000203279	9.15527	-1.33998	1.38333	0.00435318	0.0217578
ENSG00000163380	26.931	-1.34285	0.550862	0.000215622	0.00169444	56203	LMOD3	leiomodin 3	protein-coding
ENSG00000152818	765.315	-1.34696	0.217318	2.51568e-11	8.19398e-10	7402	UTRN	utrophin	protein-coding
ENSG00000154146	94.5284	-1.34799	0.544473	0.00019466	0.00155326	4900	NRGN	neurogranin	protein-coding
ENSG00000120262	846.278	-1.35062	0.255744	4.77061e-09	1.0902e-07	80129	CCDC170	coiled-coil domain containing 170	protein-coding
ENSG00000196405	46.027	-1.35436	0.810782	0.00132442	0.00805092	51466	EVL	Enah/Vasp-like	protein-coding
ENSG00000118971	3473.77	-1.35512	0.20729	2.87422e-12	1.06436e-10	894	CCND2	cyclin D2	protein-coding
ENSG00000289332	24.4392	-1.3583	0.709033	0.000763362	0.00504977
ENSG00000224122	9.15795	-1.35921	1.24558	0.0037768	0.0193988	100861520	POU6F2-AS1	POU6F2 antisense RNA 1	ncRNA
ENSG00000109743	161.408	-1.35985	0.23057	1.54981e-10	4.4993e-09	683	BST1	bone marrow stromal cell antigen 1	protein-coding
ENSG00000145703	844.863	-1.36298	0.316142	4.51697e-07	7.19717e-06	10788	IQGAP2	IQ motif containing GTPase activating protein 2	protein-coding
ENSG00000106025	1123.07	-1.36771	0.117175	9.54017e-33	1.83644e-30	23554	TSPAN12	tetraspanin 12	protein-coding
ENSG00000128652	9.82582	-1.36871	1.16098	0.00330295	0.0173828	3232	HOXD3	homeobox D3	protein-coding
ENSG00000162849	302.872	-1.36872	0.338802	1.3447e-06	1.90911e-05	55083	KIF26B	kinesin family member 26B	protein-coding
ENSG00000086300	236.256	-1.37036	0.256838	3.59984e-09	8.37885e-08	29887	SNX10	sorting nexin 10	protein-coding
ENSG00000107719	3812.68	-1.37107	0.170571	4.62402e-17	2.90592e-15	27143	PALD1	phosphatase domain containing paladin 1	protein-coding
ENSG00000090382	11117.2	-1.37463	0.185172	5.59898e-15	2.83492e-13	4069	LYZ	lysozyme	protein-coding
ENSG00000188993	350.405	-1.3765	0.287355	5.45956e-08	1.04529e-06	339977	LRRC66	leucine rich repeat containing 66	protein-coding
ENSG00000180767	136.293	-1.37661	0.286244	4.9948e-08	9.65827e-07	166012	CHST13	carbohydrate sulfotransferase 13	protein-coding
ENSG00000054983	4822.76	-1.3789	0.156405	6.12288e-20	4.77473e-18	2581	GALC	galactosylceramidase	protein-coding
ENSG00000120162	403.385	-1.37916	0.210547	2.6278e-12	9.7649e-11	79817	MOB3B	MOB kinase activator 3B	protein-coding
ENSG00000270933	48.2474	-1.38134	0.712274	0.000707178	0.00473973
ENSG00000147872	6910.11	-1.38886	0.177586	2.61362e-16	1.53e-14	123	PLIN2	perilipin 2	protein-coding
ENSG00000147100	26.8305	-1.39524	0.721505	0.000706905	0.00473939	6567	SLC16A2	solute carrier family 16 member 2	protein-coding
ENSG00000266968	8.856	-1.39749	1.5336	0.00386654	0.0197323
ENSG00000144476	43.5668	-1.39795	0.833453	0.00124327	0.00761392	57007	ACKR3	atypical chemokine receptor 3	protein-coding
ENSG00000175567	951.18	-1.40084	0.212606	2.02891e-12	7.64581e-11	7351	UCP2	uncoupling protein 2	protein-coding
ENSG00000103316	201.975	-1.40305	0.244003	3.6687e-10	1.00114e-08	1428	CRYM	crystallin mu	protein-coding
ENSG00000261092	40.6022	-1.40334	0.4536	3.3915e-05	0.000339579	105371248	LINC02178	long intergenic non-protein coding RNA 2178	ncRNA
ENSG00000118513	2494.02	-1.40605	0.184447	1.21326e-15	6.59636e-14	4602	MYB	MYB proto-oncogene, transcription factor	protein-coding
ENSG00000179930	3.71221	-1.40667	1.66239	0.00347318	0.018149	127665	ZNF648	zinc finger protein 648	protein-coding
ENSG00000234602	69.9072	-1.40708	0.488325	6.28338e-05	0.000580696	345643	MCIDAS	multiciliate differentiation and DNA synthesis associated cell cycle protein	protein-coding
ENSG00000204740	6.8775	-1.40903	1.42241	0.00377849	0.0194028	340895	MALRD1	MAM and LDL receptor class A domain containing 1	protein-coding
ENSG00000280362	37.189	-1.41125	0.76447	0.000848596	0.0055331
ENSG00000101958	13.5862	-1.41174	1.37514	0.00368142	0.0190016	2742	GLRA2	glycine receptor alpha 2	protein-coding
ENSG00000237289	127.97	-1.41286	0.279383	1.51645e-08	3.18291e-07	1159	CKMT1B	creatine kinase, mitochondrial 1B	protein-coding
ENSG00000101680	23.1335	-1.41286	0.661538	0.000434228	0.00312057	284217	LAMA1	laminin subunit alpha 1	protein-coding
ENSG00000253508	35.3587	-1.41312	0.517701	9.55625e-05	0.000839935
ENSG00000283627	50.6126	-1.4215	0.41158	1.09605e-05	0.000125978	124903356	LOC124903356	uncharacterized LOC124903356	ncRNA
ENSG00000253582	26.4972	-1.4228	0.650399	0.000380495	0.0027814
ENSG00000235669	7.20907	-1.4237	1.4392	0.00367714	0.0190011
ENSG00000160932	2202.11	-1.42379	0.155069	2.14798e-21	1.90439e-19	4061	LY6E	lymphocyte antigen 6 family member E	protein-coding
ENSG00000066294	37.35	-1.42557	1.82604	0.00254691	0.0140041	8832	CD84	CD84 molecule	protein-coding
ENSG00000168903	150.441	-1.42871	0.311129	1.36939e-07	2.41019e-06	10917	BTNL3	butyrophilin like 3	protein-coding
ENSG00000101335	303.638	-1.43108	0.225239	9.37471e-12	3.19983e-10	10398	MYL9	myosin light chain 9	protein-coding
ENSG00000177707	260.659	-1.43311	0.224941	8.38034e-12	2.88811e-10	25945	NECTIN3	nectin cell adhesion molecule 3	protein-coding
ENSG00000110446	21.4211	-1.4335	0.767942	0.000793014	0.00522007	51296	SLC15A3	solute carrier family 15 member 3	protein-coding
ENSG00000180644	49.3796	-1.4365	0.500253	6.39474e-05	0.00058895	5551	PRF1	perforin 1	protein-coding
ENSG00000289942	3.97597	-1.43673	1.73546	0.00302711	0.0162025
ENSG00000185201	1275.27	-1.43691	0.210977	4.49915e-13	1.85945e-11	10581	IFITM2	interferon induced transmembrane protein 2	protein-coding
ENSG00000184730	98.6198	-1.43852	0.421292	1.24453e-05	0.000140401	55911	APOBR	apolipoprotein B receptor	protein-coding
ENSG00000236473	5.52423	-1.43978	1.5893	0.00349796	0.0182696
ENSG00000074706	4.92437	-1.44201	1.63084	0.00339224	0.0177914	26034	IPCEF1	interaction protein for cytohesin exchange factors 1	protein-coding
ENSG00000118777	49.8504	-1.44275	0.810775	0.000951801	0.00611459	9429	ABCG2	ATP binding cassette subfamily G member 2 (Junior blood group)	protein-coding
ENSG00000134716	780.434	-1.44295	0.156092	1.18761e-21	1.0707e-19	1573	CYP2J2	cytochrome P450 family 2 subfamily J member 2	protein-coding
ENSG00000163121	47.5816	-1.44826	0.414038	9.47092e-06	0.000110341	93082	NEURL3	neuralized E3 ubiquitin protein ligase 3	protein-coding
ENSG00000159658	9657.63	-1.44927	0.125256	2.94185e-32	5.37252e-30	9813	EFCAB14	EF-hand calcium binding domain 14	protein-coding
ENSG00000119408	1295.36	-1.45025	0.123033	2.2902e-33	4.53099e-31	10783	NEK6	NIMA related kinase 6	protein-coding
ENSG00000100665	168.192	-1.4522	0.566814	0.0001464	0.00121386	5267	SERPINA4	serpin family A member 4	protein-coding
ENSG00000261441	5.08899	-1.45303	1.69252	0.0031435	0.0166626
ENSG00000224093	445.508	-1.45453	0.243954	1.05808e-10	3.15314e-09
ENSG00000008277	349.498	-1.45541	0.225417	4.81358e-12	1.7286e-10	53616	ADAM22	ADAM metallopeptidase domain 22	protein-coding
ENSG00000162817	295.839	-1.45575	0.240817	6.42354e-11	1.97201e-09	79762	C1orf115	chromosome 1 open reading frame 115	protein-coding
ENSG00000138798	58.9607	-1.45626	0.875661	0.00120206	0.00740612	1950	EGF	epidermal growth factor	protein-coding
ENSG00000244355	197.403	-1.45795	0.333263	3.54089e-07	5.71437e-06	58530/110599563	LY6G6D/LY6G6F-LY6G6D	lymphocyte antigen 6 family member G6D/LY6G6F-LY6G6D readthrough	protein-coding
ENSG00000137501	3361.87	-1.4597	0.163848	2.55303e-20	2.05852e-18	54843	SYTL2	synaptotagmin like 2	protein-coding
ENSG00000166840	43.4101	-1.46281	0.676642	0.000392188	0.00285224	92292	GLYATL1	glycine-N-acyltransferase like 1	protein-coding
ENSG00000162543	594.489	-1.46342	0.321148	1.61424e-07	2.7951e-06	127733	UBXN10	UBX domain protein 10	protein-coding
ENSG00000137860	15.3437	-1.46423	1.10519	0.00228172	0.0127996	9153	SLC28A2	solute carrier family 28 member 2	protein-coding
ENSG00000168306	782.801	-1.4649	0.26153	8.58141e-10	2.20383e-08	8309	ACOX2	acyl-CoA oxidase 2	protein-coding
ENSG00000050438	292.676	-1.46602	0.249152	1.68649e-10	4.8762e-09	9498	SLC4A8	solute carrier family 4 member 8	protein-coding
ENSG00000231683	389.387	-1.46737	0.232225	1.1686e-11	3.93708e-10	101927136	LOC101927136	uncharacterized LOC101927136	ncRNA
ENSG00000124143	10.4772	-1.46766	0.869087	0.00112534	0.00703898	343578	ARHGAP40	Rho GTPase activating protein 40	protein-coding
ENSG00000237070	147.995	-1.46866	0.401917	5.58799e-06	6.91364e-05	105375166	LOC105375166	uncharacterized LOC105375166	ncRNA
ENSG00000152580	26.1937	-1.47003	0.716789	0.000505361	0.00356725	285313	IGSF10	immunoglobulin superfamily member 10	protein-coding
ENSG00000122707	175.314	-1.47132	0.282992	7.4641e-09	1.63073e-07	8434	RECK	reversion inducing cysteine rich protein with kazal motifs	protein-coding
ENSG00000266010	109.33	-1.47683	0.371953	1.78601e-06	2.47162e-05	100128893	GATA6-AS1	GATA6 antisense RNA 1 (head to head)	ncRNA
ENSG00000247134	52.0748	-1.47816	0.469418	2.83153e-05	0.000290732	105379362	LOC105379362	uncharacterized LOC105379362	ncRNA
ENSG00000136720	1511.36	-1.47854	0.131786	1.63446e-30	2.62583e-28	9394	HS6ST1	heparan sulfate 6-O-sulfotransferase 1	protein-coding
ENSG00000109846	17.6943	-1.47874	0.88842	0.00116972	0.00724869	1410	CRYAB	crystallin alpha B	protein-coding
ENSG00000138670	42.8242	-1.4817	0.501588	4.9923e-05	0.000475571	153020	RASGEF1B	RasGEF domain family member 1B	protein-coding
ENSG00000170298	52.5453	-1.49224	0.879377	0.0010778	0.00677732	284194	LGALS9B	galectin 9B	protein-coding
ENSG00000237988	48.0828	-1.49381	0.470233	2.59735e-05	0.000269406	442197	OR2I1P	olfactory receptor family 2 subfamily I member 1 pseudogene	protein-coding
ENSG00000271824	67.8801	-1.49966	0.394677	3.35658e-06	4.33616e-05	389332	SMIM32	small integral membrane protein 32	protein-coding
ENSG00000131018	32.0777	-1.50083	0.574242	0.000124861	0.00105827	23345	SYNE1	spectrin repeat containing nuclear envelope protein 1	protein-coding
ENSG00000135049	428.069	-1.50237	0.19904	2.10077e-15	1.1056e-13	23287	AGTPBP1	ATP/GTP binding carboxypeptidase 1	protein-coding
ENSG00000096060	2557.11	-1.50246	0.218409	2.78026e-13	1.18103e-11	2289	FKBP5	FKBP prolyl isomerase 5	protein-coding
ENSG00000085563	4442.65	-1.50434	0.21227	6.40066e-14	2.95384e-12	5243	ABCB1	ATP binding cassette subfamily B member 1	protein-coding
ENSG00000161405	8.51849	-1.50572	1.38679	0.00298942	0.0160208	22806	IKZF3	IKAROS family zinc finger 3	protein-coding
ENSG00000234350	155.615	-1.50812	0.341642	3.0282e-07	4.95433e-06	101926913	ERICH2-DT	ERICH2 divergent transcript	ncRNA
ENSG00000162999	89.3476	-1.50842	0.37286	1.34876e-06	1.91234e-05	142679	DUSP19	dual specificity phosphatase 19	protein-coding
ENSG00000135929	650.124	-1.50857	0.211575	4.68581e-14	2.1813e-12	1593	CYP27A1	cytochrome P450 family 27 subfamily A member 1	protein-coding
ENSG00000109819	67.9323	-1.50859	0.480408	2.88847e-05	0.000295301	10891	PPARGC1A	PPARG coactivator 1 alpha	protein-coding
ENSG00000182489	300.028	-1.50876	0.223569	6.83971e-13	2.75744e-11	402415	XKRX	XK related X-linked	protein-coding
ENSG00000178695	108.244	-1.51119	0.463812	2.02279e-05	0.000215889	115207	KCTD12	potassium channel tetramerization domain containing 12	protein-coding
ENSG00000254838	6.23461	-1.51812	1.68503	0.00288029	0.0155103	387751	GVINP1	GTPase, very large interferon inducible pseudogene 1	pseudo
ENSG00000267868	35.3424	-1.51874	0.495382	3.58563e-05	0.000356014
ENSG00000106069	218.186	-1.51898	0.261932	2.78819e-10	7.77745e-09	1124	CHN2	chimerin 2	protein-coding
ENSG00000170017	5340.91	-1.5197	0.15861	4.69832e-23	4.46173e-21	214	ALCAM	activated leukocyte cell adhesion molecule	protein-coding
ENSG00000188389	42.138	-1.52088	0.488415	3.11394e-05	0.000314957	5133	PDCD1	programmed cell death 1	protein-coding
ENSG00000137251	361.646	-1.5273	0.198262	6.3161e-16	3.54282e-14	27283	TINAG	tubulointerstitial nephritis antigen	protein-coding
ENSG00000165626	593.211	-1.52762	0.148165	3.11673e-26	3.96399e-24	222389	BEND7	BEN domain containing 7	protein-coding
ENSG00000092421	1360.68	-1.54047	0.164205	3.18497e-22	2.94603e-20	57556	SEMA6A	semaphorin 6A	protein-coding
ENSG00000185666	29.5334	-1.54183	0.657261	0.00023857	0.00184693	8224	SYN3	synapsin III	protein-coding
ENSG00000173947	75.0766	-1.54313	0.409027	3.70997e-06	4.73542e-05	128344	PIFO	primary cilia formation	protein-coding
ENSG00000117115	1048.76	-1.54322	0.52199	4.86673e-05	0.000464437	11240	PADI2	peptidyl arginine deiminase 2	protein-coding
ENSG00000256894	18.027	-1.54324	0.946747	0.00117042	0.00725088
ENSG00000164266	1446.43	-1.54707	0.185542	3.65002e-18	2.46025e-16	6690	SPINK1	serine peptidase inhibitor Kazal type 1	protein-coding
ENSG00000156413	74.1023	-1.54744	0.390342	1.84665e-06	2.54892e-05	2528	FUT6	fucosyltransferase 6	protein-coding
ENSG00000245648	22.1686	-1.54912	0.780872	0.000549624	0.00382534	101928100	KLRK1-AS1	KLRK1 antisense RNA 1	ncRNA
ENSG00000168389	1135.67	-1.54958	0.193777	6.13591e-17	3.78919e-15	84879	MFSD2A	major facilitator superfamily domain containing 2A	protein-coding
ENSG00000100979	730.644	-1.55053	0.281251	1.42003e-09	3.50367e-08	5360	PLTP	phospholipid transfer protein	protein-coding
ENSG00000279806	256.7	-1.55106	0.464503	1.5673e-05	0.000172978
ENSG00000166922	33.8721	-1.553	0.635073	0.000185752	0.00148929	6447	SCG5	secretogranin V	protein-coding
ENSG00000164237	1358.53	-1.56117	0.15181	4.1144e-26	5.20192e-24	134147	CMBL	carboxymethylenebutenolidase homolog	protein-coding
ENSG00000157557	10192.3	-1.56175	0.105356	5.1288e-51	2.23647e-48	2114	ETS2	ETS proto-oncogene 2, transcription factor	protein-coding
ENSG00000128655	104.44	-1.56333	0.312732	2.08972e-08	4.29337e-07	50940	PDE11A	phosphodiesterase 11A	protein-coding
ENSG00000049089	70.4162	-1.56348	0.45708	1.21146e-05	0.000137541	1298	COL9A2	collagen type IX alpha 2 chain	protein-coding
ENSG00000023445	311.812	-1.56489	0.328231	6.34501e-08	1.19977e-06	330	BIRC3	baculoviral IAP repeat containing 3	protein-coding
ENSG00000165757	33.191	-1.57567	0.694887	0.000281089	0.00213738	57608	JCAD	junctional cadherin 5 associated	protein-coding
ENSG00000240622	4.74844	-1.57601	1.62725	0.00271027	0.0147693
ENSG00000064763	1860.12	-1.57749	0.140294	1.2283e-30	2.00344e-28	55711	FAR2	fatty acyl-CoA reductase 2	protein-coding
ENSG00000233017	34.6549	-1.58202	0.512854	3.34288e-05	0.000335339	105372710	LOC105372710	uncharacterized LOC105372710	ncRNA
ENSG00000255750	9.7401	-1.58375	1.10291	0.00161679	0.00956562
ENSG00000130600	597.138	-1.58421	0.614661	0.000131264	0.00110379	283120	H19	H19 imprinted maternally expressed transcript	ncRNA
ENSG00000134198	106.311	-1.58679	0.318019	2.20082e-08	4.50862e-07	10100	TSPAN2	tetraspanin 2	protein-coding
ENSG00000171557	7.37638	-1.5875	1.61066	0.00266796	0.0145722	2266	FGG	fibrinogen gamma chain	protein-coding
ENSG00000279017	5.83926	-1.58774	1.62243	0.00265869	0.0145364
ENSG00000223806	3.45454	-1.59533	1.76268	0.00238529	0.0132756	400866	LINC00114	long intergenic non-protein coding RNA 114	ncRNA
ENSG00000289348	5.02841	-1.59578	1.85433	0.00208733	0.0118838
ENSG00000115896	44.0811	-1.60152	0.396279	1.39029e-06	1.9621e-05	5334	PLCL1	phospholipase C like 1 (inactive)	protein-coding
ENSG00000116675	64.0634	-1.60243	0.675337	0.000214936	0.0016903	9829	DNAJC6	DnaJ heat shock protein family (Hsp40) member C6	protein-coding
ENSG00000154358	889.554	-1.60465	0.249237	5.47137e-12	1.93554e-10	84033	OBSCN	obscurin, cytoskeletal calmodulin and titin-interacting RhoGEF	protein-coding
ENSG00000112530	24.0546	-1.60851	0.823302	0.000557541	0.00387919	135138	PACRG	parkin coregulated	protein-coding
ENSG00000163827	193.536	-1.60868	0.231	1.5477e-13	6.7215e-12	79442	LRRC2	leucine rich repeat containing 2	protein-coding
ENSG00000163131	2055.95	-1.61227	0.268809	8.71163e-11	2.62817e-09	1520	CTSS	cathepsin S	protein-coding
ENSG00000253844	13.1666	-1.6182	0.901825	0.000775308	0.0051177	124901944	LOC124901944	uncharacterized LOC124901944	ncRNA
ENSG00000107104	2826.25	-1.61974	0.121421	6.91067e-42	2.05084e-39	23189	KANK1	KN motif and ankyrin repeat domains 1	protein-coding
ENSG00000124491	128.421	-1.62501	0.372199	3.80894e-07	6.11004e-06	2162	F13A1	coagulation factor XIII A chain	protein-coding
ENSG00000187699	128.529	-1.6294	0.388959	7.84972e-07	1.1887e-05	84281	C2orf88	chromosome 2 open reading frame 88	protein-coding
ENSG00000251194	3.58628	-1.62974	1.76972	0.00225722	0.0126921
ENSG00000162078	259.61	-1.63587	0.283131	3.22932e-10	8.89187e-09	124220	ZG16B	zymogen granule protein 16B	protein-coding
ENSG00000161791	1136.45	-1.63605	0.106572	1.79009e-54	9.56223e-52	91010	FMNL3	formin like 3	protein-coding
ENSG00000026508	4231.74	-1.63828	0.141194	2.03183e-32	3.7426e-30	960	CD44	CD44 molecule (Indian blood group)	protein-coding
ENSG00000245293	14.7197	-1.63916	1.25479	0.0018705	0.0108453	101929595/107986298	CYP2U1-AS1/LOC107986298	CYP2U1 and SGMS2 antisense RNA 1/uncharacterized LOC107986298	ncRNA
ENSG00000111052	16.5855	-1.63937	1.12624	0.00146211	0.00878294	8825	LIN7A	lin-7 homolog A, crumbs cell polarity complex component	protein-coding
ENSG00000260729	4.41703	-1.64185	1.70524	0.00233756	0.0130546
ENSG00000162654	4.19861	-1.64362	1.76424	0.0022256	0.012544	115361	GBP4	guanylate binding protein 4	protein-coding
ENSG00000106560	239.958	-1.644	0.257153	7.40428e-12	2.58509e-10	26157	GIMAP2	GTPase, IMAP family member 2	protein-coding
ENSG00000155380	6187.19	-1.64507	0.126055	3.26767e-40	8.83802e-38	6566	SLC16A1	solute carrier family 16 member 1	protein-coding
ENSG00000114790	128.871	-1.64632	0.28869	4.99342e-10	1.33535e-08	26084	ARHGEF26	Rho guanine nucleotide exchange factor 26	protein-coding
ENSG00000175920	229.708	-1.65312	0.288782	4.41568e-10	1.19129e-08	285489	DOK7	docking protein 7	protein-coding
ENSG00000162981	16150.5	-1.6584	0.15521	6.15831e-28	8.83119e-26	151354	LRATD1	LRAT domain containing 1	protein-coding
ENSG00000167588	466.158	-1.66081	0.178945	8.49297e-22	7.68938e-20	2819	GPD1	glycerol-3-phosphate dehydrogenase 1	protein-coding
ENSG00000189229	41.7985	-1.66131	0.579464	5.97248e-05	0.00055678
ENSG00000215018	116.019	-1.66424	0.362708	1.47036e-07	2.56886e-06	340267	COL28A1	collagen type XXVIII alpha 1 chain	protein-coding
ENSG00000257743	96.3164	-1.66501	0.397551	7.92518e-07	1.19927e-05	93432	MGAM2	maltase-glucoamylase 2 (putative)	protein-coding
ENSG00000188306	14.7079	-1.66504	1.06976	0.00118247	0.00731281	344657	LRRIQ4	leucine rich repeats and IQ motif containing 4	protein-coding
ENSG00000174607	3480.42	-1.66548	0.12039	8.37605e-45	2.88663e-42	7368	UGT8	UDP glycosyltransferase 8	protein-coding
ENSG00000077420	10.8898	-1.66612	1.30201	0.00187693	0.0108684	54518	APBB1IP	amyloid beta precursor protein binding family B member 1 interacting protein	protein-coding
ENSG00000198788	10.5805	-1.67845	1.46034	0.00214743	0.0121644	4583	MUC2	mucin 2, oligomeric mucus/gel-forming	protein-coding
ENSG00000124126	227.355	-1.68167	0.290897	3.21022e-10	8.85068e-09	57580	PREX1	phosphatidylinositol-3,4,5-trisphosphate dependent Rac exchange factor 1	protein-coding
ENSG00000260641	197.631	-1.68415	0.22471	3.25746e-15	1.68528e-13
ENSG00000189045	33.2016	-1.68432	0.528031	2.40679e-05	0.000251349	728780	ANKDD1B	ankyrin repeat and death domain containing 1B	protein-coding
ENSG00000116667	1119.47	-1.68481	0.167507	4.39219e-25	5.04558e-23	81563	C1orf21	chromosome 1 open reading frame 21	protein-coding
ENSG00000134508	1541.69	-1.68719	0.12763	3.63218e-41	1.03478e-38	91768	CABLES1	Cdk5 and Abl enzyme substrate 1	protein-coding
ENSG00000167741	548.86	-1.69304	0.261289	4.28323e-12	1.55911e-10	124975	GGT6	gamma-glutamyltransferase 6	protein-coding
ENSG00000142494	74.3708	-1.69511	0.789141	0.0003386	0.00251123	55244	SLC47A1	solute carrier family 47 member 1	protein-coding
ENSG00000137509	2660.03	-1.69619	0.101909	1.83464e-63	1.70438e-60	5547	PRCP	prolylcarboxypeptidase	protein-coding
ENSG00000136040	208.77	-1.69708	0.694942	0.000171619	0.00138638	10154	PLXNC1	plexin C1	protein-coding
ENSG00000110881	1195.84	-1.70247	0.197308	3.18364e-19	2.37021e-17	41	ASIC1	acid sensing ion channel subunit 1	protein-coding
ENSG00000257654	15.7074	-1.70256	0.846385	0.000453933	0.00324496
ENSG00000243955	9.26344	-1.70749	1.25189	0.00157029	0.00932529	2938	GSTA1	glutathione S-transferase alpha 1	protein-coding
ENSG00000144668	29.1872	-1.71	0.731359	0.000217384	0.00170641	3680	ITGA9	integrin subunit alpha 9	protein-coding
ENSG00000172379	154.259	-1.71029	0.399581	5.51152e-07	8.61483e-06	9915	ARNT2	aryl hydrocarbon receptor nuclear translocator 2	protein-coding
ENSG00000204978	6.83311	-1.72074	1.41932	0.00189507	0.0109586	100170765	ERICH4	glutamate rich 4	protein-coding
ENSG00000008441	2080.27	-1.72199	0.123355	1.53179e-45	5.45494e-43	4784	NFIX	nuclear factor I X	protein-coding
ENSG00000078725	3.45399	-1.72351	1.91424	0.00164816	0.00970945	1620	BRINP1	BMP/retinoic acid inducible neural specific 1	protein-coding
ENSG00000137673	103.063	-1.73179	0.506221	1.18916e-05	0.000135586	4316	MMP7	matrix metallopeptidase 7	protein-coding
ENSG00000148346	1392.05	-1.73312	0.760322	0.000244876	0.00189095	3934	LCN2	lipocalin 2	protein-coding
ENSG00000158050	233.155	-1.74029	0.196769	4.85514e-20	3.84299e-18	1844	DUSP2	dual specificity phosphatase 2	protein-coding
ENSG00000236452	34.998	-1.74185	0.486549	7.15686e-06	8.6347e-05
ENSG00000117228	100.458	-1.74405	0.379851	1.47457e-07	2.57201e-06	2633	GBP1	guanylate binding protein 1	protein-coding
ENSG00000278828	125.385	-1.74453	0.310998	8.71753e-10	2.23611e-08	8357	H3C10	H3 clustered histone 10	protein-coding
ENSG00000180525	140.898	-1.74715	0.288299	6.20267e-11	1.90969e-09	124900286	LOC124900286	putative uncharacterized protein DIP2C-AS1	protein-coding
ENSG00000155846	395.537	-1.74906	0.218959	7.07564e-17	4.3444e-15	133522	PPARGC1B	PPARG coactivator 1 beta	protein-coding
ENSG00000069424	799.347	-1.75221	0.226527	5.2905e-16	3.01445e-14	8514	KCNAB2	potassium voltage-gated channel subfamily A regulatory beta subunit 2	protein-coding
ENSG00000188001	18.7192	-1.75381	0.650676	8.94802e-05	0.000793659	285386	TPRG1	tumor protein p63 regulated 1	protein-coding
ENSG00000142089	1510.01	-1.75492	0.106925	9.1082e-62	6.95054e-59	10410	IFITM3	interferon induced transmembrane protein 3	protein-coding
ENSG00000289088	21.5593	-1.75557	0.710562	0.000154688	0.00127075	101929898	LOC101929898	uncharacterized LOC101929898	ncRNA
ENSG00000187554	76.6	-1.75669	0.458285	3.02556e-06	3.95395e-05	7100	TLR5	toll like receptor 5	protein-coding
ENSG00000115844	235.127	-1.75694	0.252359	1.6547e-13	7.1571e-12	1746	DLX2	distal-less homeobox 2	protein-coding
ENSG00000139508	685.967	-1.75839	0.144175	1.84779e-35	4.11268e-33	283537	SLC46A3	solute carrier family 46 member 3	protein-coding
ENSG00000197079	8.39514	-1.76152	1.20864	0.00126535	0.00772699	3886	KRT35	keratin 35	protein-coding
ENSG00000151025	10.4633	-1.76165	1.60449	0.0019316	0.0111337	57512	GPR158	G protein-coupled receptor 158	protein-coding
ENSG00000165702	5.46154	-1.76256	1.64177	0.0019345	0.0111474	8328	GFI1B	growth factor independent 1B transcriptional repressor	protein-coding
ENSG00000138639	27.5407	-1.76312	0.807368	0.000297058	0.00224681	83478	ARHGAP24	Rho GTPase activating protein 24	protein-coding
ENSG00000168961	329.031	-1.77247	0.185031	5.36886e-23	5.07595e-21	3965	LGALS9	galectin 9	protein-coding
ENSG00000186197	12.9488	-1.77329	1.41382	0.00167853	0.00986663	128178	EDARADD	EDAR associated death domain	protein-coding
ENSG00000250328	49.4994	-1.77419	0.384222	1.31924e-07	2.33496e-06	153163	MGC32805	uncharacterized LOC153163	ncRNA
ENSG00000162594	35.2155	-1.77767	0.432761	1.09928e-06	1.59853e-05	149233	IL23R	interleukin 23 receptor	protein-coding
ENSG00000165621	32.6455	-1.77957	0.698829	0.000127239	0.00107544	27199	OXGR1	oxoglutarate receptor 1	protein-coding
ENSG00000004139	256.453	-1.78496	0.231372	6.31729e-16	3.54282e-14	23098	SARM1	sterile alpha and TIR motif containing 1	protein-coding
ENSG00000029534	106.321	-1.78659	0.354496	1.8026e-08	3.74307e-07	286	ANK1	ankyrin 1	protein-coding
ENSG00000123453	29.4783	-1.79122	0.620188	5.36192e-05	0.000504706	1757	SARDH	sarcosine dehydrogenase	protein-coding
ENSG00000163376	319.153	-1.7921	0.2425	7.54538e-15	3.75809e-13	84541	KBTBD8	kelch repeat and BTB domain containing 8	protein-coding
ENSG00000168875	6.5581	-1.79247	1.70816	0.00181893	0.0105878	8403	SOX14	SRY-box transcription factor 14	protein-coding
ENSG00000196668	98.8342	-1.7928	0.423933	6.84234e-07	1.0556e-05	100287569	LINC00173	long intergenic non-protein coding RNA 173	ncRNA
ENSG00000134042	3.60288	-1.79388	1.76876	0.00176855	0.0103248	83876	MRO	maestro	protein-coding
ENSG00000168621	3.32886	-1.79459	1.86321	0.00162944	0.00961774	2668	GDNF	glial cell derived neurotrophic factor	protein-coding
ENSG00000197506	332.484	-1.79589	0.237777	2.21378e-15	1.16221e-13	64078	SLC28A3	solute carrier family 28 member 3	protein-coding
ENSG00000165548	516.695	-1.80277	0.210346	5.61926e-19	4.04265e-17	57156	TMEM63C	transmembrane protein 63C	protein-coding
ENSG00000154930	3117.23	-1.81747	0.117914	8.282e-55	4.53747e-52	84532	ACSS1	acyl-CoA synthetase short chain family member 1	protein-coding
ENSG00000116833	238.424	-1.81808	0.267979	5.83338e-13	2.37866e-11	2494	NR5A2	nuclear receptor subfamily 5 group A member 2	protein-coding
ENSG00000197358	7.19181	-1.82005	1.72114	0.00172974	0.0101273	319138	BNIP3P1	BCL2 interacting protein 3 pseudogene 1	pseudo
ENSG00000203783	72.895	-1.82102	0.34576	5.7088e-09	1.28671e-07	574414	PRR9	proline rich 9	protein-coding
ENSG00000150687	14997.8	-1.8215	0.0908368	1.2398e-90	3.31134e-87	11098	PRSS23	serine protease 23	protein-coding
ENSG00000124102	7.98066	-1.82377	1.44611	0.00155363	0.00924175	5266	PI3	peptidase inhibitor 3	protein-coding
ENSG00000109072	13.2689	-1.82418	0.860384	0.00032573	0.00243012	7448	VTN	vitronectin	protein-coding
ENSG00000095596	3.47038	-1.8281	1.85028	0.00157823	0.00936461	1592	CYP26A1	cytochrome P450 family 26 subfamily A member 1	protein-coding
ENSG00000165272	2541.19	-1.82907	0.199654	2.90854e-21	2.5366e-19	360	AQP3	aquaporin 3 (Gill blood group)	protein-coding
ENSG00000166961	10.3871	-1.83492	1.30143	0.00125354	0.0076636	219995	MS4A15	membrane spanning 4-domains A15	protein-coding
ENSG00000283757	10.332	-1.83981	1.51367	0.00159009	0.00942976
ENSG00000132437	2895.55	-1.84075	0.236973	4.30163e-16	2.47744e-14	1644	DDC	dopa decarboxylase	protein-coding
ENSG00000189058	120.611	-1.84311	0.295189	2.05277e-11	6.75833e-10	347	APOD	apolipoprotein D	protein-coding
ENSG00000174640	75.9195	-1.84871	1.29389	0.00119798	0.00739165	6578	SLCO2A1	solute carrier organic anion transporter family member 2A1	protein-coding
ENSG00000204219	629.886	-1.85489	0.299561	2.84954e-11	9.21123e-10	6920	TCEA3	transcription elongation factor A3	protein-coding
ENSG00000100473	99.9716	-1.85834	0.59992	2.9738e-05	0.000302865	1690	COCH	cochlin	protein-coding
ENSG00000225421	80.214	-1.86848	0.468832	1.74401e-06	2.42133e-05
ENSG00000102445	1202.01	-1.87117	0.16894	1.01409e-29	1.53674e-27	80183	RUBCNL	rubicon like autophagy enhancer	protein-coding
ENSG00000139737	233.195	-1.87275	0.309746	7.03175e-11	2.15254e-09	122060	SLAIN1	SLAIN motif family member 1	protein-coding
ENSG00000113249	37.3345	-1.87363	1.00467	0.00053033	0.0037104	26762	HAVCR1	hepatitis A virus cellular receptor 1	protein-coding
ENSG00000145384	72.0489	-1.87618	0.369814	1.55029e-08	3.24755e-07	2169	FABP2	fatty acid binding protein 2	protein-coding
ENSG00000144550	46.0137	-1.87951	0.473411	1.84317e-06	2.54577e-05	151835	CPNE9	copine family member 9	protein-coding
ENSG00000266200	9.62507	-1.88547	1.31687	0.00114236	0.0071142	5408	PNLIPRP2	pancreatic lipase related protein 2 (gene/pseudogene)	protein-coding
ENSG00000166592	16.9686	-1.89062	0.953298	0.000411572	0.00297398	6236	RRAD	RRAD, Ras related glycolysis inhibitor and calcium channel regulator	protein-coding
ENSG00000108924	41.1639	-1.89104	0.500433	3.6269e-06	4.64048e-05	3131	HLF	HLF transcription factor, PAR bZIP family member	protein-coding
ENSG00000171560	34.3757	-1.89185	0.520781	5.91455e-06	7.29234e-05	2243	FGA	fibrinogen alpha chain	protein-coding
ENSG00000135220	263.294	-1.89389	0.267926	8.25047e-14	3.7749e-12	79799	UGT2A3	UDP glucuronosyltransferase family 2 member A3	protein-coding
ENSG00000286299	11.735	-1.89971	0.978122	0.000443978	0.00318118
ENSG00000256162	11.9415	-1.90294	0.828149	0.000208599	0.00164531	100507203	SMLR1	small leucine rich protein 1	protein-coding
ENSG00000214456	14.4216	-1.90391	1.66377	0.00149797	0.00896305	440503	PLIN5	perilipin 5	protein-coding
ENSG00000175329	1005.94	-1.90541	0.167562	3.71037e-31	6.24249e-29	91464	ISX	intestine specific homeobox	protein-coding
ENSG00000157782	25.893	-1.90756	1.17457	0.000809764	0.00531232	9478	CABP1	calcium binding protein 1	protein-coding
ENSG00000139292	2116	-1.90977	0.252004	1.92746e-15	1.01689e-13	8549	LGR5	leucine rich repeat containing G protein-coupled receptor 5	protein-coding
ENSG00000110013	2422.2	-1.9116	0.176708	1.79185e-28	2.62236e-26	54414	SIAE	sialic acid acetylesterase	protein-coding
ENSG00000154856	24307.2	-1.91467	0.158824	1.18826e-34	2.51382e-32	147495	APCDD1	APC down-regulated 1	protein-coding
ENSG00000123360	15.0546	-1.91604	1.3652	0.00114877	0.00714785	5153	PDE1B	phosphodiesterase 1B	protein-coding
ENSG00000014257	212.829	-1.92216	0.29979	7.20926e-12	2.52112e-10	55	ACP3	acid phosphatase 3	protein-coding
ENSG00000102032	47.0407	-1.92398	0.343604	9.62101e-10	2.44438e-08	5973	RENBP	renin binding protein	protein-coding
ENSG00000198734	1715.24	-1.93192	0.240981	6.19538e-17	3.81489e-15	2153	F5	coagulation factor V	protein-coding
ENSG00000140093	102.734	-1.93653	0.839339	0.000199561	0.00158711	51156	SERPINA10	serpin family A member 10	protein-coding
ENSG00000170482	119.917	-1.93816	0.308054	1.55829e-11	5.16218e-10	9963	SLC23A1	solute carrier family 23 member 1	protein-coding
ENSG00000137801	811.443	-1.9408	0.244289	1.11145e-16	6.74671e-15	7057	THBS1	thrombospondin 1	protein-coding
ENSG00000158014	495.02	-1.94415	0.288349	8.12178e-13	3.23765e-11	7780	SLC30A2	solute carrier family 30 member 2	protein-coding
ENSG00000155850	590.749	-1.95858	0.270082	2.25018e-14	1.07802e-12	1836	SLC26A2	solute carrier family 26 member 2	protein-coding
ENSG00000289189	32.3686	-1.95887	0.615255	2.2576e-05	0.000237743	105375170	LOC105375170	uncharacterized LOC105375170	ncRNA
ENSG00000187193	181.402	-1.95957	0.353818	1.35582e-09	3.35299e-08	4501	MT1X	metallothionein 1X	protein-coding
ENSG00000169248	20.4074	-1.95983	0.822988	0.000166621	0.00135317	6373	CXCL11	C-X-C motif chemokine ligand 11	protein-coding
ENSG00000109099	72.7005	-1.96418	0.402554	4.02064e-08	7.91059e-07	5376	PMP22	peripheral myelin protein 22	protein-coding
ENSG00000185352	7.82016	-1.97013	1.21642	0.000765655	0.00505922	266722	HS6ST3	heparan sulfate 6-O-sulfotransferase 3	protein-coding
ENSG00000271714	13.2436	-1.97059	1.01574	0.000419687	0.00302852
ENSG00000260196	157.694	-1.9737	0.304449	4.59478e-12	1.6534e-10
ENSG00000134326	51.8044	-1.97511	0.400192	3.07302e-08	6.15959e-07	129607	CMPK2	cytidine/uridine monophosphate kinase 2	protein-coding
ENSG00000149564	46.634	-1.97936	0.472438	7.97804e-07	1.20642e-05	90952	ESAM	endothelial cell adhesion molecule	protein-coding
ENSG00000145569	1358.88	-1.97965	0.24999	1.3842e-16	8.28464e-15	54491	OTULINL	OTU deubiquitinase with linear linkage specificity like	protein-coding
ENSG00000287486	8.58137	-1.98258	1.60632	0.00126867	0.00774506
ENSG00000279539	8.81916	-1.98292	1.28263	0.000855254	0.00556971
ENSG00000047597	212.485	-1.98387	0.247955	7.18236e-17	4.39729e-15	7504	XK	X-linked Kx blood group antigen, Kell and VPS13A binding protein	protein-coding
ENSG00000049540	86.2175	-1.98926	0.368229	2.84767e-09	6.73076e-08	2006	ELN	elastin	protein-coding
ENSG00000204174	23.285	-1.99002	0.718405	6.58536e-05	0.000604163	5540	NPY4R	neuropeptide Y receptor Y4	protein-coding
ENSG00000158560	202.378	-1.9938	0.74039	7.92836e-05	0.000709402	1780	DYNC1I1	dynein cytoplasmic 1 intermediate chain 1	protein-coding
ENSG00000118557	536.983	-1.9969	0.262796	1.69778e-15	9.04652e-14	83449	PMFBP1	polyamine modulated factor 1 binding protein 1	protein-coding
ENSG00000153707	1010.86	-2.00353	0.222296	1.2431e-20	1.01767e-18	5789	PTPRD	protein tyrosine phosphatase receptor type D	protein-coding
ENSG00000241186	388.196	-2.00465	0.198181	3.07105e-25	3.6455e-23	6997	TDGF1	teratocarcinoma-derived growth factor 1	protein-coding
ENSG00000147526	3812.96	-2.00526	0.0960186	5.66658e-98	2.01796e-94	6867	TACC1	transforming acidic coiled-coil containing protein 1	protein-coding
ENSG00000140522	24.2413	-2.00687	0.707629	5.54242e-05	0.000520091	6017	RLBP1	retinaldehyde binding protein 1	protein-coding
ENSG00000110002	163.854	-2.00987	0.375773	3.79014e-09	8.78484e-08	4013	VWA5A	von Willebrand factor A domain containing 5A	protein-coding
ENSG00000186160	2.89883	-2.01247	1.85234	0.00120172	0.00740612	199974	CYP4Z1	cytochrome P450 family 4 subfamily Z member 1	protein-coding
ENSG00000113494	471.238	-2.02144	0.304631	1.68669e-12	6.45143e-11	5618	PRLR	prolactin receptor	protein-coding
ENSG00000179869	23.4808	-2.02313	0.597812	1.23976e-05	0.00014001	154664	ABCA13	ATP binding cassette subfamily A member 13	protein-coding
ENSG00000006210	171.096	-2.02586	0.356739	6.19674e-10	1.63666e-08	6376	CX3CL1	C-X3-C motif chemokine ligand 1	protein-coding
ENSG00000133519	227.412	-2.03181	0.272321	4.84756e-15	2.46614e-13	150244	ZDHHC8BP	ZDHHC8B, pseudogene	pseudo
ENSG00000095932	1559.19	-2.03388	0.195622	1.69365e-26	2.23103e-24	284422	SMIM24	small integral membrane protein 24	protein-coding
ENSG00000123096	58.3312	-2.03411	0.373218	2.19798e-09	5.30071e-08	8082	SSPN	sarcospan	protein-coding
ENSG00000230006	30.2571	-2.03823	0.502247	1.30606e-06	1.86044e-05	645784	ANKRD36BP2	ankyrin repeat domain 36B pseudogene 2	pseudo
ENSG00000104044	11.4474	-2.039	0.98349	0.000303448	0.00229027	4948	OCA2	OCA2 melanosomal transmembrane protein	protein-coding
ENSG00000172548	134.873	-2.04134	0.283391	3.25217e-14	1.53737e-12	348938	NIPAL4	NIPA like domain containing 4	protein-coding
ENSG00000081138	9.17694	-2.04173	1.27963	0.00074088	0.00492545	1005	CDH7	cadherin 7	protein-coding
ENSG00000134240	7081.88	-2.04572	0.150803	4.60205e-43	1.46764e-40	3158	HMGCS2	3-hydroxy-3-methylglutaryl-CoA synthase 2	protein-coding
ENSG00000176697	20.3971	-2.04832	0.748485	6.92159e-05	0.000630139	627	BDNF	brain derived neurotrophic factor	protein-coding
ENSG00000130038	155.028	-2.05231	0.284235	2.87248e-14	1.37001e-12	84766	CRACR2A	calcium release activated channel regulator 2A	protein-coding
ENSG00000145246	88.2977	-2.06183	0.330456	2.18853e-11	7.1942e-10	57205	ATP10D	ATPase phospholipid transporting 10D (putative)	protein-coding
ENSG00000237807	3.68557	-2.06617	1.95414	0.00102681	0.00650452	100507516	LINC02984	long intergenic non-protein coding RNA 2984	ncRNA
ENSG00000140937	38.2058	-2.06725	0.915552	0.000202244	0.00160109	1009	CDH11	cadherin 11	protein-coding
ENSG00000204110	126.665	-2.06735	0.368106	8.79705e-10	2.2484e-08
ENSG00000123104	4536.5	-2.0741	0.225023	1.93069e-21	1.72607e-19	3709	ITPR2	inositol 1,4,5-trisphosphate receptor type 2	protein-coding
ENSG00000198643	1069.18	-2.0756	0.2903	4.78743e-14	2.22376e-12	131177	FAM3D	FAM3 metabolism regulating signaling molecule D	protein-coding
ENSG00000135097	86.6877	-2.07921	1.35715	0.000787745	0.00519178	4440	MSI1	musashi RNA binding protein 1	protein-coding
ENSG00000157303	251.766	-2.08032	0.375736	1.36607e-09	3.37442e-08	203328	SUSD3	sushi domain containing 3	protein-coding
ENSG00000124772	28.2712	-2.08936	0.645505	1.84987e-05	0.000199634	57699	CPNE5	copine 5	protein-coding
ENSG00000232774	37.8052	-2.09062	0.754568	6.2269e-05	0.000576474	400221	LINC03033	long intergenic non-protein coding RNA 3033	ncRNA
ENSG00000259925	13.7042	-2.09237	0.913606	0.000185417	0.00148717
ENSG00000187416	4.11391	-2.10319	2.04334	0.000878484	0.0057036	375612	LHFPL3	LHFPL tetraspan subfamily member 3	protein-coding
ENSG00000122592	235.464	-2.10342	0.229908	3.63127e-21	3.15404e-19	3204	HOXA7	homeobox A7	protein-coding
ENSG00000171914	679.851	-2.10761	0.202673	1.66754e-26	2.21307e-24	83660	TLN2	talin 2	protein-coding
ENSG00000163710	63.3179	-2.10918	0.35411	1.22739e-10	3.63235e-09	26577	PCOLCE2	procollagen C-endopeptidase enhancer 2	protein-coding
ENSG00000157399	1680.62	-2.11075	0.174741	9.50097e-35	2.03007e-32	415	ARSL	arylsulfatase L	protein-coding
ENSG00000138435	10.3757	-2.11107	1.27331	0.000622086	0.00425892	1134	CHRNA1	cholinergic receptor nicotinic alpha 1 subunit	protein-coding
ENSG00000224272	88.7057	-2.11301	0.303234	1.73272e-13	7.46853e-12	124905349	LOC124905349	uncharacterized LOC124905349	ncRNA
ENSG00000131831	138.491	-2.11311	0.375693	8.34292e-10	2.14516e-08	10742	RAI2	retinoic acid induced 2	protein-coding
ENSG00000182379	54.5483	-2.13099	0.373896	5.45128e-10	1.45053e-08	11247	NXPH4	neurexophilin 4	protein-coding
ENSG00000122035	89.3507	-2.13975	0.370026	3.37693e-10	9.28633e-09	387496	RASL11A	RAS like family 11 member A	protein-coding
ENSG00000154277	88.3733	-2.14115	0.33561	8.9055e-12	3.05923e-10	7345	UCHL1	ubiquitin C-terminal hydrolase L1	protein-coding
ENSG00000138964	52.9687	-2.14668	0.96099	0.000200796	0.00159495	64098	PARVG	parvin gamma	protein-coding
ENSG00000224189	428.034	-2.14876	0.250057	5.15378e-19	3.74561e-17	401022	HAGLR	HOXD antisense growth-associated long non-coding RNA	ncRNA
ENSG00000179546	139.055	-2.15067	0.38405	9.49695e-10	2.41573e-08	3352	HTR1D	5-hydroxytryptamine receptor 1D	protein-coding
ENSG00000006747	39.2242	-2.15104	0.659294	1.67621e-05	0.000183575	85477	SCIN	scinderin	protein-coding
ENSG00000168386	504.12	-2.15186	0.223558	4.00029e-23	3.83293e-21	11259	FILIP1L	filamin A interacting protein 1 like	protein-coding
ENSG00000100170	1183.26	-2.15249	0.18741	1.06657e-31	1.8528e-29	6523	SLC5A1	solute carrier family 5 member 1	protein-coding
ENSG00000134215	1994.87	-2.16144	0.182557	1.67086e-33	3.40013e-31	10451	VAV3	vav guanine nucleotide exchange factor 3	protein-coding
ENSG00000121440	100.23	-2.1622	0.651998	1.43288e-05	0.000159626	23024	PDZRN3	PDZ domain containing ring finger 3	protein-coding
ENSG00000136881	13.6975	-2.16309	0.835555	9.15399e-05	0.000808237	570	BAAT	bile acid-CoA:amino acid N-acyltransferase	protein-coding
ENSG00000124615	565.875	-2.17109	0.151176	6.48649e-48	2.56661e-45	4337	MOCS1	molybdenum cofactor synthesis 1	protein-coding
ENSG00000144837	268.669	-2.17128	0.309085	1.14982e-13	5.11836e-12	51365	PLA1A	phospholipase A1 member A	protein-coding
ENSG00000242110	220.738	-2.17603	0.233079	6.28523e-22	5.73917e-20	23600	AMACR	alpha-methylacyl-CoA racemase	protein-coding
ENSG00000205622	16.2222	-2.17634	1.26123	0.000520167	0.00365485
ENSG00000163536	581.159	-2.18877	0.173187	8.99666e-38	2.13591e-35	5274	SERPINI1	serpin family I member 1	protein-coding
ENSG00000185885	1658.38	-2.18968	0.216319	2.83808e-25	3.40681e-23	8519	IFITM1	interferon induced transmembrane protein 1	protein-coding
ENSG00000242366	73.6955	-2.19261	0.317906	2.79378e-13	1.18442e-11	54576	UGT1A8	UDP glucuronosyltransferase family 1 member A8	protein-coding
ENSG00000116774	90.7111	-2.19396	0.338567	4.59643e-12	1.6534e-10	56944	OLFML3	olfactomedin like 3	protein-coding
ENSG00000001626	1602.09	-2.19474	0.227378	3.03934e-23	2.97897e-21	1080	CFTR	CF transmembrane conductance regulator	protein-coding
ENSG00000163531	59.5277	-2.19547	0.301662	1.84908e-14	8.95903e-13	23114	NFASC	neurofascin	protein-coding
ENSG00000136235	146.168	-2.20076	0.357528	3.58736e-11	1.14234e-09	10457	GPNMB	glycoprotein nmb	protein-coding
ENSG00000248409	28.7007	-2.20114	0.500376	3.28303e-07	5.32234e-06
ENSG00000197859	359.221	-2.2037	0.345443	8.77911e-12	3.02066e-10	9719	ADAMTSL2	ADAMTS like 2	protein-coding
ENSG00000123095	192.342	-2.20697	0.460198	5.72637e-08	1.09344e-06	79365	BHLHE41	basic helix-loop-helix family member e41	protein-coding
ENSG00000078018	173.652	-2.21412	0.482422	1.44947e-07	2.5386e-06	4133	MAP2	microtubule associated protein 2	protein-coding
ENSG00000110436	6.84051	-2.21655	1.76322	0.000874152	0.00568239	6506	SLC1A2	solute carrier family 1 member 2	protein-coding
ENSG00000143502	19.492	-2.21927	0.915829	0.000127594	0.00107801	55061	SUSD4	sushi domain containing 4	protein-coding
ENSG00000103310	5.70438	-2.22309	1.90159	0.000847682	0.00553051	7783	ZP2	zona pellucida glycoprotein 2	protein-coding
ENSG00000100453	107.739	-2.22446	0.439003	1.54405e-08	3.23765e-07	3002	GZMB	granzyme B	protein-coding
ENSG00000137752	13.4335	-2.23741	1.48066	0.000679963	0.00458176	834	CASP1	caspase 1	protein-coding
ENSG00000140470	8.11157	-2.23784	1.71829	0.00083224	0.00543807	170691	ADAMTS17	ADAM metallopeptidase with thrombospondin type 1 motif 17	protein-coding
ENSG00000257883	113.945	-2.24151	0.291844	8.76886e-16	4.80421e-14	124903027	LOC124903027	uncharacterized LOC124903027	ncRNA
ENSG00000106927	53.8151	-2.24584	0.38891	3.41903e-10	9.35396e-09	259	AMBP	alpha-1-microglobulin/bikunin precursor	protein-coding
ENSG00000135472	567.047	-2.24785	0.295783	1.62755e-15	8.73765e-14	23017	FAIM2	Fas apoptotic inhibitory molecule 2	protein-coding
ENSG00000172116	117.606	-2.24943	0.339424	1.70872e-12	6.51967e-11	926	CD8B	CD8b molecule	protein-coding
ENSG00000146233	588.795	-2.25387	0.226259	1.39539e-24	1.52899e-22	51302	CYP39A1	cytochrome P450 family 39 subfamily A member 1	protein-coding
ENSG00000232021	7.17888	-2.25624	1.37159	0.000548643	0.00381976	641518	LEF1-AS1	LEF1 antisense RNA 1	ncRNA
ENSG00000198723	99.6761	-2.26067	0.449955	1.88309e-08	3.90262e-07	374877	TEX45	testis expressed 45	protein-coding
ENSG00000165092	7687.15	-2.26817	0.194717	1.50753e-32	2.85057e-30	216	ALDH1A1	aldehyde dehydrogenase 1 family member A1	protein-coding
ENSG00000265460	31.8625	-2.27321	0.621241	4.84409e-06	6.07416e-05
ENSG00000258837	8.28155	-2.27371	1.18885	0.000341414	0.00252912
ENSG00000064651	20383.2	-2.27831	0.15077	9.22986e-53	4.38254e-50	6558	SLC12A2	solute carrier family 12 member 2	protein-coding
ENSG00000204128	563.34	-2.27834	0.226019	4.14057e-25	4.83451e-23	257407	C2orf72	chromosome 2 open reading frame 72	protein-coding
ENSG00000183273	11.1779	-2.27994	1.52499	0.000660409	0.00446832	160777	CCDC60	coiled-coil domain containing 60	protein-coding
ENSG00000228695	305.259	-2.27995	0.304255	3.58121e-15	1.83942e-13	51716/107987423	CES1P1/LOC107987423	carboxylesterase 1 pseudogene 1/liver carboxylesterase 1-like	pseudo/protein-coding
ENSG00000113594	79.7509	-2.29106	0.706266	1.6571e-05	0.000182043	3977	LIFR	LIF receptor subunit alpha	protein-coding
ENSG00000226887	247.758	-2.29537	0.355887	5.35637e-12	1.90116e-10	100288413	ERVMER34-1	endogenous retrovirus group MER34 member 1, envelope	protein-coding
ENSG00000248771	144.56	-2.29552	0.494601	1.12017e-07	2.00795e-06	100505989	SMIM31	small integral membrane protein 31	protein-coding
ENSG00000003989	51.863	-2.30348	0.741611	2.38909e-05	0.000249989	6542	SLC7A2	solute carrier family 7 member 2	protein-coding
ENSG00000128011	15.8218	-2.30694	1.04765	0.000190383	0.00152299	57622	LRFN1	leucine rich repeat and fibronectin type III domain containing 1	protein-coding
ENSG00000283906	52.2923	-2.30955	0.450512	1.10793e-08	2.36495e-07	28390	IGHV4-80	immunoglobulin heavy variable 4-80 (pseudogene)	pseudo
ENSG00000225756	5.293	-2.31234	2.02005	0.000686612	0.00461928	138948	DBH-AS1	DBH antisense RNA 1	ncRNA
ENSG00000198756	75.1756	-2.3166	0.301	7.42456e-16	4.10986e-14	23127	COLGALT2	collagen beta(1-O)galactosyltransferase 2	protein-coding
ENSG00000188211	803.451	-2.31693	0.202037	1.18103e-31	2.03508e-29	374383	NCR3LG1	natural killer cell cytotoxicity receptor 3 ligand 1	protein-coding
ENSG00000125384	5.87967	-2.3172	1.86708	0.000738011	0.00490943	5732	PTGER2	prostaglandin E receptor 2	protein-coding
ENSG00000144355	345.373	-2.32027	0.221656	7.28441e-27	9.78906e-25	1745	DLX1	distal-less homeobox 1	protein-coding
ENSG00000147168	34.5291	-2.32419	0.545091	5.43256e-07	8.49762e-06	3561	IL2RG	interleukin 2 receptor subunit gamma	protein-coding
ENSG00000080493	69.9963	-2.32443	0.765691	2.83793e-05	0.000290969	8671	SLC4A4	solute carrier family 4 member 4	protein-coding
ENSG00000119508	8.79409	-2.32643	1.58905	0.000646839	0.0043946	8013	NR4A3	nuclear receptor subfamily 4 group A member 3	protein-coding
ENSG00000183346	9.98053	-2.33453	1.57602	0.000628428	0.00428861	219621	CABCOCO1	ciliary associated calcium binding coiled-coil 1	protein-coding
ENSG00000224961	20.4596	-2.33701	0.727195	1.76081e-05	0.000191662
ENSG00000198848	4298.84	-2.34017	0.138445	2.73203e-65	2.91876e-62	1066	CES1	carboxylesterase 1	protein-coding
ENSG00000130635	22.0853	-2.34045	0.545753	4.8916e-07	7.74788e-06	1289	COL5A1	collagen type V alpha 1 chain	protein-coding
ENSG00000007129	10.2189	-2.34115	0.99992	0.00013967	0.00116439	90273	CEACAM21	CEA cell adhesion molecule 21	protein-coding
ENSG00000107731	490.947	-2.35134	0.271602	2.64103e-19	1.99411e-17	219699	UNC5B	unc-5 netrin receptor B	protein-coding
ENSG00000182179	183.062	-2.36241	0.293118	4.01847e-17	2.5496e-15	7318	UBA7	ubiquitin like modifier activating enzyme 7	protein-coding
ENSG00000149403	14.1773	-2.36274	1.61537	0.000618848	0.00424215	2900	GRIK4	glutamate ionotropic receptor kainate type subunit 4	protein-coding
ENSG00000009709	228.628	-2.36341	0.498498	6.9242e-08	1.2978e-06	5081	PAX7	paired box 7	protein-coding
ENSG00000165449	47.904	-2.36984	0.541434	3.37197e-07	5.45412e-06	220963	SLC16A9	solute carrier family 16 member 9	protein-coding
ENSG00000198947	124.148	-2.37012	0.387819	4.32684e-11	1.36561e-09	1756	DMD	dystrophin	protein-coding
ENSG00000005187	1230.08	-2.37689	0.173031	3.66845e-44	1.24419e-41	6296	ACSM3	acyl-CoA synthetase medium chain family member 3	protein-coding
ENSG00000205502	9.32664	-2.37779	1.56717	0.000572401	0.00396065	388125	C2CD4B	C2 calcium dependent domain containing 4B	protein-coding
ENSG00000143627	169.663	-2.38565	0.488215	3.47019e-08	6.90387e-07	5313	PKLR	pyruvate kinase L/R	protein-coding
ENSG00000196126	15.0289	-2.39667	1.02412	0.000134662	0.00112881	3123	HLA-DRB1	major histocompatibility complex, class II, DR beta 1	protein-coding
ENSG00000180869	31.645	-2.39738	0.685396	7.58302e-06	9.07711e-05	439927	LINC01555	long intergenic non-protein coding RNA 1555	ncRNA
ENSG00000154252	191.562	-2.39965	0.228439	4.57842e-27	6.27097e-25	64090	GAL3ST2	galactose-3-O-sulfotransferase 2	protein-coding
ENSG00000164822	13.3953	-2.40495	1.7116	0.000614771	0.0042156	1671	DEFA6	defensin alpha 6	protein-coding
ENSG00000171236	182.152	-2.42052	0.292067	5.84147e-18	3.90046e-16	116844	LRG1	leucine rich alpha-2-glycoprotein 1	protein-coding
ENSG00000156298	270.458	-2.42197	0.306326	1.30911e-16	7.85726e-15	7102	TSPAN7	tetraspanin 7	protein-coding
ENSG00000155016	326.784	-2.42797	0.240848	3.58307e-25	4.20657e-23	113612	CYP2U1	cytochrome P450 family 2 subfamily U member 1	protein-coding
ENSG00000127325	70.4661	-2.43039	0.623563	2.03885e-06	2.789e-05	144453	BEST3	bestrophin 3	protein-coding
ENSG00000134817	7.70225	-2.43369	1.3055	0.000323067	0.00241447	187	APLNR	apelin receptor	protein-coding
ENSG00000112818	218.23	-2.43378	0.447561	2.03592e-09	4.93775e-08	4224	MEP1A	meprin A subunit alpha	protein-coding
ENSG00000236345	34.9009	-2.44109	0.551113	2.62534e-07	4.36202e-06	112935969	SCAT8	S-phase cancer associated transcript 8	ncRNA
ENSG00000235890	20.3322	-2.45042	1.6945	0.000560231	0.0038941	54082	TSPEAR-AS1	TSPEAR antisense RNA 1	ncRNA
ENSG00000180537	128.263	-2.45371	0.442993	1.15697e-09	2.8846e-08	221687	RNF182	ring finger protein 182	protein-coding
ENSG00000213981	100.581	-2.45716	0.389318	1.17005e-11	3.93708e-10
ENSG00000185156	20.2073	-2.45822	0.89485	5.32423e-05	0.000501379	162387	MFSD6L	major facilitator superfamily domain containing 6 like	protein-coding
ENSG00000277117	55.8959	-2.46285	0.542265	1.60769e-07	2.78601e-06	102723996	LOC102723996	ICOS ligand	protein-coding
ENSG00000106772	17.0161	-2.46921	1.44184	0.000398219	0.00289216	158471	PRUNE2	prune homolog 2 with BCH domain	protein-coding
ENSG00000141404	196.162	-2.47104	0.193916	1.8089e-38	4.65672e-36	2774	GNAL	G protein subunit alpha L	protein-coding
ENSG00000242515	376.577	-2.47633	0.248053	9.12906e-25	1.02163e-22	54575	UGT1A10	UDP glucuronosyltransferase family 1 member A10	protein-coding
ENSG00000137757	52.3957	-2.4792	0.536941	1.14457e-07	2.04652e-06	838	CASP5	caspase 5	protein-coding
ENSG00000196542	312.015	-2.48142	0.274422	7.50833e-21	6.36629e-19	165679	SPTSSB	serine palmitoyltransferase small subunit B	protein-coding
ENSG00000287090	34.4311	-2.48286	1.4524	0.000394469	0.00286688	340090	LOC340090	uncharacterized LOC340090	ncRNA
ENSG00000172828	104.311	-2.48292	0.472196	5.13786e-09	1.16664e-07	23491	CES3	carboxylesterase 3	protein-coding
ENSG00000148357	48.4441	-2.48408	0.441104	6.7684e-10	1.77448e-08	256158	HMCN2	hemicentin 2	protein-coding
ENSG00000143416	6787.22	-2.5021	0.177685	2.52352e-46	9.13899e-44	8991	SELENBP1	selenium binding protein 1	protein-coding
ENSG00000137965	48.6418	-2.50494	0.524879	5.58054e-08	1.0675e-06	10561	IFI44	interferon induced protein 44	protein-coding
ENSG00000168955	487.557	-2.50739	0.269174	5.8413e-22	5.3567e-20	79853	TM4SF20	transmembrane 4 L six family member 20	protein-coding
ENSG00000120693	106.655	-2.51131	0.278019	7.92626e-21	6.66773e-19	4093	SMAD9	SMAD family member 9	protein-coding
ENSG00000078814	1386.09	-2.51447	0.225924	4.42182e-30	6.89643e-28	57644	MYH7B	myosin heavy chain 7B	protein-coding
ENSG00000007237	23.745	-2.51643	0.627748	1.31974e-06	1.87762e-05	8522	GAS7	growth arrest specific 7	protein-coding
ENSG00000007062	1995.19	-2.51983	0.212403	9.02627e-34	1.85446e-31	8842	PROM1	prominin 1	protein-coding
ENSG00000165935	6.98815	-2.51984	1.8288	0.00052644	0.00369043	341346	SMCO2	single-pass membrane protein with coiled-coil domains 2	protein-coding
ENSG00000204866	411.03	-2.53283	0.308436	9.81742e-18	6.47434e-16	147920	IGFL2	IGF like family member 2	protein-coding
ENSG00000049130	2083.83	-2.53492	0.136977	9.13869e-78	1.50205e-74	4254	KITLG	KIT ligand	protein-coding
ENSG00000124107	340.765	-2.54013	0.203928	6.2507e-37	1.46768e-34	6590	SLPI	secretory leukocyte peptidase inhibitor	protein-coding
ENSG00000277268	12.4192	-2.56498	1.30348	0.000240776	0.00186158	102723471	LHX1-DT	LHX1 divergent transcript	ncRNA
ENSG00000168874	208.826	-2.56696	0.238196	2.03341e-28	2.95564e-26	84913	ATOH8	atonal bHLH transcription factor 8	protein-coding
ENSG00000225706	32.2079	-2.56998	0.587125	3.06731e-07	5.00682e-06	101929407	PTPRD-AS1	PTPRD antisense RNA 1	ncRNA
ENSG00000170703	83.8501	-2.57223	0.501545	9.49603e-09	2.04951e-07	284076	TTLL6	tubulin tyrosine ligase like 6	protein-coding
ENSG00000173175	81.7501	-2.57484	0.470945	1.58583e-09	3.89924e-08	111	ADCY5	adenylate cyclase 5	protein-coding
ENSG00000151623	56.3337	-2.57753	0.607786	5.30957e-07	8.31742e-06	4306	NR3C2	nuclear receptor subfamily 3 group C member 2	protein-coding
ENSG00000185477	794.367	-2.58362	0.168908	3.73226e-54	1.89874e-51	285513	GPRIN3	GPRIN family member 3	protein-coding
ENSG00000183091	131.358	-2.59432	0.294091	4.85612e-20	3.84299e-18	4703	NEB	nebulin	protein-coding
ENSG00000196616	11.9946	-2.5952	0.871321	2.83692e-05	0.000290969	125	ADH1B	alcohol dehydrogenase 1B (class I), beta polypeptide	protein-coding
ENSG00000226057	8.26374	-2.61058	1.19812	0.000158379	0.00129509
ENSG00000164946	34.7549	-2.61796	0.521019	1.55864e-08	3.26185e-07	158326	FREM1	FRAS1 related extracellular matrix 1	protein-coding
ENSG00000154330	30.5184	-2.62006	0.680656	2.21322e-06	2.99113e-05	5239	PGM5	phosphoglucomutase 5	protein-coding
ENSG00000188803	55.7785	-2.62013	1.68089	0.00040685	0.00294185	388336	SHISA6	shisa family member 6	protein-coding
ENSG00000170011	286.823	-2.64007	0.245215	2.07743e-28	2.99922e-26	25924	MYRIP	myosin VIIA and Rab interacting protein	protein-coding
ENSG00000197273	68.6511	-2.64065	0.442091	8.27419e-11	2.51486e-09	2980	GUCA2A	guanylate cyclase activator 2A	protein-coding
ENSG00000234859	22.4762	-2.64966	0.704759	2.95553e-06	3.88621e-05	100505782	LOC100505782	uncharacterized LOC100505782	ncRNA
ENSG00000287677	20.9606	-2.65359	0.645997	8.58206e-07	1.28593e-05
ENSG00000127955	81.268	-2.65677	0.553915	4.59981e-08	8.95936e-07	2770	GNAI1	G protein subunit alpha i1	protein-coding
ENSG00000138061	41.3648	-2.6575	0.418741	8.00717e-12	2.77292e-10	1545	CYP1B1	cytochrome P450 family 1 subfamily B member 1	protein-coding
ENSG00000266313	8.26459	-2.65998	1.76358	0.000402408	0.00291664
ENSG00000127863	1101.63	-2.6656	0.162456	6.85341e-62	5.63218e-59	55504	TNFRSF19	TNF receptor superfamily member 19	protein-coding
ENSG00000131771	3705.96	-2.67219	0.508165	4.56884e-09	1.04745e-07	84152	PPP1R1B	protein phosphatase 1 regulatory inhibitor subunit 1B	protein-coding
ENSG00000118432	14.383	-2.67564	1.11459	9.81024e-05	0.000859079	1268	CNR1	cannabinoid receptor 1	protein-coding
ENSG00000119866	390.894	-2.67897	0.240642	3.48236e-30	5.51167e-28	53335	BCL11A	BAF chromatin remodeling complex subunit BCL11A	protein-coding
ENSG00000136167	94.2823	-2.68874	0.400879	7.2093e-13	2.89551e-11	3936	LCP1	lymphocyte cytosolic protein 1	protein-coding
ENSG00000227115	3.39808	-2.69973	1.94157	0.000393649	0.00286189	100287225	LINC01630	long intergenic non-protein coding RNA 1630	ncRNA
ENSG00000185940	7.88009	-2.70456	1.85984	0.000387831	0.00282575	439915	KRTAP5-5	keratin associated protein 5-5	protein-coding
ENSG00000279525	7.70495	-2.70954	1.56105	0.000299464	0.00226421
ENSG00000168350	1611.29	-2.71461	0.139887	2.64619e-85	5.6541e-82	123099	DEGS2	delta 4-desaturase, sphingolipid 2	protein-coding
ENSG00000139055	643.075	-2.71483	0.25716	1.80511e-27	2.53749e-25	121506	ERP27	endoplasmic reticulum protein 27	protein-coding
ENSG00000267365	37.7151	-2.73215	0.564381	3.57989e-08	7.10888e-07	400617	KCNJ2-AS1	KCNJ2 antisense RNA 1	ncRNA
ENSG00000187546	33.2955	-2.73277	0.655811	6.60236e-07	1.02153e-05	392636	AGMO	alkylglycerol monooxygenase	protein-coding
ENSG00000087250	27.9725	-2.73322	1.40722	0.000216204	0.00169777	4504	MT3	metallothionein 3	protein-coding
ENSG00000073067	403.948	-2.73511	0.267792	6.44226e-26	8.09716e-24	54905	CYP2W1	cytochrome P450 family 2 subfamily W member 1	protein-coding
ENSG00000148735	182.365	-2.74834	0.284609	1.69465e-23	1.68417e-21	79949	PLEKHS1	pleckstrin homology domain containing S1	protein-coding
ENSG00000082497	13.7454	-2.74877	1.18083	0.000107514	0.000929307	56256	SERTAD4	SERTA domain containing 4	protein-coding
ENSG00000064692	113.32	-2.75502	0.283426	9.01021e-24	9.39128e-22	9627	SNCAIP	synuclein alpha interacting protein	protein-coding
ENSG00000269516	68.6602	-2.75707	0.474227	1.96868e-10	5.63116e-09
ENSG00000152931	38.4203	-2.7618	0.594924	8.86899e-08	1.61944e-06	25859	PART1	prostate androgen-regulated transcript 1	ncRNA
ENSG00000184613	824.017	-2.77091	0.226331	6.6142e-36	1.50346e-33	4753	NELL2	neural EGFL like 2	protein-coding
ENSG00000165794	15.2918	-2.77769	0.789676	5.99683e-06	7.37675e-05	29986	SLC39A2	solute carrier family 39 member 2	protein-coding
ENSG00000145808	5.91842	-2.78525	1.85478	0.000337749	0.0025068	171019	ADAMTS19	ADAM metallopeptidase with thrombospondin type 1 motif 19	protein-coding
ENSG00000159784	210.877	-2.78897	0.463854	5.87133e-11	1.81815e-09	9715	FAM131B	family with sequence similarity 131 member B	protein-coding
ENSG00000164398	1264.08	-2.79638	0.187272	7.09453e-52	3.28417e-49	23305	ACSL6	acyl-CoA synthetase long chain family member 6	protein-coding
ENSG00000068615	290.702	-2.80405	0.323659	1.58209e-19	1.2073e-17	65055	REEP1	receptor accessory protein 1	protein-coding
ENSG00000153930	38.0116	-2.83014	0.571279	1.97145e-08	4.07388e-07	162282	ANKFN1	ankyrin repeat and fibronectin type III domain containing 1	protein-coding
ENSG00000004468	25.9619	-2.83952	1.56805	0.000235909	0.00183164	952	CD38	CD38 molecule	protein-coding
ENSG00000289174	7.18608	-2.84088	1.67253	0.000269409	0.00205882
ENSG00000226320	83.9088	-2.84784	0.450482	8.17692e-12	2.82256e-10	101928114	LINC01811	long intergenic non-protein coding RNA 1811	ncRNA
ENSG00000101333	2685.01	-2.86027	0.196568	1.88163e-49	8.04094e-47	5332	PLCB4	phospholipase C beta 4	protein-coding
ENSG00000268834	9.11838	-2.86356	1.25587	0.000107997	0.000932351
ENSG00000271503	116.701	-2.87921	0.297339	1.1565e-23	1.18234e-21	6352	CCL5	C-C motif chemokine ligand 5	protein-coding
ENSG00000091656	12.8663	-2.88156	1.66961	0.000249234	0.00192044	79776	ZFHX4	zinc finger homeobox 4	protein-coding
ENSG00000287338	205.151	-2.88209	0.27527	3.84616e-27	5.302e-25	107985323	LOC107985323	uncharacterized LOC107985323	ncRNA
ENSG00000184564	12.0429	-2.89549	1.00893	3.11611e-05	0.000314957	84189	SLITRK6	SLIT and NTRK like family member 6	protein-coding
ENSG00000235888	30.7133	-2.91317	0.489266	7.77467e-11	2.36978e-09
ENSG00000183036	159.1	-2.92759	0.264063	4.55076e-30	7.04609e-28	5121	PCP4	Purkinje cell protein 4	protein-coding
ENSG00000179314	179.133	-2.92876	0.367835	5.29111e-17	3.3057e-15	23302	WSCD1	WSC domain containing 1	protein-coding
ENSG00000138821	1210.35	-2.92893	0.20145	2.11017e-49	8.84077e-47	64116	SLC39A8	solute carrier family 39 member 8	protein-coding
ENSG00000135917	363.617	-2.93411	0.356159	5.46102e-18	3.65786e-16	80704	SLC19A3	solute carrier family 19 member 3	protein-coding
ENSG00000123700	153.882	-2.95031	0.414608	3.39862e-14	1.59952e-12	3759	KCNJ2	potassium inwardly rectifying channel subfamily J member 2	protein-coding
ENSG00000136872	168.264	-2.97125	0.386841	4.81449e-16	2.75057e-14	229	ALDOB	aldolase, fructose-bisphosphate B	protein-coding
ENSG00000114948	52.8796	-2.97602	0.678856	2.49757e-07	4.16269e-06	8745	ADAM23	ADAM metallopeptidase domain 23	protein-coding
ENSG00000172296	65.3475	-2.97931	0.508203	1.3049e-10	3.82991e-09	55304	SPTLC3	serine palmitoyltransferase long chain base subunit 3	protein-coding
ENSG00000196660	23.7839	-3.00304	0.738973	8.77319e-07	1.30997e-05	55532	SLC30A10	solute carrier family 30 member 10	protein-coding
ENSG00000021645	1281.63	-3.00949	0.224836	2.1734e-42	6.63414e-40	9369	NRXN3	neurexin 3	protein-coding
ENSG00000233215	11.3877	-3.02723	1.51523	0.000150014	0.0012395	101927843	LINC01687	long intergenic non-protein coding RNA 1687	ncRNA
ENSG00000270885	331.511	-3.03683	0.17272	9.68828e-71	1.2177e-67	91608	RASL10B	RAS like family 10 member B	protein-coding
ENSG00000055732	41.9478	-3.04214	0.653298	7.41213e-08	1.37717e-06	55283	MCOLN3	mucolipin TRP cation channel 3	protein-coding
ENSG00000012223	50.4082	-3.04819	0.555707	1.11097e-09	2.77964e-08	4057	LTF	lactotransferrin	protein-coding
ENSG00000164816	175.044	-3.05495	1.62627	0.000171112	0.00138334	1670	DEFA5	defensin alpha 5	protein-coding
ENSG00000122012	9.9255	-3.05881	1.33241	9.00251e-05	0.000797295	22987	SV2C	synaptic vesicle glycoprotein 2C	protein-coding
ENSG00000145649	6.14311	-3.05911	1.78848	0.000202478	0.00160183	3001	GZMA	granzyme A	protein-coding
ENSG00000122711	49.8206	-3.06931	0.763766	1.01272e-06	1.4872e-05	27290	SPINK4	serine peptidase inhibitor Kazal type 4	protein-coding
ENSG00000113889	37.8804	-3.07498	0.653621	5.88671e-08	1.12305e-06	3827	KNG1	kininogen 1	protein-coding
ENSG00000167034	50.659	-3.07617	1.29975	7.81749e-05	0.000701244	4824	NKX3-1	NK3 homeobox 1	protein-coding
ENSG00000251002	19.6676	-3.08696	0.653538	5.37304e-08	1.0315e-06	105370401	TRD-AS1	TRD antisense RNA 1	ncRNA
ENSG00000273706	50.9252	-3.0934	0.497223	1.37856e-11	4.58813e-10	3975	LHX1	LIM homeobox 1	protein-coding
ENSG00000146038	461.841	-3.0939	0.202496	3.01138e-54	1.56937e-51	51473	DCDC2	doublecortin domain containing 2	protein-coding
ENSG00000170835	2685.16	-3.09504	0.133906	9.55166e-120	6.80301e-116	1056	CEL	carboxyl ester lipase	protein-coding
ENSG00000261863	4.61579	-3.10143	2.07082	0.000201879	0.00159938	400568	LINC01996	long intergenic non-protein coding RNA 1996	ncRNA
ENSG00000283526	28.8885	-3.10599	0.61194	9.62889e-09	2.07609e-07	642515	PRRT1B	proline rich transmembrane protein 1B	protein-coding
ENSG00000196167	20.6984	-3.11321	0.721911	3.20639e-07	5.20995e-06	399948	COLCA1	colorectal cancer associated 1	ncRNA
ENSG00000140968	475.047	-3.11799	0.246361	2.9456e-38	7.4927e-36	3394	IRF8	interferon regulatory factor 8	protein-coding
ENSG00000116711	308.52	-3.1226	0.247208	4.03103e-38	9.78762e-36	5321	PLA2G4A	phospholipase A2 group IVA	protein-coding
ENSG00000121743	108.738	-3.1524	0.335821	1.75963e-22	1.64184e-20	2700	GJA3	gap junction protein alpha 3	protein-coding
ENSG00000188452	22.6919	-3.15556	0.86068	3.24839e-06	4.20912e-05	375298	CERKL	ceramide kinase like	protein-coding
ENSG00000111962	97.5098	-3.15781	0.326225	1.04715e-23	1.07569e-21	10090	UST	uronyl 2-sulfotransferase	protein-coding
ENSG00000175471	447.552	-3.16665	0.18996	6.09253e-64	6.199e-61	79772	MCTP1	multiple C2 and transmembrane domain containing 1	protein-coding
ENSG00000104879	9.90467	-3.16743	1.10272	2.64771e-05	0.000274097	1158	CKM	creatine kinase, M-type	protein-coding
ENSG00000211829	19.5965	-3.17611	0.994161	1.22373e-05	0.00013864
ENSG00000204252	137.415	-3.20504	0.260243	2.11653e-36	4.91564e-34	3111	HLA-DOA	major histocompatibility complex, class II, DO alpha	protein-coding
ENSG00000203727	270.622	-3.20683	0.231147	2.59304e-45	9.08286e-43	389432	SAMD5	sterile alpha motif domain containing 5	protein-coding
ENSG00000184304	84.8995	-3.20693	0.865862	2.83189e-06	3.73512e-05	5587	PRKD1	protein kinase D1	protein-coding
ENSG00000197444	166.943	-3.22768	0.360578	9.94938e-21	8.20805e-19	55753	OGDHL	oxoglutarate dehydrogenase L	protein-coding
ENSG00000204397	15.3512	-3.23226	0.883345	3.22833e-06	4.1882e-05	114769	CARD16	caspase recruitment domain family member 16	protein-coding
ENSG00000103375	26.4494	-3.23366	1.9462	0.000162326	0.0013213	343	AQP8	aquaporin 8	protein-coding
ENSG00000151834	196.688	-3.23717	0.323001	3.46016e-25	4.08471e-23	2555	GABRA2	gamma-aminobutyric acid type A receptor subunit alpha2	protein-coding
ENSG00000150594	1881.95	-3.27108	0.18719	6.39696e-70	7.19389e-67	150	ADRA2A	adrenoceptor alpha 2A	protein-coding
ENSG00000236935	26.3876	-3.27404	0.743783	2.12195e-07	3.58134e-06	102723878	LOC102723878	uncharacterized LOC102723878	ncRNA
ENSG00000188176	37.7059	-3.27508	0.515653	5.79325e-12	2.03593e-10	342527	SMTNL2	smoothelin like 2	protein-coding
ENSG00000131910	131.854	-3.27621	0.457482	2.22358e-14	1.06767e-12	8431	NR0B2	nuclear receptor subfamily 0 group B member 2	protein-coding
ENSG00000139209	624.316	-3.2874	0.288756	1.42777e-31	2.44057e-29	55089	SLC38A4	solute carrier family 38 member 4	protein-coding
ENSG00000161905	40.0496	-3.29128	0.687069	3.73954e-08	7.39841e-07	246	ALOX15	arachidonate 15-lipoxygenase	protein-coding
ENSG00000280135	56.2571	-3.30152	0.586476	4.66079e-10	1.24796e-08
ENSG00000138823	67.5552	-3.31943	0.541067	2.27901e-11	7.46866e-10	4547	MTTP	microsomal triglyceride transfer protein	protein-coding
ENSG00000162949	43.1081	-3.32296	0.728174	1.04791e-07	1.88951e-06	92291	CAPN13	calpain 13	protein-coding
ENSG00000118271	17.2657	-3.3395	0.733266	1.08745e-07	1.9542e-06	7276	TTR	transthyretin	protein-coding
ENSG00000279141	63.1187	-3.34861	0.503691	8.14007e-13	3.2389e-11	401561	LINC01451	long intergenic non-protein coding RNA 1451	ncRNA
ENSG00000197471	1612.82	-3.38067	0.267538	3.95806e-38	9.7209e-36	6693	SPN	sialophorin	protein-coding
ENSG00000170099	157.682	-3.38358	0.416698	1.33359e-17	8.71403e-16	866	SERPINA6	serpin family A member 6	protein-coding
ENSG00000123838	56.8629	-3.40222	0.725704	5.90148e-08	1.12486e-06	722	C4BPA	complement component 4 binding protein alpha	protein-coding
ENSG00000168447	34.1627	-3.42659	1.24887	2.9343e-05	0.000299414	6338	SCNN1B	sodium channel epithelial 1 subunit beta	protein-coding
ENSG00000131730	397.943	-3.43333	0.186731	5.25499e-77	8.02024e-74	1160	CKMT2	creatine kinase, mitochondrial 2	protein-coding
ENSG00000139174	11.0048	-3.43413	1.77122	0.000101955	0.000888085	144165	PRICKLE1	prickle planar cell polarity protein 1	protein-coding
ENSG00000154153	851.945	-3.4359	0.212847	3.97747e-60	2.65583e-57	54463	RETREG1	reticulophagy regulator 1	protein-coding
ENSG00000169271	5.66872	-3.45996	2.09235	0.000112054	0.00096301	8988	HSPB3	heat shock protein family B (small) member 3	protein-coding
ENSG00000171759	1140.68	-3.47498	0.225144	3.04959e-55	1.71475e-52	5053	PAH	phenylalanine hydroxylase	protein-coding
ENSG00000166825	671.46	-3.48182	0.57307	3.3008e-11	1.05266e-09	290	ANPEP	alanyl aminopeptidase, membrane	protein-coding
ENSG00000132554	8.7755	-3.49844	1.61042	7.22419e-05	0.000652958	26166	RGS22	regulator of G protein signaling 22	protein-coding
ENSG00000175894	61.1291	-3.52071	1.27445	2.63907e-05	0.000273335	54084	TSPEAR	thrombospondin type laminin G domain and EAR repeats	protein-coding
ENSG00000275620	21.1207	-3.52626	1.58158	6.48824e-05	0.000596533	100192386	FLJ16779	uncharacterized LOC100192386	ncRNA
ENSG00000064300	303.366	-3.53072	0.698912	1.0186e-08	2.18958e-07	4804	NGFR	nerve growth factor receptor	protein-coding
ENSG00000198682	1030.48	-3.53539	0.224886	3.62357e-57	2.15069e-54	9060	PAPSS2	3'-phosphoadenosine 5'-phosphosulfate synthase 2	protein-coding
ENSG00000102837	10922.6	-3.54028	0.408966	1.47962e-19	1.13316e-17	10562	OLFM4	olfactomedin 4	protein-coding
ENSG00000116132	92.7832	-3.54419	0.341579	1.01108e-26	1.35024e-24	5396	PRRX1	paired related homeobox 1	protein-coding
ENSG00000110448	87.2513	-3.54487	0.588441	4.55365e-11	1.43085e-09	921	CD5	CD5 molecule	protein-coding
ENSG00000078579	114.995	-3.57158	0.426532	1.71191e-18	1.18639e-16	26281	FGF20	fibroblast growth factor 20	protein-coding
ENSG00000183578	139.818	-3.57849	0.326102	1.67463e-29	2.51985e-27	388121	TNFAIP8L3	TNF alpha induced protein 8 like 3	protein-coding
ENSG00000280202	22.4932	-3.58212	1.32089	2.77634e-05	0.000285751
ENSG00000070526	568.485	-3.59337	0.472447	8.48313e-16	4.67163e-14	55808	ST6GALNAC1	ST6 N-acetylgalactosaminide alpha-2,6-sialyltransferase 1	protein-coding
ENSG00000185432	979.913	-3.59697	0.153969	3.79112e-122	4.05024e-118	25840	METTL7A	methyltransferase like 7A	protein-coding
ENSG00000005981	329.03	-3.60671	0.273184	2.92144e-41	8.43547e-39	51666	ASB4	ankyrin repeat and SOCS box containing 4	protein-coding
ENSG00000188257	42.5459	-3.61957	0.874387	5.54404e-07	8.64668e-06	5320	PLA2G2A	phospholipase A2 group IIA	protein-coding
ENSG00000079156	41.579	-3.6388	0.568172	4.24929e-12	1.5494e-10	114880	OSBPL6	oxysterol binding protein like 6	protein-coding
ENSG00000137462	112.049	-3.65134	0.589842	1.66021e-11	5.49127e-10	7097	TLR2	toll like receptor 2	protein-coding
ENSG00000178538	101.887	-3.65593	0.811573	1.27906e-07	2.2699e-06	767	CA8	carbonic anhydrase 8	protein-coding
ENSG00000254126	69.417	-3.6591	0.439671	2.74261e-18	1.86036e-16	927	CD8B2	CD8b2 molecule	protein-coding
ENSG00000138795	815.346	-3.66553	0.228704	3.06087e-59	1.98187e-56	51176	LEF1	lymphoid enhancer binding factor 1	protein-coding
ENSG00000110244	20.69	-3.68016	0.774109	4.22096e-08	8.28183e-07	337	APOA4	apolipoprotein A4	protein-coding
ENSG00000225329	18.5205	-3.69326	0.766548	3.13228e-08	6.26075e-07	723809	LHFPL3-AS2	LHFPL3 antisense RNA 2	ncRNA
ENSG00000223751	11.8963	-3.69818	1.14741	8.60205e-06	0.0001011
ENSG00000229994	12.3695	-3.70314	1.55164	4.30677e-05	0.000417526	643343	RPL5P4	ribosomal protein L5 pseudogene 4	pseudo
ENSG00000244706	9.95599	-3.70614	1.63882	5.10243e-05	0.000483475
ENSG00000163817	764.138	-3.70745	0.244361	2.07336e-53	1.00685e-50	54716	SLC6A20	solute carrier family 6 member 20	protein-coding
ENSG00000164794	186.975	-3.71483	0.306887	3.66187e-35	8.06631e-33	27012	KCNV1	potassium voltage-gated channel modifier subfamily V member 1	protein-coding
ENSG00000153898	33.8891	-3.72532	0.664919	5.46611e-10	1.45086e-08	255231	MCOLN2	mucolipin TRP cation channel 2	protein-coding
ENSG00000106066	1255.96	-3.73721	0.181793	2.69977e-95	8.24086e-92	54504	CPVL	carboxypeptidase vitellogenic like	protein-coding
ENSG00000182674	10.5708	-3.73789	1.21654	1.18395e-05	0.000135136	9312	KCNB2	potassium voltage-gated channel subfamily B member 2	protein-coding
ENSG00000198099	77.6233	-3.74528	0.37505	6.24494e-25	7.09764e-23	127	ADH4	alcohol dehydrogenase 4 (class II), pi polypeptide	protein-coding
ENSG00000004799	965.439	-3.75881	0.201376	3.89319e-79	6.93214e-76	5166	PDK4	pyruvate dehydrogenase kinase 4	protein-coding
ENSG00000146285	503.553	-3.76026	0.264384	2.62071e-47	9.9994e-45	256380	SCML4	Scm polycomb group protein like 4	protein-coding
ENSG00000132874	15.554	-3.7794	1.55371	3.71656e-05	0.000367988	8170	SLC14A2	solute carrier family 14 member 2	protein-coding
ENSG00000160808	40.9742	-3.78253	0.529725	2.90062e-14	1.38035e-12	4634	MYL3	myosin light chain 3	protein-coding
ENSG00000134323	25.6009	-3.78334	0.645439	1.24355e-10	3.67508e-09	4613	MYCN	MYCN proto-oncogene, bHLH transcription factor	protein-coding
ENSG00000115596	303.787	-3.81491	0.32382	1.92975e-33	3.8899e-31	7475	WNT6	Wnt family member 6	protein-coding
ENSG00000081803	208.663	-3.81704	0.341011	1.70885e-30	2.72485e-28	93664	CADPS2	calcium dependent secretion activator 2	protein-coding
ENSG00000184434	197.87	-3.82782	0.238786	3.36533e-59	2.11491e-56	64922	LRRC19	leucine rich repeat containing 19	protein-coding
ENSG00000137872	13.1977	-3.85157	1.30693	1.41625e-05	0.000158104	80031	SEMA6D	semaphorin 6D	protein-coding
ENSG00000077274	163.281	-3.888	0.5991	2.59038e-12	9.64262e-11	827	CAPN6	calpain 6	protein-coding
ENSG00000072657	46.8857	-3.90133	0.44128	3.52009e-20	2.817e-18	29953	TRHDE	thyrotropin releasing hormone degrading enzyme	protein-coding
ENSG00000104537	460.122	-3.91399	0.222325	1.06228e-70	1.26098e-67	312	ANXA13	annexin A13	protein-coding
ENSG00000148600	1286.31	-3.9436	0.306204	2.6352e-39	7.03828e-37	92211	CDHR1	cadherin related family member 1	protein-coding
ENSG00000198216	64.4852	-3.94981	0.458963	2.83383e-19	2.11715e-17	777	CACNA1E	calcium voltage-gated channel subunit alpha1 E	protein-coding
ENSG00000139970	38.4081	-3.97465	0.840855	4.59346e-08	8.95515e-07	6252	RTN1	reticulon 1	protein-coding
ENSG00000007952	2944.13	-3.98125	0.218316	1.32849e-75	1.89239e-72	27035	NOX1	NADPH oxidase 1	protein-coding
ENSG00000153132	170.343	-3.98847	0.397311	4.28057e-25	4.94394e-23	1047	CLGN	calmegin	protein-coding
ENSG00000144452	13.5407	-4.019	1.02046	9.7425e-07	1.43762e-05	26154	ABCA12	ATP binding cassette subfamily A member 12	protein-coding
ENSG00000169507	423.966	-4.02125	0.504233	5.60073e-17	3.46872e-15	151258	SLC38A11	solute carrier family 38 member 11	protein-coding
ENSG00000214290	53.85	-4.03474	0.787888	7.03815e-09	1.55195e-07	120376	POU2AF3	POU class 2 homeobox associating factor 3	protein-coding
ENSG00000114113	188.449	-4.04542	0.306818	5.14193e-41	1.44563e-38	5948	RBP2	retinol binding protein 2	protein-coding
ENSG00000141434	280.177	-4.04827	0.246657	7.96168e-62	6.30064e-59	4225	MEP1B	meprin A subunit beta	protein-coding
ENSG00000163331	52.5151	-4.10072	0.683998	5.83876e-11	1.81069e-09	92196	DAPL1	death associated protein like 1	protein-coding
ENSG00000115085	360.821	-4.12246	0.292643	2.34738e-46	8.64766e-44	7535	ZAP70	zeta chain of T cell receptor associated protein kinase 70	protein-coding
ENSG00000182985	312.722	-4.14224	0.373484	6.56329e-30	1.0017e-27	23705	CADM1	cell adhesion molecule 1	protein-coding
ENSG00000122176	61.8663	-4.15537	1.32642	7.5128e-06	9.00819e-05	2331	FMOD	fibromodulin	protein-coding
ENSG00000020181	58.2892	-4.23361	0.53352	8.17803e-17	4.99257e-15	25960	ADGRA2	adhesion G protein-coupled receptor A2	protein-coding
ENSG00000130540	67.0034	-4.23408	1.10508	1.21249e-06	1.74342e-05	25830	SULT4A1	sulfotransferase family 4A member 1	protein-coding
ENSG00000179914	6.1058	-4.24788	1.68902	1.92678e-05	0.000206745	55600	ITLN1	intelectin 1	protein-coding
ENSG00000042832	709.456	-4.25288	0.299081	3.76994e-47	1.4132e-44	7038	TG	thyroglobulin	protein-coding
ENSG00000166391	22.7072	-4.28996	0.73885	1.74711e-10	5.03785e-09	80168	MOGAT2	monoacylglycerol O-acyltransferase 2	protein-coding
ENSG00000180801	108.167	-4.29217	0.414337	1.82219e-26	2.37407e-24	79642	ARSJ	arylsulfatase family member J	protein-coding
ENSG00000163599	10.6445	-4.3228	1.37104	6.17959e-06	7.57975e-05	1493	CTLA4	cytotoxic T-lymphocyte associated protein 4	protein-coding
ENSG00000164509	37.3896	-4.3367	0.626407	1.51262e-13	6.58253e-12	133396	IL31RA	interleukin 31 receptor A	protein-coding
ENSG00000277247	35.8922	-4.34403	0.674005	3.62569e-12	1.33339e-10
ENSG00000104371	2812.42	-4.39087	0.382166	7.68652e-32	1.34621e-29	27121	DKK4	dickkopf WNT signaling pathway inhibitor 4	protein-coding
ENSG00000100079	23.4145	-4.40817	0.927845	3.62234e-08	7.17316e-07	3957	LGALS2	galectin 2	protein-coding
ENSG00000162739	406.249	-4.41257	0.275226	4.43729e-59	2.7089e-56	114836	SLAMF6	SLAM family member 6	protein-coding
ENSG00000259087	39.3933	-4.44339	1.31745	3.4419e-06	4.43031e-05
ENSG00000164342	24.7252	-4.45217	0.750809	8.30569e-11	2.52085e-09	7098	TLR3	toll like receptor 3	protein-coding
ENSG00000109205	8.75008	-4.50175	1.61877	9.73128e-06	0.000112882	54959	ODAM	odontogenic, ameloblast associated	protein-coding
ENSG00000080166	35.593	-4.5277	1.31312	2.67294e-06	3.54958e-05	1638	DCT	dopachrome tautomerase	protein-coding
ENSG00000108405	18.3445	-4.53623	0.885479	6.08889e-09	1.36374e-07	5023	P2RX1	purinergic receptor P2X 1	protein-coding
ENSG00000213606	15.9492	-4.55403	1.46146	5.22223e-06	6.49874e-05
ENSG00000183844	62.4185	-4.57071	1.28327	1.95221e-06	2.68422e-05	54097	FAM3B	FAM3 metabolism regulating signaling molecule B	protein-coding
ENSG00000179603	245.957	-4.57317	0.348354	1.23789e-40	3.43507e-38	2918	GRM8	glutamate metabotropic receptor 8	protein-coding
ENSG00000166959	104.311	-4.59933	0.36433	8.26801e-38	1.98497e-35	83661	MS4A8	membrane spanning 4-domains A8	protein-coding
ENSG00000276644	613.65	-4.64796	0.363349	9.58732e-39	2.4982e-36	1602	DACH1	dachshund family transcription factor 1	protein-coding
ENSG00000188906	7.6355	-4.66941	1.56227	5.70693e-06	7.04855e-05	120892	LRRK2	leucine rich repeat kinase 2	protein-coding
ENSG00000198417	138.769	-4.71315	0.325176	7.10813e-49	2.92076e-46	4494	MT1F	metallothionein 1F	protein-coding
ENSG00000205362	28.4981	-4.72556	1.14608	3.35415e-07	5.4294e-06	4489	MT1A	metallothionein 1A	protein-coding
ENSG00000146966	6.50216	-4.72715	1.49471	3.92016e-06	4.97991e-05	27147	DENND2A	DENN domain containing 2A	protein-coding
ENSG00000151882	61.3483	-4.7467	0.542551	8.63119e-20	6.70628e-18	56477	CCL28	C-C motif chemokine ligand 28	protein-coding
ENSG00000248461	18.488	-4.8295	1.37873	1.7197e-06	2.39069e-05	101929745/105374731	LINC02119/LINC02107	long intergenic non-protein coding RNA 2119/long intergenic non-protein coding RNA 2107	ncRNA
ENSG00000158296	79.2095	-4.83204	0.565597	4.89006e-19	3.57829e-17	64849	SLC13A3	solute carrier family 13 member 3	protein-coding
ENSG00000116299	1461.74	-4.88527	0.544543	1.10886e-20	9.11266e-19	57535	ELAPOR1	endosome-lysosome associated apoptosis and autophagy regulator 1	protein-coding
ENSG00000140030	19.1101	-5.02857	1.12217	7.00245e-08	1.30902e-06	8477	GPR65	G protein-coupled receptor 65	protein-coding
ENSG00000091129	542.639	-5.04087	0.305519	1.64638e-62	1.46576e-59	4897	NRCAM	neuronal cell adhesion molecule	protein-coding
ENSG00000091482	10.4649	-5.07754	1.38007	8.44065e-07	1.26588e-05	23676	SMPX	small muscle protein X-linked	protein-coding
ENSG00000151790	103.735	-5.16783	0.511611	1.76597e-25	2.16859e-23	6999	TDO2	tryptophan 2,3-dioxygenase	protein-coding
ENSG00000149295	90.2915	-5.25237	1.22509	1.11242e-07	1.99572e-06	1813	DRD2	dopamine receptor D2	protein-coding
ENSG00000117834	32.4805	-5.25342	0.801881	1.07517e-12	4.2308e-11	200010	SLC5A9	solute carrier family 5 member 9	protein-coding
ENSG00000172551	144.934	-5.30728	0.738088	1.30659e-14	6.41793e-13	118430	MUCL1	mucin like 1	protein-coding
ENSG00000147257	224.884	-5.35757	0.590086	2.62947e-21	2.30262e-19	2719	GPC3	glypican 3	protein-coding
ENSG00000244227	233.421	-5.3667	0.329629	4.08604e-61	2.91021e-58	646168	LRRC77P	leucine rich repeat containing 77, pseudogene	pseudo
ENSG00000205364	20.3054	-5.38848	1.1982	4.35051e-08	8.52038e-07	4499	MT1M	metallothionein 1M	protein-coding
ENSG00000172955	260.827	-5.43945	0.404873	9.8693e-43	3.10114e-40	130	ADH6	alcohol dehydrogenase 6 (class V)	protein-coding
ENSG00000136960	24.812	-5.44557	1.1445	1.40545e-08	2.95866e-07	5168	ENPP2	ectonucleotide pyrophosphatase/phosphodiesterase 2	protein-coding
ENSG00000125148	309.51	-5.46009	0.383121	1.13151e-47	4.39583e-45	4502	MT2A	metallothionein 2A	protein-coding
ENSG00000166869	96.1668	-5.46947	0.855166	2.22528e-12	8.32706e-11	63928	CHP2	calcineurin like EF-hand protein 2	protein-coding
ENSG00000248144	455.045	-5.48816	0.491407	1.32771e-30	2.14918e-28	126	ADH1C	alcohol dehydrogenase 1C (class I), gamma polypeptide	protein-coding
ENSG00000154269	406.029	-5.50177	0.406393	2.2328e-43	7.33973e-41	5169	ENPP3	ectonucleotide pyrophosphatase/phosphodiesterase 3	protein-coding
ENSG00000120054	12.2829	-5.53448	1.3189	1.0497e-07	1.89114e-06	1369	CPN1	carboxypeptidase N subunit 1	protein-coding
ENSG00000162992	61.1139	-5.64031	0.772629	3.78177e-15	1.93777e-13	4760	NEUROD1	neuronal differentiation 1	protein-coding
ENSG00000198074	607.615	-5.92994	0.332732	5.8719e-73	7.84155e-70	57016	AKR1B10	aldo-keto reductase family 1 member B10	protein-coding
ENSG00000144057	22.2131	-5.93573	1.19778	2.87094e-09	6.7708e-08	84620	ST6GAL2	ST6 beta-galactoside alpha-2,6-sialyltransferase 2	protein-coding
ENSG00000137142	971.169	-6.01287	0.546828	3.73883e-30	5.87409e-28	347252	IGFBPL1	insulin like growth factor binding protein like 1	protein-coding
ENSG00000181778	12.9401	-6.02548	1.37864	2.73647e-08	5.55272e-07	169693	TMEM252	transmembrane protein 252	protein-coding
ENSG00000186377	253.263	-6.04641	0.539811	3.56336e-31	6.04273e-29	260293	CYP4X1	cytochrome P450 family 4 subfamily X member 1	protein-coding
ENSG00000174600	36.1992	-6.04668	1.10428	1.86125e-10	5.33816e-09	1240	CMKLR1	chemerin chemokine-like receptor 1	protein-coding
ENSG00000165376	6996.68	-6.08516	0.183932	4.86849e-242	1.04025e-237	9075	CLDN2	claudin 2	protein-coding
ENSG00000125144	582.56	-6.15657	0.64788	1.35865e-23	1.37585e-21	4495	MT1G	metallothionein 1G	protein-coding
ENSG00000105398	52.6048	-6.46351	0.841322	4.93378e-17	3.0915e-15	6822	SULT2A1	sulfotransferase family 2A member 1	protein-coding
ENSG00000007216	63.2644	-6.47978	0.794985	1.15559e-18	8.07882e-17	9058	SLC13A2	solute carrier family 13 member 2	protein-coding
ENSG00000169715	77.4788	-6.52893	0.737246	2.52586e-21	2.22099e-19	4493	MT1E	metallothionein 1E	protein-coding
ENSG00000227471	25.9946	-7.19457	1.24215	4.13882e-12	1.51428e-10	441282	AKR1B15	aldo-keto reductase family 1 member B15	protein-coding
ENSG00000145721	30.1058	-7.20059	1.29131	1.36883e-11	4.56282e-10	167410	LIX1	limb and CNS expressed 1	protein-coding
ENSG00000123561	31.0927	-7.27436	1.22121	1.38154e-12	5.37693e-11	6906	SERPINA7	serpin family A member 7	protein-coding
ENSG00000151490	807.922	-7.37667	0.592889	9.3092e-39	2.45567e-36	5800	PTPRO	protein tyrosine phosphatase receptor type O	protein-coding
ENSG00000158516	53.4912	-7.43946	1.22198	4.74186e-13	1.9522e-11	1358	CPA2	carboxypeptidase A2	protein-coding
ENSG00000205358	139.66	-7.95418	0.809187	1.95948e-26	2.53747e-24	4496	MT1H	metallothionein 1H	protein-coding

## Sheet: ET_vs_ES
	baseMean	log2FoldChange	lfcSE	pvalue	padj	ENTREZID	SYMBOL	GENENAME	GENETYPE
ENSG00000156535	540.721	2.15194	0.36693	2.31379e-13	1.06579e-09	135228	CD109	CD109 molecule	protein-coding
ENSG00000268104	153.151	1.46674	0.686917	4.12147e-06	0.00189845	11254	SLC6A14	solute carrier family 6 member 14	protein-coding
ENSG00000162409	627.606	1.40779	0.241615	1.23441e-10	3.24915e-07	5563	PRKAA2	protein kinase AMP-activated catalytic subunit alpha 2	protein-coding
ENSG00000261713	48.5257	1.32703	0.846199	7.50498e-06	0.00280862	146336	SSTR5-AS1	SSTR5 antisense RNA 1	ncRNA
ENSG00000147408	209.864	1.29642	0.256735	1.51226e-08	1.74146e-05	55790	CSGALNACT1	chondroitin sulfate N-acetylgalactosaminyltransferase 1	protein-coding
ENSG00000124225	14398.6	1.28334	0.197219	3.33108e-12	1.2275e-08	56937	PMEPA1	prostate transmembrane protein, androgen induced 1	protein-coding
ENSG00000280693	283.398	1.28256	0.362026	2.34544e-06	0.00123471	100505839	SH3PXD2A-AS1	SH3PXD2A antisense RNA 1	ncRNA
ENSG00000162009	125.138	1.25972	0.384137	4.00405e-06	0.00189166	6755	SSTR5	somatostatin receptor 5	protein-coding
ENSG00000115112	468.952	1.24515	0.236116	6.21992e-09	8.81554e-06	29842	TFCP2L1	transcription factor CP2 like 1	protein-coding
ENSG00000275896	3976.11	1.21301	0.20825	3.30061e-10	7.60172e-07	5645	PRSS2	serine protease 2	protein-coding
ENSG00000137868	1018.55	1.19443	0.169956	1.40182e-13	8.60951e-10	64220	STRA6	signaling receptor and transporter of retinol STRA6	protein-coding
ENSG00000146950	207.386	1.16951	0.228623	2.01369e-08	2.06124e-05	357	SHROOM2	shroom family member 2	protein-coding
ENSG00000143515	86.9563	1.14724	0.294215	2.02017e-06	0.00112793	57198	ATP8B2	ATPase phospholipid transporting 8B2	protein-coding
ENSG00000185565	187.038	1.13972	0.308734	3.24241e-06	0.00157214	4045	LSAMP	limbic system associated membrane protein	protein-coding
ENSG00000136002	481.377	1.02956	0.22984	5.95196e-07	0.000406166	50649	ARHGEF4	Rho guanine nucleotide exchange factor 4	protein-coding
ENSG00000115414	3657.55	1.02359	0.198014	2.89121e-08	2.80371e-05	2335	FN1	fibronectin 1	protein-coding
ENSG00000186340	245.796	1.01877	0.324981	1.27103e-05	0.00410855	7058	THBS2	thrombospondin 2	protein-coding
ENSG00000176771	52.4014	1.01678	0.588947	4.82836e-05	0.0115536	344148	NCKAP5	NCK associated protein 5	protein-coding
ENSG00000099250	392.793	-1.06622	0.200897	1.17412e-08	1.44221e-05	8829	NRP1	neuropilin 1	protein-coding
ENSG00000203783	72.895	-1.08753	0.634281	3.24534e-05	0.00869459	574414	PRR9	proline rich 9	protein-coding
ENSG00000163817	764.138	-1.15587	0.242746	1.1442e-07	9.16607e-05	54716	SLC6A20	solute carrier family 6 member 20	protein-coding
ENSG00000078579	114.995	-1.15758	0.415966	1.1895e-05	0.00398484	26281	FGF20	fibroblast growth factor 20	protein-coding
ENSG00000070601	67.6972	-1.29248	0.457943	6.17052e-06	0.00252648	22844	FRMPD1	FERM and PDZ domain containing 1	protein-coding
ENSG00000141434	280.177	-1.30111	0.386157	2.88336e-06	0.00147572	4225	MEP1B	meprin A subunit beta	protein-coding
ENSG00000174600	36.1992	-1.32323	0.915176	6.69546e-06	0.00266311	1240	CMKLR1	chemerin chemokine-like receptor 1	protein-coding
ENSG00000148600	1286.31	-1.45009	0.263945	6.39837e-10	1.30989e-06	92211	CDHR1	cadherin related family member 1	protein-coding
ENSG00000146122	264.061	-1.64439	0.291624	7.88303e-11	2.42075e-07	23500	DAAM2	dishevelled associated activator of morphogenesis 2	protein-coding
ENSG00000269404	27.3995	-2.05937	0.637938	7.49711e-08	6.57782e-05	6689	SPIB	Spi-B transcription factor	protein-coding

## Sheet: BS_vs_ES
	baseMean	log2FoldChange	lfcSE	pvalue	padj	ENTREZID	SYMBOL	GENENAME	GENETYPE
ENSG00000136235	146.168	9.62656	1.12579	1.22176e-20	3.80407e-19	10457	GPNMB	glycoprotein nmb	protein-coding
ENSG00000181333	1860.05	9.53995	0.388374	9.67134e-136	1.77201e-132	341208	HEPHL1	hephaestin like 1	protein-coding
ENSG00000105664	9658.81	8.50843	0.477939	6.56202e-73	2.69484e-70	1311	COMP	cartilage oligomeric matrix protein	protein-coding
ENSG00000164509	37.3896	8.01821	1.17378	5.93268e-14	1.01882e-12	133396	IL31RA	interleukin 31 receptor A	protein-coding
ENSG00000163283	100.047	7.94746	1.11663	9.3529e-15	1.75001e-13	250	ALPP	alkaline phosphatase, placental	protein-coding
ENSG00000177494	545.14	7.9391	1.10329	5.45803e-15	1.04338e-13	79413	ZBED2	zinc finger BED-type containing 2	protein-coding
ENSG00000137673	103.063	7.79437	1.03506	5.82269e-16	1.22194e-14	4316	MMP7	matrix metallopeptidase 7	protein-coding
ENSG00000168955	487.557	7.61708	0.391422	5.99018e-86	3.75474e-83	79853	TM4SF20	transmembrane 4 L six family member 20	protein-coding
ENSG00000087128	115.728	7.58889	1.12515	1.86085e-13	3.0589e-12	28983	TMPRSS11E	transmembrane serine protease 11E	protein-coding
ENSG00000164796	442.673	7.30179	0.481871	2.31145e-53	4.66581e-51	114788	CSMD3	CUB and Sushi multiple domains 3	protein-coding
ENSG00000176928	362.01	7.20984	0.450509	4.22883e-59	1.09485e-56	51301	GCNT4	glucosaminyl (N-acetyl) transferase 4	protein-coding
ENSG00000289906	28.1808	7.18946	1.22795	6.76471e-11	8.30133e-10	105375773	LINC03024	long intergenic non-protein coding RNA 3024	ncRNA
ENSG00000163207	34.8747	7.17366	1.18534	2.25179e-11	2.92291e-10	3713	IVL	involucrin	protein-coding
ENSG00000091129	542.639	7.14415	0.3591	1.75434e-89	1.34796e-86	4897	NRCAM	neuronal cell adhesion molecule	protein-coding
ENSG00000268621	1164	7.07306	0.279231	6.2247e-143	1.34787e-139	645553	IGFL2-AS1	IGFL2 antisense RNA 1	ncRNA
ENSG00000196620	48.284	6.95341	1.15056	3.02124e-11	3.86897e-10	7366	UGT2B15	UDP glucuronosyltransferase family 2 member B15	protein-coding
ENSG00000205899	106.794	6.94055	0.702752	1.96148e-24	8.32806e-23	727857	BHLHA9	basic helix-loop-helix family member a9	protein-coding
ENSG00000108417	19.0462	6.92005	1.1647	5.62949e-11	6.98016e-10	8688	KRT37	keratin 37	protein-coding
ENSG00000188293	36.2942	6.89402	1.14777	3.98497e-11	5.04346e-10	374918	IGFL1	IGF like family member 1	protein-coding
ENSG00000172061	62.9214	6.88206	1.06619	2.67387e-12	3.86228e-11	131578	LRRC15	leucine rich repeat containing 15	protein-coding
ENSG00000163295	25.3722	6.8763	1.26043	8.05694e-10	8.62509e-09	248	ALPI	alkaline phosphatase, intestinal	protein-coding
ENSG00000268879	311.486	6.86332	0.582355	2.00844e-33	1.57885e-31
ENSG00000105967	64.0559	6.83604	1.03327	9.95055e-13	1.50579e-11	22797	TFEC	transcription factor EC	protein-coding
ENSG00000166923	101.132	6.79527	0.774771	6.89359e-20	2.03973e-18	26585	GREM1	gremlin 1, DAN family BMP antagonist	protein-coding
ENSG00000196188	112.043	6.78992	0.902212	1.76445e-15	3.54064e-14	1510	CTSE	cathepsin E	protein-coding
ENSG00000133048	2143.83	6.75239	0.401029	6.73121e-65	2.16663e-62	1116	CHI3L1	chitinase 3 like 1	protein-coding
ENSG00000110375	322.576	6.6496	0.464362	8.95837e-48	1.43208e-45	7379	UPK2	uroplakin 2	protein-coding
ENSG00000232624	104.168	6.5758	1.48502	8.95462e-08	7.23999e-07	283080	C10orf126	chromosome 10 open reading frame 126	ncRNA
ENSG00000167779	2546.09	6.55854	0.567926	4.10888e-32	2.96574e-30	3489	IGFBP6	insulin like growth factor binding protein 6	protein-coding
ENSG00000212901	27.2118	6.55846	1.19187	8.72062e-10	9.30212e-09	83896	KRTAP3-1	keratin associated protein 3-1	protein-coding
ENSG00000167653	170.436	6.51244	0.623025	7.67185e-27	3.88799e-25	8000	PSCA	prostate stem cell antigen	protein-coding
ENSG00000158560	202.378	6.45576	0.695667	8.9263e-22	3.05044e-20	1780	DYNC1I1	dynein cytoplasmic 1 intermediate chain 1	protein-coding
ENSG00000101188	8114.47	6.44634	0.603258	6.77739e-28	3.7542e-26	4923	NTSR1	neurotensin receptor 1	protein-coding
ENSG00000205420	1090.59	6.43577	0.698038	1.58291e-21	5.28798e-20	3853	KRT6A	keratin 6A	protein-coding
ENSG00000163736	156.396	6.40309	0.682103	3.38751e-22	1.19892e-20	5473	PPBP	pro-platelet basic protein	protein-coding
ENSG00000174640	75.9195	6.39825	1.15749	8.79696e-10	9.37516e-09	6578	SLCO2A1	solute carrier organic anion transporter family member 2A1	protein-coding
ENSG00000205358	139.66	6.38658	0.489778	4.6538e-40	5.35502e-38	4496	MT1H	metallothionein 1H	protein-coding
ENSG00000145824	9134.74	6.3822	0.250292	1.4358e-144	3.41993e-141	9547	CXCL14	C-X-C motif chemokine ligand 14	protein-coding
ENSG00000258791	16.6204	6.3424	1.2152	4.31474e-09	4.17098e-08	645687	LINC00520	long intergenic non-protein coding RNA 520	ncRNA
ENSG00000206075	5032.05	6.32319	0.224811	3.42488e-175	1.35962e-171	5268	SERPINB5	serpin family B member 5	protein-coding
ENSG00000124479	110.545	6.30794	0.7889	6.70039e-17	1.542e-15	4693	NDP	norrin cystine knot growth factor NDP	protein-coding
ENSG00000102854	13976.7	6.29388	0.436069	2.23037e-48	3.6638e-46	10232	MSLN	mesothelin	protein-coding
ENSG00000204542	219.531	6.27593	0.637168	4.22759e-24	1.73019e-22	29113	C6orf15	chromosome 6 open reading frame 15	protein-coding
ENSG00000163599	10.6445	6.25126	1.31403	3.62853e-08	3.10445e-07	1493	CTLA4	cytotoxic T-lymphocyte associated protein 4	protein-coding
ENSG00000144821	809.345	6.23654	0.254755	1.84471e-133	3.13851e-130	22989	MYH15	myosin heavy chain 15	protein-coding
ENSG00000188581	24.4884	6.23569	1.22045	7.89296e-09	7.39585e-08	81851	KRTAP1-1	keratin associated protein 1-1	protein-coding
ENSG00000109182	30.2939	6.23075	1.21317	6.99848e-09	6.61081e-08	80157	CWH43	cell wall biogenesis 43 C-terminal homolog	protein-coding
ENSG00000182674	10.5708	6.18779	1.33338	6.10202e-08	5.07089e-07	9312	KCNB2	potassium voltage-gated channel subfamily B member 2	protein-coding
ENSG00000221852	21.4908	6.16895	1.24021	1.53646e-08	1.39152e-07	83895	KRTAP1-5	keratin associated protein 1-5	protein-coding
ENSG00000091138	3153.81	6.13461	0.793448	5.97673e-16	1.25096e-14	1811	SLC26A3	solute carrier family 26 member 3	protein-coding
ENSG00000206432	16.5449	6.10285	1.25403	2.58312e-08	2.25706e-07	645369	TMEM200C	transmembrane protein 200C	protein-coding
ENSG00000085741	5644.67	6.09606	0.176685	6.33359e-262	5.02866e-258	7481	WNT11	Wnt family member 11	protein-coding
ENSG00000138131	392.692	6.0713	0.8185	6.67407e-15	1.26467e-13	84171	LOXL4	lysyl oxidase like 4	protein-coding
ENSG00000137507	372.603	6.03529	1.26631	4.14676e-08	3.52002e-07	2615	LRRC32	leucine rich repeat containing 32	protein-coding
ENSG00000144230	257.145	6.02663	0.440277	9.56261e-44	1.27962e-41	2840	GPR17	G protein-coupled receptor 17	protein-coding
ENSG00000169903	58.8151	5.98848	0.843105	6.81147e-14	1.16553e-12	7104	TM4SF4	transmembrane 4 L six family member 4	protein-coding
ENSG00000145244	16.9219	5.97226	1.21183	2.16023e-08	1.90997e-07	10699	CORIN	corin, serine peptidase	protein-coding
ENSG00000268834	9.11838	5.95674	1.35575	1.84371e-07	1.4315e-06
ENSG00000183760	28.9958	5.95648	1.19013	1.54895e-08	1.40177e-07	390928	ACP7	acid phosphatase 7, tartrate resistant (putative)	protein-coding
ENSG00000260542	30.2057	5.9536	1.22392	2.89058e-08	2.51188e-07
ENSG00000211445	9415.83	5.95215	0.196372	7.61718e-203	3.62867e-199	2878	GPX3	glutathione peroxidase 3	protein-coding
ENSG00000231290	14.1582	5.94243	1.28079	7.38824e-08	6.05876e-07	149773	APCDD1L-DT	APCDD1L divergent transcript	ncRNA
ENSG00000261600	31.2212	5.9246	1.21933	3.01457e-08	2.61295e-07
ENSG00000244706	9.95599	5.9071	1.43323	4.74341e-07	3.46894e-06
ENSG00000136695	20.7597	5.90373	1.33348	1.69949e-07	1.3294e-06	26525	IL36RN	interleukin 36 receptor antagonist	protein-coding
ENSG00000133055	13.8848	5.90157	1.30762	1.23901e-07	9.87355e-07	4608	MYBPH	myosin binding protein H	protein-coding
ENSG00000234859	22.4762	5.89701	1.11055	3.75767e-09	3.66369e-08	100505782	LOC100505782	uncharacterized LOC100505782	ncRNA
ENSG00000180644	49.3796	5.88904	0.698943	2.46904e-18	6.5783e-17	5551	PRF1	perforin 1	protein-coding
ENSG00000280362	37.189	5.88057	0.90429	4.11909e-12	5.85049e-11
ENSG00000258837	8.28155	5.8586	1.33628	2.04835e-07	1.57764e-06
ENSG00000204538	44.0938	5.85117	1.07302	1.86426e-09	1.90089e-08	170680	PSORS1C2	psoriasis susceptibility 1 candidate 2	protein-coding
ENSG00000128510	12.9291	5.84545	1.43501	5.78385e-07	4.17978e-06	51200	CPA4	carboxypeptidase A4	protein-coding
ENSG00000268104	153.151	5.84352	0.524431	6.37004e-30	4.12304e-28	11254	SLC6A14	solute carrier family 6 member 14	protein-coding
ENSG00000152137	177.866	5.82714	0.481803	9.58952e-35	8.12857e-33	26353	HSPB8	heat shock protein family B (small) member 8	protein-coding
ENSG00000127951	2964.38	5.80942	0.161225	2.48688e-285	2.96175e-281	10875	FGL2	fibrinogen like 2	protein-coding
ENSG00000226057	8.26374	5.79464	1.33336	2.45169e-07	1.87169e-06
ENSG00000183146	37.258	5.79358	1.04828	1.30473e-09	1.3506e-08
ENSG00000205364	20.3054	5.78734	1.16961	2.20336e-08	1.94449e-07	4499	MT1M	metallothionein 1M	protein-coding
ENSG00000110244	20.69	5.77619	1.12897	1.02256e-08	9.45877e-08	337	APOA4	apolipoprotein A4	protein-coding
ENSG00000205426	97.793	5.7418	1.01394	6.44187e-10	6.9872e-09	3887	KRT81	keratin 81	protein-coding
ENSG00000139626	563.563	5.73484	0.323065	1.61045e-71	6.39323e-69	3695	ITGB7	integrin subunit beta 7	protein-coding
ENSG00000159398	8.71478	5.73483	1.33956	3.19531e-07	2.40471e-06	221223	CES5A	carboxylesterase 5A	protein-coding
ENSG00000185339	549.689	5.72951	0.335735	2.55191e-66	8.93883e-64	6948	TCN2	transcobalamin 2	protein-coding
ENSG00000134817	7.70225	5.72085	1.38002	5.06599e-07	3.69012e-06	187	APLNR	apelin receptor	protein-coding
ENSG00000170442	98.4946	5.71101	0.671603	1.37019e-18	3.7214e-17	3892	KRT86	keratin 86	protein-coding
ENSG00000166670	15.2949	5.70529	1.45779	1.03522e-06	7.19579e-06	4319	MMP10	matrix metallopeptidase 10	protein-coding
ENSG00000258689	50.311	5.69684	0.78986	3.54581e-14	6.23765e-13	103695436	LINC01269	long intergenic non-protein coding RNA 1269	ncRNA
ENSG00000116176	58.0306	5.68826	0.839389	7.38424e-13	1.14583e-11	25823	TPSG1	tryptase gamma 1	protein-coding
ENSG00000105398	52.6048	5.68809	0.629704	1.30765e-20	4.06088e-19	6822	SULT2A1	sulfotransferase family 2A member 1	protein-coding
ENSG00000188389	42.138	5.68554	0.699598	3.19852e-17	7.57312e-16	5133	PDCD1	programmed cell death 1	protein-coding
ENSG00000103355	55.3939	5.685	0.688237	1.06956e-17	2.65928e-16	260429	PRSS33	serine protease 33	protein-coding
ENSG00000183625	1017.5	5.68299	0.2858	5.4808e-89	4.0796e-86	1232/105377067	CCR3/LOC105377067	C-C motif chemokine receptor 3/uncharacterized LOC105377067	protein-coding/ncRNA
ENSG00000236039	18.8889	5.67733	1.29334	2.25554e-07	1.72637e-06	101927630	LINC02889	long intergenic non-protein coding RNA 2889	ncRNA
ENSG00000122133	16.4768	5.66937	1.28604	2.11627e-07	1.62657e-06	5047	PAEP	progestagen associated endometrial protein	protein-coding
ENSG00000067798	231.65	5.66442	0.355797	4.41216e-58	1.08344e-55	89795	NAV3	neuron navigator 3	protein-coding
ENSG00000189229	41.7985	5.66375	0.736858	1.05466e-15	2.15815e-14
ENSG00000185666	29.5334	5.65575	0.86661	3.8874e-12	5.54123e-11	8224	SYN3	synapsin III	protein-coding
ENSG00000157131	52.119	5.65316	0.705644	8.22955e-17	1.8633e-15	731	C8A	complement C8 alpha chain	protein-coding
ENSG00000109101	67.2332	5.64822	1.03644	2.07597e-09	2.10058e-08	8456	FOXN1	forkhead box N1	protein-coding
ENSG00000288057	105.79	5.64124	0.459443	1.0793e-35	9.66459e-34
ENSG00000066735	151.495	5.61825	0.459436	2.00795e-35	1.75192e-33	26153	KIF26A	kinesin family member 26A	protein-coding
ENSG00000188015	506.264	5.60021	0.28603	2.36129e-86	1.5201e-83	6274	S100A3	S100 calcium binding protein A3	protein-coding
ENSG00000213854	13.7814	5.59596	1.2262	1.21949e-07	9.72447e-07	339897	CNN2P6	calponin 2 pseudogene 6	pseudo
ENSG00000244128	65.22	5.57724	1.21884	1.17257e-07	9.3723e-07	103695433	LINC01322	long intergenic non-protein coding RNA 1322	ncRNA
ENSG00000289850	107.527	5.56816	1.03282	2.88519e-09	2.848e-08
ENSG00000160593	188.715	5.54873	0.505036	3.98573e-29	2.42184e-27	120425	JAML	junction adhesion molecule like	protein-coding
ENSG00000226383	10.8294	5.51305	1.40851	1.18555e-06	8.14965e-06	101929378	LINC01876	long intergenic non-protein coding RNA 1876	ncRNA
ENSG00000197273	68.6511	5.49558	0.552229	2.16767e-24	9.15457e-23	2980	GUCA2A	guanylate cyclase activator 2A	protein-coding
ENSG00000156414	20.0637	5.49294	1.09291	1.75277e-08	1.57485e-07	122402	TDRD9	tudor domain containing 9	protein-coding
ENSG00000255639	8.81798	5.48782	1.33871	6.79622e-07	4.85395e-06
ENSG00000100031	33.3272	5.47992	0.870611	1.77461e-11	2.33792e-10	2678	GGT1	gamma-glutamyltransferase 1	protein-coding
ENSG00000250920	514.229	5.47387	0.398367	5.69606e-44	7.79738e-42
ENSG00000230234	15.2908	5.44176	1.28308	4.32463e-07	3.18714e-06
ENSG00000104237	11.3989	5.39084	1.35224	1.02381e-06	7.13043e-06	6101	RP1	RP1 axonemal microtubule associated	protein-coding
ENSG00000274322	13.9464	5.38892	1.38721	1.3946e-06	9.48274e-06
ENSG00000185567	6790.84	5.38437	0.641958	3.9976e-18	1.03386e-16	113146	AHNAK2	AHNAK nucleoprotein 2	protein-coding
ENSG00000118257	2307.81	5.36282	0.247944	1.03077e-104	1.22759e-101	8828	NRP2	neuropilin 2	protein-coding
ENSG00000260604	111.122	5.31304	0.48337	3.95603e-29	2.40994e-27
ENSG00000077984	393.404	5.29776	0.316978	1.10531e-63	3.3753e-61	8530	CST7	cystatin F	protein-coding
ENSG00000251685	6.65112	5.27241	1.45436	3.07902e-06	1.97626e-05	101929773	LOC101929773	UDP-glucuronosyltransferase 2B10-like	protein-coding
ENSG00000286785	9.71007	5.26889	1.3935	2.0144e-06	1.33466e-05	285768	LINC01622	long intergenic non-protein coding RNA 1622	ncRNA
ENSG00000250919	7.70211	5.26611	1.45559	3.15155e-06	2.0201e-05	54570	UGT2B26P	UDP glucuronosyltransferase family 2 member B26, pseudogene	pseudo
ENSG00000092929	5917.05	5.26103	0.426201	5.18805e-36	4.7712e-34	201294	UNC13D	unc-13 homolog D	protein-coding
ENSG00000158014	495.02	5.25471	0.308513	5.01719e-66	1.70721e-63	7780	SLC30A2	solute carrier family 30 member 2	protein-coding
ENSG00000214814	1469.44	5.25383	0.721511	2.37641e-14	4.24635e-13	654463	FER1L6	fer-1 like family member 6	protein-coding
ENSG00000160808	40.9742	5.24194	0.626814	5.00233e-18	1.28257e-16	4634	MYL3	myosin light chain 3	protein-coding
ENSG00000162006	77.1993	5.21847	0.795358	3.40138e-12	4.86884e-11	401827	MSLNL	mesothelin like	pseudo
ENSG00000153292	86.6646	5.21645	0.628528	8.50954e-18	2.13807e-16	266977	ADGRF1	adhesion G protein-coupled receptor F1	protein-coding
ENSG00000116701	96.2821	5.21585	0.672717	6.87849e-16	1.43341e-14	4688	NCF2	neutrophil cytosolic factor 2	protein-coding
ENSG00000163216	8.42156	5.21161	1.47697	4.10211e-06	2.58282e-05	6703	SPRR2D	small proline rich protein 2D	protein-coding
ENSG00000136869	44.6571	5.19739	0.788735	2.83148e-12	4.0825e-11	7099	TLR4	toll like receptor 4	protein-coding
ENSG00000134757	1029.22	5.13701	0.324532	2.07432e-57	4.84395e-55	1830	DSG3	desmoglein 3	protein-coding
ENSG00000166825	671.46	5.12023	0.564353	1.00724e-20	3.16926e-19	290	ANPEP	alanyl aminopeptidase, membrane	protein-coding
ENSG00000272347	9.92554	5.11862	1.48972	5.47384e-06	3.37776e-05
ENSG00000131737	19.2196	5.11094	1.40951	3.36954e-06	2.14769e-05	3885	KRT34	keratin 34	protein-coding
ENSG00000140937	38.2058	5.09328	0.871483	2.7056e-10	3.0846e-09	1009	CDH11	cadherin 11	protein-coding
ENSG00000169550	5.7041	5.09061	1.48639	5.72311e-06	3.51428e-05	143662	MUC15	mucin 15, cell surface associated	protein-coding
ENSG00000175868	47.4781	5.07879	0.681311	6.70225e-15	1.26901e-13	797	CALCB	calcitonin related polypeptide beta	protein-coding
ENSG00000125910	15.327	5.07571	1.4069	3.60531e-06	2.29061e-05	8698	S1PR4	sphingosine-1-phosphate receptor 4	protein-coding
ENSG00000185634	120.84	5.07437	0.406777	1.02541e-36	9.76966e-35	399694	SHC4	SHC adaptor protein 4	protein-coding
ENSG00000223637	10.587	5.04289	1.4518	5.21212e-06	3.22461e-05
ENSG00000196542	312.015	5.04165	0.30393	9.01686e-63	2.61918e-60	165679	SPTSSB	serine palmitoyltransferase small subunit B	protein-coding
ENSG00000181778	12.9401	5.03947	1.29784	1.65103e-06	1.10933e-05	169693	TMEM252	transmembrane protein 252	protein-coding
ENSG00000136689	139.773	5.02296	0.34398	2.80724e-49	4.8807e-47	3557	IL1RN	interleukin 1 receptor antagonist	protein-coding
ENSG00000184156	9.13476	5.01704	1.43526	4.99619e-06	3.10068e-05	3786	KCNQ3	potassium voltage-gated channel subfamily Q member 3	protein-coding
ENSG00000130035	7.12733	5.00629	1.5531	9.67646e-06	5.73191e-05	26290	GALNT8	polypeptide N-acetylgalactosaminyltransferase 8	protein-coding
ENSG00000261713	48.5257	5.0021	0.598638	5.30753e-18	1.35789e-16	146336	SSTR5-AS1	SSTR5 antisense RNA 1	ncRNA
ENSG00000134240	7081.88	4.98998	0.153066	4.58999e-234	2.73323e-230	3158	HMGCS2	3-hydroxy-3-methylglutaryl-CoA synthase 2	protein-coding
ENSG00000141434	280.177	4.98151	0.263786	1.64601e-80	8.9105e-78	4225	MEP1B	meprin A subunit beta	protein-coding
ENSG00000232774	37.8052	4.97219	0.767751	5.87268e-12	8.20899e-11	400221	LINC03033	long intergenic non-protein coding RNA 3033	ncRNA
ENSG00000042832	709.456	4.96555	0.3034	3.50674e-61	9.8267e-59	7038	TG	thyroglobulin	protein-coding
ENSG00000122877	249.169	4.95243	0.623827	1.59293e-16	3.50343e-15	1959	EGR2	early growth response 2	protein-coding
ENSG00000228358	21.0942	4.94954	1.52131	9.37608e-06	5.5693e-05	105377390	LINC02263	long intergenic non-protein coding RNA 2263	ncRNA
ENSG00000130635	22.0853	4.9031	0.736149	1.75768e-12	2.57479e-11	1289	COL5A1	collagen type V alpha 1 chain	protein-coding
ENSG00000151650	19.2244	4.8951	0.901797	2.59952e-09	2.58963e-08	27287	VENTX	VENT homeobox	protein-coding
ENSG00000289875	44.9346	4.87178	0.685028	7.94232e-14	1.35321e-12
ENSG00000196228	90.0348	4.8616	0.472881	7.80967e-26	3.72037e-24	442038	SULT1C3	sulfotransferase family 1C member 3	protein-coding
ENSG00000163286	126.27	4.84256	1.08375	2.16227e-07	1.65872e-06	251	ALPG	alkaline phosphatase, germ cell	protein-coding
ENSG00000204174	23.285	4.839	0.807392	1.12269e-10	1.33974e-09	5540	NPY4R	neuropeptide Y receptor Y4	protein-coding
ENSG00000016602	5.45072	4.83849	1.66432	2.1105e-05	0.000117098	22802	CLCA4	chloride channel accessory 4	protein-coding
ENSG00000171360	27.31	4.83667	1.20617	1.1603e-06	7.99224e-06	8687	KRT38	keratin 38	protein-coding
ENSG00000138823	67.5552	4.8152	0.57891	7.10825e-18	1.80119e-16	4547	MTTP	microsomal triglyceride transfer protein	protein-coding
ENSG00000124772	28.2712	4.80211	0.736752	4.38673e-12	6.20841e-11	57699	CPNE5	copine 5	protein-coding
ENSG00000186895	6.44574	4.79964	1.48697	1.08593e-05	6.36771e-05	2248	FGF3	fibroblast growth factor 3	protein-coding
ENSG00000266278	10.4306	4.7951	1.39899	6.62876e-06	4.02987e-05	101060542	LINC01910	long intergenic non-protein coding RNA 1910	ncRNA
ENSG00000279136	11.1812	4.7543	1.396	7.14065e-06	4.32231e-05
ENSG00000091986	439.858	4.74991	0.309933	5.18223e-54	1.0641e-51	151887	CCDC80	coiled-coil domain containing 80	protein-coding
ENSG00000094796	7.40168	4.72744	1.61759	2.21945e-05	0.0001226	3881	KRT31	keratin 31	protein-coding
ENSG00000187658	107.013	4.72619	0.388972	5.36695e-35	4.64856e-33	100190949	C5orf52	chromosome 5 open reading frame 52	protein-coding
ENSG00000249306	58.9705	4.70978	0.690343	5.71803e-13	8.95449e-12	101928176	LINC01411	long intergenic non-protein coding RNA 1411	ncRNA
ENSG00000086548	49455.5	4.70848	0.73179	7.34879e-12	1.0118e-10	4680	CEACAM6	CEA cell adhesion molecule 6	protein-coding
ENSG00000289337	185.852	4.70376	0.432379	1.30652e-28	7.703e-27
ENSG00000134765	7.91268	4.7	1.47378	1.25393e-05	7.267e-05	1823	DSC1	desmocollin 1	protein-coding
ENSG00000135046	2606.02	4.69807	0.482307	1.71895e-23	6.70109e-22	301	ANXA1	annexin A1	protein-coding
ENSG00000162739	406.249	4.67208	0.27708	8.58906e-65	2.72777e-62	114836	SLAMF6	SLAM family member 6	protein-coding
ENSG00000181458	307.531	4.63919	0.860133	2.99028e-09	2.94442e-08	55076	TMEM45A	transmembrane protein 45A	protein-coding
ENSG00000101665	1722.2	4.626	0.165409	4.2514e-173	1.44663e-169	4092	SMAD7	SMAD family member 7	protein-coding
ENSG00000164683	528.578	4.59989	0.21463	6.82062e-103	7.73621e-100	23462	HEY1	hes related family bHLH transcription factor with YRPW motif 1	protein-coding
ENSG00000120693	106.655	4.59925	0.335278	7.44841e-44	1.00803e-41	4093	SMAD9	SMAD family member 9	protein-coding
ENSG00000104055	5.04856	4.59609	1.6174	2.85665e-05	0.000154361	9333	TGM5	transglutaminase 5	protein-coding
ENSG00000072163	474.725	4.57815	0.22227	2.8932e-95	2.55233e-92	55679	LIMS2	LIM zinc finger domain containing 2	protein-coding
ENSG00000047936	12.2492	4.57403	1.27742	4.68248e-06	2.92045e-05	6098	ROS1	ROS proto-oncogene 1, receptor tyrosine kinase	protein-coding
ENSG00000151572	11.8578	4.55636	1.46769	1.64329e-05	9.30168e-05	121601	ANO4	anoctamin 4	protein-coding
ENSG00000048052	21.8832	4.54614	0.970664	8.68695e-08	7.03312e-07	9734	HDAC9	histone deacetylase 9	protein-coding
ENSG00000026751	6.72393	4.54078	1.55965	2.55676e-05	0.000139582	57823	SLAMF7	SLAM family member 7	protein-coding
ENSG00000237269	5.02459	4.52466	1.73434	4.68433e-05	0.00024335	379008	RBMY2TP	RNA binding motif protein Y-linked family 2 member T, pseudogene	pseudo
ENSG00000131738	12.9281	4.52464	1.73577	4.70238e-05	0.000244022	3884	KRT33B	keratin 33B	protein-coding
ENSG00000115295	39.5107	4.51968	0.816359	1.3605e-09	1.40467e-08	79745	CLIP4	CAP-Gly domain containing linker protein family member 4	protein-coding
ENSG00000112195	233.677	4.5152	0.279111	6.87761e-60	1.8202e-57	79865	TREML2	triggering receptor expressed on myeloid cells like 2	protein-coding
ENSG00000073737	475.855	4.50822	0.914415	2.84389e-08	2.47402e-07	10170	DHRS9	dehydrogenase/reductase 9	protein-coding
ENSG00000145384	72.0489	4.49056	0.432297	2.30058e-26	1.14162e-24	2169	FABP2	fatty acid binding protein 2	protein-coding
ENSG00000158089	93.3241	4.48833	0.599367	4.55554e-15	8.779e-14	79623	GALNT14	polypeptide N-acetylgalactosaminyltransferase 14	protein-coding
ENSG00000114854	231.72	4.47741	0.576932	5.67524e-16	1.19205e-14	7134	TNNC1	troponin C1, slow skeletal and cardiac type	protein-coding
ENSG00000119121	20.828	4.4758	0.823958	2.33645e-09	2.34127e-08	140803	TRPM6	transient receptor potential cation channel subfamily M member 6	protein-coding
ENSG00000163823	170.833	4.47145	0.74128	8.09018e-11	9.86182e-10	1230	CCR1	C-C motif chemokine receptor 1	protein-coding
ENSG00000250256	6.21602	4.46131	1.88228	7.29604e-05	0.000362807
ENSG00000185862	4.84611	4.46037	1.65674	4.2059e-05	0.000220395	2124	EVI2B	ecotropic viral integration site 2B	protein-coding
ENSG00000169271	5.66872	4.44245	1.92802	8.15512e-05	0.000401254	8988	HSPB3	heat shock protein family B (small) member 3	protein-coding
ENSG00000151790	103.735	4.44034	0.476895	9.54302e-22	3.25652e-20	6999	TDO2	tryptophan 2,3-dioxygenase	protein-coding
ENSG00000166869	96.1668	4.43999	0.8285	3.38004e-09	3.31041e-08	63928	CHP2	calcineurin like EF-hand protein 2	protein-coding
ENSG00000186198	163.644	4.43134	0.726342	5.27647e-11	6.56294e-10	123264	SLC51B	solute carrier family 51 subunit beta	protein-coding
ENSG00000055732	41.9478	4.42879	0.686031	5.81957e-12	8.13954e-11	55283	MCOLN3	mucolipin TRP cation channel 3	protein-coding
ENSG00000113889	37.8804	4.42702	0.688053	6.67322e-12	9.25201e-11	3827	KNG1	kininogen 1	protein-coding
ENSG00000224961	20.4596	4.40223	0.794987	1.29872e-09	1.34613e-08
ENSG00000280335	8.55217	4.39184	1.52399	2.96004e-05	0.00015937
ENSG00000100292	1150.93	4.36789	0.535973	2.42835e-17	5.83072e-16	3162	HMOX1	heme oxygenase 1	protein-coding
ENSG00000254933	40.9007	4.36781	1.13548	2.10373e-06	1.38921e-05
ENSG00000196859	5.43519	4.36622	1.71315	5.88908e-05	0.000299215	390792	KRT39	keratin 39	protein-coding
ENSG00000241322	19.656	4.36483	0.963379	1.61115e-07	1.26403e-06	374286	FBXW10B	F-box and WD repeat domain containing 10B	protein-coding
ENSG00000128422	427.396	4.35213	0.526894	9.69937e-18	2.41662e-16	3872	KRT17	keratin 17	protein-coding
ENSG00000264424	6.30686	4.3507	1.68354	5.57518e-05	0.000285029	4622	MYH4	myosin heavy chain 4	protein-coding
ENSG00000284377	159.983	4.3501	0.330967	1.53533e-40	1.7839e-38	105373347	LOC105373347	periphilin-1	ncRNA
ENSG00000182870	93.5646	4.34819	0.448241	2.20521e-23	8.50351e-22	50614	GALNT9	polypeptide N-acetylgalactosaminyltransferase 9	protein-coding
ENSG00000145040	42.9843	4.33153	1.14276	2.53535e-06	1.64818e-05	90226	UCN2	urocortin 2	protein-coding
ENSG00000162009	125.138	4.32829	0.345666	4.59269e-37	4.48333e-35	6755	SSTR5	somatostatin receptor 5	protein-coding
ENSG00000168903	150.441	4.32812	0.339084	2.11199e-38	2.24579e-36	10917	BTNL3	butyrophilin like 3	protein-coding
ENSG00000188505	49.239	4.30573	0.841906	1.10907e-08	1.02035e-07	342897	NCCRP1	NCCRP1, F-box associated domain containing	protein-coding
ENSG00000012124	6.91141	4.30522	1.74031	7.05003e-05	0.000351536	933	CD22	CD22 molecule	protein-coding
ENSG00000255186	7.00842	4.28237	1.79048	8.26568e-05	0.000406022
ENSG00000187122	154.747	4.27959	0.464224	2.0668e-21	6.82789e-20	6585	SLIT1	slit guidance ligand 1	protein-coding
ENSG00000169583	958.369	4.27354	0.568631	3.34454e-15	6.52446e-14	9022	CLIC3	chloride intracellular channel 3	protein-coding
ENSG00000196260	309.354	4.24298	0.272912	1.34991e-55	2.94985e-53	389376	SFTA2	surfactant associated 2	protein-coding
ENSG00000225978	16.9992	4.23827	0.979923	3.63286e-07	2.71003e-06
ENSG00000224177	67.6617	4.23789	0.560872	2.41554e-15	4.77475e-14	100874055	LINC00570	long intergenic non-protein coding RNA 570	ncRNA
ENSG00000020181	58.2892	4.22212	0.526971	6.81553e-17	1.56396e-15	25960	ADGRA2	adhesion G protein-coupled receptor A2	protein-coding
ENSG00000103375	26.4494	4.21774	1.81129	9.67339e-05	0.000467649	343	AQP8	aquaporin 8	protein-coding
ENSG00000168994	190.237	4.21484	0.450741	5.79593e-22	2.01244e-20	221749	PXDC1	PX domain containing 1	protein-coding
ENSG00000058404	18.2589	4.21335	1.02788	8.60587e-07	6.05921e-06	816	CAMK2B	calcium/calmodulin dependent protein kinase II beta	protein-coding
ENSG00000213376	23.4843	4.2083	0.71107	1.40354e-10	1.65828e-09
ENSG00000167618	15.9	4.20765	1.066	1.48718e-06	1.00748e-05	3904	LAIR2	leukocyte associated immunoglobulin like receptor 2	protein-coding
ENSG00000140522	24.2413	4.20716	0.739314	5.14668e-10	5.64665e-09	6017	RLBP1	retinaldehyde binding protein 1	protein-coding
ENSG00000289029	6.31924	4.20319	1.74249	8.49022e-05	0.000416023
ENSG00000155465	1664.39	4.20137	0.187845	6.97566e-112	9.23074e-109	9056	SLC7A7	solute carrier family 7 member 7	protein-coding
ENSG00000229145	39.162	4.20029	0.649723	4.89858e-12	6.90002e-11	643309	ACTBP1	ACTB pseudogene 1	pseudo
ENSG00000197406	375.039	4.1897	0.220361	1.08055e-81	6.27747e-79	1735	DIO3	iodothyronine deiodinase 3	protein-coding
ENSG00000255474	44.8526	4.17967	0.482852	3.03396e-19	8.54207e-18	101929549	GAU1	GALNT8 antisense upstream 1	ncRNA
ENSG00000171401	5.24239	4.17071	1.72555	8.62131e-05	0.000421799	3860	KRT13	keratin 13	protein-coding
ENSG00000104327	8.58649	4.16716	1.77144	9.68272e-05	0.000468004	793	CALB1	calbindin 1	protein-coding
ENSG00000169429	742.395	4.15947	0.678132	3.78936e-11	4.81123e-10	3576	CXCL8	C-X-C motif chemokine ligand 8	protein-coding
ENSG00000133067	2320.42	4.15762	0.352196	2.62789e-33	2.059e-31	59352	LGR6	leucine rich repeat containing G protein-coupled receptor 6	protein-coding
ENSG00000260328	41.0213	4.14392	0.588399	9.67602e-14	1.63921e-12
ENSG00000172346	12.945	4.1417	1.56256	5.55956e-05	0.000284414	27254	CSDC2	cold shock domain containing C2	protein-coding
ENSG00000196611	26.6686	4.13635	1.10644	3.0132e-06	1.9361e-05	4312	MMP1	matrix metallopeptidase 1	protein-coding
ENSG00000254521	30.3829	4.12557	0.800105	8.36681e-09	7.81832e-08	89858	SIGLEC12	sialic acid binding Ig like lectin 12	protein-coding
ENSG00000065618	16817.4	4.11765	0.996354	7.47944e-07	5.32117e-06	1308	COL17A1	collagen type XVII alpha 1 chain	protein-coding
ENSG00000286383	10.3159	4.11647	1.34327	2.14427e-05	0.000118833	105371689	LOC105371689	uncharacterized LOC105371689	ncRNA
ENSG00000078401	199.768	4.11513	0.390149	3.45464e-27	1.78883e-25	1906	EDN1	endothelin 1	protein-coding
ENSG00000236969	65.4222	4.11061	0.716197	3.71989e-10	4.16177e-09
ENSG00000108242	115.398	4.10695	0.322058	2.13841e-38	2.26377e-36	1562	CYP2C18	cytochrome P450 family 2 subfamily C member 18	protein-coding
ENSG00000285972	76.187	4.10316	0.520579	1.78177e-16	3.90432e-15	642934	CERNA2	competing endogenous lncRNA 2 for microRNA let-7b	ncRNA
ENSG00000164125	1909.5	4.10199	0.240644	2.81294e-66	9.71035e-64	51313	GASK1B	golgi associated kinase 1B	protein-coding
ENSG00000118271	17.2657	4.0998	0.781792	5.30728e-09	5.083e-08	7276	TTR	transthyretin	protein-coding
ENSG00000286342	20.009	4.09485	0.933539	2.74382e-07	2.08071e-06
ENSG00000174175	7.62755	4.08645	1.67777	8.83398e-05	0.000431093	6403	SELP	selectin P	protein-coding
ENSG00000135220	263.294	4.084	0.284905	9.51842e-48	1.51146e-45	79799	UGT2A3	UDP glucuronosyltransferase family 2 member A3	protein-coding
ENSG00000106069	218.186	4.0829	0.283501	3.61149e-48	5.89192e-46	1124	CHN2	chimerin 2	protein-coding
ENSG00000234477	12.1173	4.08111	1.34645	2.35967e-05	0.000129834
ENSG00000116132	92.7832	4.08078	0.353047	4.4709e-32	3.2076e-30	5396	PRRX1	paired related homeobox 1	protein-coding
ENSG00000215018	116.019	4.08067	0.384632	1.74926e-27	9.32117e-26	340267	COL28A1	collagen type XXVIII alpha 1 chain	protein-coding
ENSG00000273032	178.072	4.07942	0.357168	2.17639e-31	1.51577e-29	26220	DGCR5	DiGeorge syndrome critical region gene 5	ncRNA
ENSG00000072657	46.8857	4.07597	0.442284	1.86333e-21	6.17282e-20	29953	TRHDE	thyrotropin releasing hormone degrading enzyme	protein-coding
ENSG00000241224	159.529	4.06493	0.380281	7.34698e-28	4.06027e-26	401081	C3orf85	chromosome 3 open reading frame 85	protein-coding
ENSG00000213822	65.8609	4.05644	0.527619	7.82712e-16	1.61835e-14	729767	CEACAM18	CEA cell adhesion molecule 18	protein-coding
ENSG00000184502	6.75347	4.0443	1.67811	9.53595e-05	0.000461566	2520	GAST	gastrin	protein-coding
ENSG00000103710	19.2476	4.0429	1.35328	2.66427e-05	0.000144886	51285	RASL12	RAS like family 12	protein-coding
ENSG00000248323	113.432	4.03524	1.17717	7.99291e-06	4.80523e-05	100505994	LUCAT1	lung cancer associated transcript 1	ncRNA
ENSG00000146666	29.372	4.03202	0.6524	2.64422e-11	3.40816e-10	84847	LINC00525	long intergenic non-protein coding RNA 525	ncRNA
ENSG00000228412	77.4932	4.03044	0.413273	1.08118e-23	4.32816e-22	100506885	LNC-LBCS	lncRNA bladder and prostate cancer suppressor, hnRNPK interacting	ncRNA
ENSG00000136155	19.9309	4.0283	1.29219	1.91405e-05	0.000106996	8796	SCEL	sciellin	protein-coding
ENSG00000106018	5.85743	4.02514	1.6531	9.20743e-05	0.00044721	7434	VIPR2	vasoactive intestinal peptide receptor 2	protein-coding
ENSG00000231298	56.9377	4.02416	1.26808	1.64912e-05	9.32803e-05	100216001	MANCR	mitotically associated long non coding RNA	ncRNA
ENSG00000172159	529.661	4.01987	0.271417	8.57959e-51	1.58416e-48	257019	FRMD3	FERM domain containing 3	protein-coding
ENSG00000225328	54.3677	4.01295	0.613025	2.57754e-12	3.72539e-11
ENSG00000182389	23.8807	4.00352	0.901705	2.14024e-07	1.64287e-06	785	CACNB4	calcium voltage-gated channel auxiliary subunit beta 4	protein-coding
ENSG00000170786	1073.47	3.99153	0.391346	1.18762e-25	5.54666e-24	195814	SDR16C5	short chain dehydrogenase/reductase family 16C member 5	protein-coding
ENSG00000122863	25.5623	3.97813	1.54227	7.05068e-05	0.000351536	9469	CHST3	carbohydrate sulfotransferase 3	protein-coding
ENSG00000282097	7.86845	3.97788	1.69865	0.000113315	0.000540244
ENSG00000078018	173.652	3.97493	0.482883	9.61322e-18	2.39767e-16	4133	MAP2	microtubule associated protein 2	protein-coding
ENSG00000180999	11.3422	3.97468	1.01528	1.62638e-06	1.09462e-05	92346	C1orf105	chromosome 1 open reading frame 105	protein-coding
ENSG00000066032	203.262	3.97238	0.401808	2.76198e-24	1.15013e-22	1496	CTNNA2	catenin alpha 2	protein-coding
ENSG00000186832	29.9337	3.97072	0.950991	6.16404e-07	4.43837e-06	3868	KRT16	keratin 16	protein-coding
ENSG00000261555	4.36452	3.96392	1.92967	0.000183213	0.000836486
ENSG00000183091	131.358	3.96307	0.31752	5.92783e-37	5.73964e-35	4703	NEB	nebulin	protein-coding
ENSG00000260433	4.76874	3.95765	1.88602	0.000173087	0.000795286	101928167	LINC01917	long intergenic non-protein coding RNA 1917	ncRNA
ENSG00000237223	4.11318	3.955	1.80232	0.000149295	0.000695221	151234	SULT1C2P1	sulfotransferase family 1C member 2 pseudogene 1	pseudo
ENSG00000188828	15.087	3.94551	0.973885	9.83307e-07	6.86643e-06
ENSG00000163132	3254.04	3.944	0.17982	8.60884e-108	1.07923e-104	4487	MSX1	msh homeobox 1	protein-coding
ENSG00000123838	56.8629	3.94343	0.731317	2.26706e-09	2.27653e-08	722	C4BPA	complement component 4 binding protein alpha	protein-coding
ENSG00000099937	124.038	3.94236	0.441274	2.19774e-20	6.71127e-19	3053	SERPIND1	serpin family D member 1	protein-coding
ENSG00000135074	10013	3.93547	0.67362	1.86568e-10	2.17516e-09	8728	ADAM19	ADAM metallopeptidase domain 19	protein-coding
ENSG00000196754	658.875	3.92969	0.23117	5.45698e-66	1.8307e-63	6273	S100A2	S100 calcium binding protein A2	protein-coding
ENSG00000018236	14.0698	3.92373	1.63343	0.000104584	0.000502438	1272	CNTN1	contactin 1	protein-coding
ENSG00000183578	139.818	3.92097	0.329839	8.20443e-34	6.67149e-32	388121	TNFAIP8L3	TNF alpha induced protein 8 like 3	protein-coding
ENSG00000120149	4250.97	3.91421	0.156123	6.89371e-140	1.36834e-136	4488	MSX2	msh homeobox 2	protein-coding
ENSG00000125730	279.377	3.91104	0.336522	1.8736e-32	1.37738e-30	718	C3	complement C3	protein-coding
ENSG00000163395	939.408	3.91035	0.456713	5.64132e-19	1.56427e-17	91156	IGFN1	immunoglobulin like and fibronectin type III domain containing 1	protein-coding
ENSG00000259230	149.234	3.90385	0.335081	1.33454e-32	9.90261e-31	105370681	LINC02323	long intergenic non-protein coding RNA 2323	ncRNA
ENSG00000059804	2453.05	3.90092	0.673935	2.49137e-10	2.85023e-09	6515	SLC2A3	solute carrier family 2 member 3	protein-coding
ENSG00000069431	23.1256	3.89272	1.47415	6.42699e-05	0.000323988	10060	ABCC9	ATP binding cassette subfamily C member 9	protein-coding
ENSG00000169715	77.4788	3.89041	0.503263	4.99591e-16	1.05401e-14	4493	MT1E	metallothionein 1E	protein-coding
ENSG00000136542	2371.61	3.88642	0.18411	4.24436e-100	4.39549e-97	11227	GALNT5	polypeptide N-acetylgalactosaminyltransferase 5	protein-coding
ENSG00000231210	4.86182	3.87863	1.91126	0.000205496	0.000930021
ENSG00000121270	72.1218	3.87656	0.399084	1.39871e-23	5.52502e-22	85320	ABCC11	ATP binding cassette subfamily C member 11	protein-coding
ENSG00000132932	4.99459	3.86968	1.98676	0.000230753	0.00103411	51761	ATP8A2	ATPase phospholipid transporting 8A2	protein-coding
ENSG00000287175	5.35674	3.85208	1.90974	0.000214297	0.000966548
ENSG00000060566	173.317	3.85098	0.305145	9.36179e-38	9.48888e-36	84699	CREB3L3	cAMP responsive element binding protein 3 like 3	protein-coding
ENSG00000204873	4.22402	3.83707	1.80936	0.000185257	0.000845657	83900	KRTAP9-3	keratin associated protein 9-3	protein-coding
ENSG00000112769	889.361	3.8272	0.882647	3.11391e-07	2.34865e-06	3910	LAMA4	laminin subunit alpha 4	protein-coding
ENSG00000173597	531.59	3.81729	0.205704	4.28135e-78	1.99956e-75	27284	SULT1B1	sulfotransferase family 1B member 1	protein-coding
ENSG00000166311	1361.08	3.81346	0.25933	3.43912e-50	6.15912e-48	6609	SMPD1	sphingomyelin phosphodiesterase 1	protein-coding
ENSG00000198216	64.4852	3.80812	0.449625	1.1433e-18	3.11939e-17	777	CACNA1E	calcium voltage-gated channel subunit alpha1 E	protein-coding
ENSG00000255362	9.72031	3.80789	1.59612	0.000115801	0.000550553	107984359	LINC02761	long intergenic non-protein coding RNA 2761	ncRNA
ENSG00000186684	38.3452	3.7988	1.51285	8.94381e-05	0.000435739	339761	CYP27C1	cytochrome P450 family 27 subfamily C member 1	protein-coding
ENSG00000187474	240.514	3.79792	1.49485	8.38641e-05	0.000411274	2359	FPR3	formyl peptide receptor 3	protein-coding
ENSG00000222032	4.69092	3.79624	1.91809	0.000238034	0.00106394
ENSG00000163359	122.284	3.79269	0.357966	1.60865e-27	8.64932e-26	1293	COL6A3	collagen type VI alpha 3 chain	protein-coding
ENSG00000168685	13.112	3.78206	1.60309	0.000124025	0.000587307	3575	IL7R	interleukin 7 receptor	protein-coding
ENSG00000124225	14398.6	3.78066	0.201472	8.45356e-80	4.28415e-77	56937	PMEPA1	prostate transmembrane protein, androgen induced 1	protein-coding
ENSG00000244355	197.403	3.76899	0.336537	2.10302e-30	1.39921e-28	58530/110599563	LY6G6D/LY6G6F-LY6G6D	lymphocyte antigen 6 family member G6D/LY6G6F-LY6G6D readthrough	protein-coding
ENSG00000172594	1308.56	3.75119	0.238719	6.68262e-57	1.4876e-54	10924	SMPDL3A	sphingomyelin phosphodiesterase acid like 3A	protein-coding
ENSG00000132357	268.724	3.75022	0.281841	1.1289e-41	1.40781e-39	84674	CARD6	caspase recruitment domain family member 6	protein-coding
ENSG00000112299	114.842	3.74522	0.448676	3.04553e-18	8.01563e-17	8876	VNN1	vanin 1	protein-coding
ENSG00000250385	21.6109	3.74236	0.843103	1.96578e-07	1.51776e-06
ENSG00000249937	42.781	3.74	0.637485	1.42376e-10	1.68134e-09
ENSG00000165272	2541.19	3.73471	0.200491	1.06123e-78	5.15868e-76	360	AQP3	aquaporin 3 (Gill blood group)	protein-coding
ENSG00000212899	16.9204	3.73053	1.14341	1.33987e-05	7.7256e-05	85293	KRTAP3-3	keratin associated protein 3-3	protein-coding
ENSG00000173237	256.153	3.72742	0.90014	6.62731e-07	4.749e-06	254439	C11orf86	chromosome 11 open reading frame 86	protein-coding
ENSG00000153823	604.198	3.71522	0.224981	1.57099e-62	4.50837e-60	55022	PID1	phosphotyrosine interaction domain containing 1	protein-coding
ENSG00000148175	7.28406	3.71339	2.20013	0.000346908	0.00149991	2040	STOM	stomatin	protein-coding
ENSG00000271503	116.701	3.71186	0.311305	4.42169e-34	3.68253e-32	6352	CCL5	C-C motif chemokine ligand 5	protein-coding
ENSG00000267922	21.9881	3.71096	1.3571	5.54567e-05	0.000283765
ENSG00000183853	621.442	3.71034	0.312537	8.20667e-34	6.67149e-32	55243	KIRREL1	kirre like nephrin family adhesion molecule 1	protein-coding
ENSG00000289513	40.4571	3.70938	0.724808	8.20895e-09	7.67985e-08
ENSG00000283646	8.19494	3.70806	1.85133	0.000248705	0.00110789	105377068	LINC02009	long intergenic non-protein coding RNA 2009	ncRNA
ENSG00000104044	11.4474	3.701	0.993421	3.05438e-06	1.96098e-05	4948	OCA2	OCA2 melanosomal transmembrane protein	protein-coding
ENSG00000169248	20.4074	3.69901	0.796968	7.9427e-08	6.47015e-07	6373	CXCL11	C-X-C motif chemokine ligand 11	protein-coding
ENSG00000167723	251.945	3.694	0.341863	1.52849e-28	8.90152e-27	162514	TRPV3	transient receptor potential cation channel subfamily V member 3	protein-coding
ENSG00000137757	52.3957	3.68927	0.554836	1.0324e-12	1.55933e-11	838	CASP5	caspase 5	protein-coding
ENSG00000136872	168.264	3.68735	0.392305	2.42958e-22	8.68921e-21	229	ALDOB	aldolase, fructose-bisphosphate B	protein-coding
ENSG00000124102	7.98066	3.68257	1.66994	0.000178426	0.000816825	5266	PI3	peptidase inhibitor 3	protein-coding
ENSG00000175505	195.462	3.68218	0.422138	1.14955e-19	3.3351e-18	23529	CLCF1	cardiotrophin like cytokine factor 1	protein-coding
ENSG00000070526	568.485	3.67839	0.474532	3.55804e-16	7.62131e-15	55808	ST6GALNAC1	ST6 N-acetylgalactosaminide alpha-2,6-sialyltransferase 1	protein-coding
ENSG00000183778	1571.92	3.676	0.288513	1.7022e-38	1.81814e-36	10317	B3GALT5	beta-1,3-galactosyltransferase 5	protein-coding
ENSG00000166391	22.7072	3.66253	0.679259	1.92471e-09	1.95666e-08	80168	MOGAT2	monoacylglycerol O-acyltransferase 2	protein-coding
ENSG00000138435	10.3757	3.65757	1.29305	4.46114e-05	0.00023272	1134	CHRNA1	cholinergic receptor nicotinic alpha 1 subunit	protein-coding
ENSG00000077420	10.8898	3.65618	1.38308	7.04067e-05	0.000351281	54518	APBB1IP	amyloid beta precursor protein binding family B member 1 interacting protein	protein-coding
ENSG00000174145	25.4123	3.65023	0.934445	1.58988e-06	1.07187e-05	57495	NWD2	NACHT and WD repeat domain containing 2	protein-coding
ENSG00000007306	954.809	3.64855	1.41089	8.0852e-05	0.000398389	1087	CEACAM7	CEA cell adhesion molecule 7	protein-coding
ENSG00000123843	41.2314	3.6423	0.572949	6.672e-12	9.25201e-11	725	C4BPB	complement component 4 binding protein beta	protein-coding
ENSG00000101695	260.885	3.63332	0.362975	5.96207e-25	2.6396e-23	54941	RNF125	ring finger protein 125	protein-coding
ENSG00000166589	692.403	3.62584	0.453312	4.81427e-17	1.12313e-15	1014	CDH16	cadherin 16	protein-coding
ENSG00000206538	567.494	3.62448	0.324629	2.69878e-30	1.78562e-28	389136	VGLL3	vestigial like family member 3	protein-coding
ENSG00000073734	15.0051	3.62337	0.968098	2.85062e-06	1.84157e-05	8647	ABCB11	ATP binding cassette subfamily B member 11	protein-coding
ENSG00000124107	340.765	3.61751	0.213214	7.07567e-66	2.34077e-63	6590	SLPI	secretory leukocyte peptidase inhibitor	protein-coding
ENSG00000125968	20306	3.61413	0.208661	1.60144e-68	5.96009e-66	3397	ID1	inhibitor of DNA binding 1	protein-coding
ENSG00000139211	5673.83	3.61315	0.190424	1.36932e-81	7.76566e-79	347902	AMIGO2	adhesion molecule with Ig like domain 2	protein-coding
ENSG00000255303	7.66206	3.60854	1.70078	0.000219333	0.000987578
ENSG00000259721	5.45103	3.6022	1.82058	0.000282393	0.00124515	100131315	GREM1-AS1	GREM1 antisense RNA 1	ncRNA
ENSG00000197859	359.221	3.60101	0.349779	3.14128e-26	1.54272e-24	9719	ADAMTSL2	ADAMTS like 2	protein-coding
ENSG00000117318	5003.33	3.58055	0.190466	3.66607e-80	1.89831e-77	3399	ID3	inhibitor of DNA binding 3	protein-coding
ENSG00000164120	466.3	3.58021	0.252795	7.1071e-47	1.09215e-44	3248	HPGD	15-hydroxyprostaglandin dehydrogenase	protein-coding
ENSG00000146039	342.023	3.57778	0.375822	6.958e-23	2.5815e-21	10050	SLC17A4	solute carrier family 17 member 4	protein-coding
ENSG00000086696	87.0629	3.56848	0.977295	3.89135e-06	2.46118e-05	3294	HSD17B2	hydroxysteroid 17-beta dehydrogenase 2	protein-coding
ENSG00000088002	1457.04	3.56816	0.623634	2.93071e-10	3.32729e-09	6820	SULT2B1	sulfotransferase family 2B member 1	protein-coding
ENSG00000125046	273.006	3.56702	0.327523	5.3291e-29	3.22167e-27	51066	SSUH2	ssu-2 homolog	protein-coding
ENSG00000187699	128.529	3.54524	0.39137	5.02938e-21	1.61231e-19	84281	C2orf88	chromosome 2 open reading frame 88	protein-coding
ENSG00000205795	6.57351	3.54331	1.82545	0.000314871	0.00137639	192668	CYS1	cystin 1	protein-coding
ENSG00000167850	11.003	3.54295	1.13979	2.14406e-05	0.000118833	10871	CD300C	CD300c molecule	protein-coding
ENSG00000227471	25.9946	3.54091	0.599662	9.92362e-11	1.19681e-09	441282	AKR1B15	aldo-keto reductase family 1 member B15	protein-coding
ENSG00000162981	16150.5	3.53925	0.154614	2.6574e-117	3.72334e-114	151354	LRATD1	LRAT domain containing 1	protein-coding
ENSG00000168427	15.9544	3.53833	1.37913	8.86676e-05	0.000432516	377007	KLHL30	kelch like family member 30	protein-coding
ENSG00000142623	1154.82	3.53685	0.250017	8.5376e-47	1.30357e-44	29943	PADI1	peptidyl arginine deiminase 1	protein-coding
ENSG00000107731	490.947	3.53313	0.276399	8.67134e-39	9.34582e-37	219699	UNC5B	unc-5 netrin receptor B	protein-coding
ENSG00000183484	76.4073	3.52623	0.507277	1.15498e-13	1.94061e-12	29933	GPR132	G protein-coupled receptor 132	protein-coding
ENSG00000286013	11.0589	3.51558	1.13849	2.28277e-05	0.000125835
ENSG00000214049	14510.3	3.51344	0.744631	5.14202e-08	4.31544e-07	652995	UCA1	urothelial cancer associated 1	ncRNA
ENSG00000066294	37.35	3.5074	2.38161	0.000461634	0.00194751	8832	CD84	CD84 molecule	protein-coding
ENSG00000196154	7019.83	3.50657	0.216635	2.70357e-60	7.40189e-58	6275	S100A4	S100 calcium binding protein A4	protein-coding
ENSG00000183036	159.1	3.50409	0.271761	2.00417e-39	2.23071e-37	5121	PCP4	Purkinje cell protein 4	protein-coding
ENSG00000169403	425.845	3.50013	0.739135	4.72033e-08	3.97854e-07	5724	PTAFR	platelet activating factor receptor	protein-coding
ENSG00000111335	108.621	3.49039	0.378439	1.05109e-21	3.56131e-20	4939	OAS2	2'-5'-oligoadenylate synthetase 2	protein-coding
ENSG00000168874	208.826	3.48915	0.248688	4.20483e-46	6.1824e-44	84913	ATOH8	atonal bHLH transcription factor 8	protein-coding
ENSG00000263325	26.3092	3.48375	0.768829	1.18951e-07	9.49499e-07
ENSG00000219159	30.3582	3.48083	1.06002	1.28254e-05	7.41834e-05
ENSG00000186594	304.964	3.48023	0.307246	3.74052e-31	2.58248e-29	84981	MIR22HG	MIR22 host gene	ncRNA
ENSG00000088367	6833.61	3.47866	0.231882	2.95321e-52	5.76579e-50	2036	EPB41L1	erythrocyte membrane protein band 4.1 like 1	protein-coding
ENSG00000165078	39.2465	3.47554	0.663166	3.82584e-09	3.72558e-08	57094	CPA6	carboxypeptidase A6	protein-coding
ENSG00000258867	33.4662	3.47306	0.586418	8.52639e-11	1.03723e-09	283587	HISLA	HIF1A stabilizing long noncoding RNA	ncRNA
ENSG00000187672	12.394	3.46972	1.18899	3.6959e-05	0.000195933	26059	ERC2	ELKS/RAB6-interacting/CAST family member 2	protein-coding
ENSG00000144837	268.669	3.46695	0.317494	3.51824e-29	2.15427e-27	51365	PLA1A	phospholipase A1 member A	protein-coding
ENSG00000158825	859.403	3.46608	0.478089	1.30401e-14	2.39109e-13	978	CDA	cytidine deaminase	protein-coding
ENSG00000198053	604.955	3.46515	0.197867	4.79859e-70	1.87373e-67	140885	SIRPA	signal regulatory protein alpha	protein-coding
ENSG00000139278	726.574	3.46383	0.235175	1.71133e-50	3.13555e-48	11010	GLIPR1	GLI pathogenesis related 1	protein-coding
ENSG00000280693	283.398	3.46284	0.352136	2.93236e-24	1.21895e-22	100505839	SH3PXD2A-AS1	SH3PXD2A antisense RNA 1	ncRNA
ENSG00000240476	49.0995	3.45888	1.52879	0.000181821	0.00083077	105374003	LOC105374003	uncharacterized LOC105374003	ncRNA
ENSG00000074276	4463.39	3.45363	0.750562	8.57555e-08	6.95417e-07	54825	CDHR2	cadherin related family member 2	protein-coding
ENSG00000147027	10.893	3.44537	1.24721	5.62156e-05	0.000287031	83604	TMEM47	transmembrane protein 47	protein-coding
ENSG00000171234	88.3939	3.44367	0.359204	3.21194e-23	1.22213e-21	7364	UGT2B7	UDP glucuronosyltransferase family 2 member B7	protein-coding
ENSG00000182809	172.85	3.4263	0.347714	2.32288e-24	9.77539e-23	1397	CRIP2	cysteine rich protein 2	protein-coding
ENSG00000185352	7.82016	3.42352	1.2521	6.08582e-05	0.000308553	266722	HS6ST3	heparan sulfate 6-O-sulfotransferase 3	protein-coding
ENSG00000141574	624.284	3.4198	0.482019	3.84282e-14	6.73357e-13	6398	SECTM1	secreted and transmembrane 1	protein-coding
ENSG00000128383	5.65368	3.39858	2.15934	0.00055695	0.00230593	200315/100913187	APOBEC3A/APOBEC3A_B	apolipoprotein B mRNA editing enzyme catalytic subunit 3A/APOBEC3A and APOBEC3B deletion hybrid	protein-coding
ENSG00000107742	23.7004	3.39519	1.02822	1.21873e-05	7.08712e-05	9806	SPOCK2	SPARC (osteonectin), cwcv and kazal like domains proteoglycan 2	protein-coding
ENSG00000255774	490.243	3.39386	0.258998	1.15593e-40	1.34966e-38	105379407	LINC02747	long intergenic non-protein coding RNA 2747	ncRNA
ENSG00000105711	81.749	3.38823	0.733154	7.62277e-08	6.2287e-07	6324	SCN1B	sodium voltage-gated channel beta subunit 1	protein-coding
ENSG00000100079	23.4145	3.38277	0.878442	1.86477e-06	1.24383e-05	3957	LGALS2	galectin 2	protein-coding
ENSG00000110944	269.784	3.36941	0.318717	1.37318e-27	7.43359e-26	51561	IL23A	interleukin 23 subunit alpha	protein-coding
ENSG00000233041	15109.2	3.36327	0.166849	8.77603e-92	6.96787e-89	644844	PHGR1	proline, histidine and glycine rich 1	protein-coding
ENSG00000124116	249.249	3.3594	0.417873	2.73517e-17	6.52142e-16	140686	WFDC3	WAP four-disulfide core domain 3	protein-coding
ENSG00000158055	847.329	3.35914	0.259768	1.06513e-39	1.20811e-37	57822	GRHL3	grainyhead like transcription factor 3	protein-coding
ENSG00000179772	55.3631	3.35226	0.562588	6.3291e-11	7.81102e-10	2307	FOXS1	forkhead box S1	protein-coding
ENSG00000225329	18.5205	3.34811	0.747641	1.43139e-07	1.13007e-06	723809	LHFPL3-AS2	LHFPL3 antisense RNA 2	ncRNA
ENSG00000171766	214.2	3.3422	0.368332	3.61558e-21	1.17489e-19	2628	GATM	glycine amidinotransferase	protein-coding
ENSG00000253227	151.569	3.34065	0.341962	4.93912e-24	2.01447e-22
ENSG00000003137	5.96084	3.32758	1.9378	0.000530061	0.0022061	56603	CYP26B1	cytochrome P450 family 26 subfamily B member 1	protein-coding
ENSG00000266554	5.65578	3.32346	1.93162	0.000529923	0.00220591	400644	LINC01443	long intergenic non-protein coding RNA 1443	ncRNA
ENSG00000110169	35.9009	3.32116	0.627974	2.72903e-09	2.70732e-08	3263	HPX	hemopexin	protein-coding
ENSG00000042493	6142.41	3.32004	0.554671	5.26855e-11	6.5565e-10	822	CAPG	capping actin protein, gelsolin like	protein-coding
ENSG00000134668	128.778	3.3076	0.324935	7.79025e-26	3.71856e-24	90853	SPOCD1	SPOC domain containing 1	protein-coding
ENSG00000188373	674.796	3.30241	0.302185	2.7184e-29	1.69059e-27	387695	GPR15LG	G protein-coupled receptor 15 ligand	protein-coding
ENSG00000250072	20.4329	3.30151	0.73095	1.1864e-07	9.4733e-07	255187	SH3TC2-DT	SH3TC2 divergent transcript	ncRNA
ENSG00000198610	72.8475	3.30007	0.427262	3.18356e-16	6.83763e-15	1109	AKR1C4	aldo-keto reductase family 1 member C4	protein-coding
ENSG00000108244	10308.7	3.29926	0.219939	2.48847e-52	4.89859e-50	25984	KRT23	keratin 23	protein-coding
ENSG00000124466	585.541	3.29751	0.312489	1.57339e-27	8.4981e-26	27076	LYPD3	LY6/PLAUR domain containing 3	protein-coding
ENSG00000137766	5.57029	3.28821	2.1857	0.00066349	0.00269825	440279	UNC13C	unc-13 homolog C	protein-coding
ENSG00000204421	246.316	3.28638	0.39297	1.76951e-18	4.75176e-17	80740	LY6G6C	lymphocyte antigen 6 family member G6C	protein-coding
ENSG00000230952	7.12124	3.28474	1.68502	0.000378923	0.00162623
ENSG00000228624	218.287	3.28419	0.243471	6.02571e-43	7.88607e-41	101927768	HDAC2-AS2	HDAC2 and HS3ST5 antisense RNA 2	ncRNA
ENSG00000147257	224.884	3.27851	0.585963	4.99262e-10	5.4852e-09	2719	GPC3	glypican 3	protein-coding
ENSG00000185269	55184.5	3.26942	0.161357	9.56732e-93	8.13872e-90	147111	NOTUM	notum, palmitoleoyl-protein carboxylesterase	protein-coding
ENSG00000204442	12.6847	3.26866	0.906043	4.43902e-06	2.78025e-05	728215	NALF1	NALCN channel auxiliary factor 1	protein-coding
ENSG00000232756	34.271	3.26829	0.533704	2.19269e-11	2.8493e-10
ENSG00000173406	15.5614	3.26642	1.14436	4.61769e-05	0.00024015	1600	DAB1	DAB adaptor protein 1	protein-coding
ENSG00000187416	4.11391	3.26588	2.13969	0.000678741	0.00275229	375612	LHFPL3	LHFPL tetraspan subfamily member 3	protein-coding
ENSG00000188487	12.9325	3.2606	1.40222	0.000175231	0.000803897	387755	INSC	INSC spindle orientation adaptor protein	protein-coding
ENSG00000109181	34.4088	3.25823	0.497762	1.47205e-12	2.1733e-11	7365	UGT2B10	UDP glucuronosyltransferase family 2 member B10	protein-coding
ENSG00000178828	248.94	3.2505	0.428449	8.80138e-16	1.80568e-14	54546	RNF186	ring finger protein 186	protein-coding
ENSG00000130433	29.5623	3.24946	1.39877	0.000177078	0.000811275	59285	CACNG6	calcium voltage-gated channel auxiliary subunit gamma 6	protein-coding
ENSG00000163638	43.2857	3.24493	0.630269	5.47186e-09	5.2322e-08	56999	ADAMTS9	ADAM metallopeptidase with thrombospondin type 1 motif 9	protein-coding
ENSG00000131831	138.491	3.24311	0.385447	1.10789e-18	3.02625e-17	10742	RAI2	retinoic acid induced 2	protein-coding
ENSG00000129451	2744.06	3.24273	0.5408	4.70183e-11	5.88507e-10	5655	KLK10	kallikrein related peptidase 10	protein-coding
ENSG00000085831	770.852	3.24051	0.278206	7.26273e-33	5.50927e-31	22996	TTC39A	tetratricopeptide repeat domain 39A	protein-coding
ENSG00000049247	6.12447	3.24015	1.97061	0.000633427	0.00258615	10911	UTS2	urotensin 2	protein-coding
ENSG00000198768	4.55432	3.23897	1.75853	0.000475109	0.0019994	164284	APCDD1L	APC down-regulated 1 like	protein-coding
ENSG00000112782	2559	3.23751	0.419877	3.34842e-16	7.17877e-15	53405	CLIC5	chloride intracellular channel 5	protein-coding
ENSG00000140030	19.1101	3.23576	0.717025	1.18197e-07	9.44106e-07	8477	GPR65	G protein-coupled receptor 65	protein-coding
ENSG00000174171	12.6925	3.23516	1.7494	0.000470516	0.00198288	105370792	LOC105370792	uncharacterized LOC105370792	ncRNA
ENSG00000266976	66.9814	3.23356	0.599322	1.46953e-09	1.5133e-08	102724908	LOC102724908	uncharacterized LOC102724908	ncRNA
ENSG00000257732	5.03146	3.22902	1.99732	0.000660852	0.0026889	124903002	LOC124903002	uncharacterized LOC124903002	ncRNA
ENSG00000236393	3.28275	3.22144	1.9648	0.00064948	0.00264625	101927476	LOC101927476	uncharacterized LOC101927476	ncRNA
ENSG00000133328	4.3575	3.21859	1.91181	0.000616572	0.00252626	54979	PLAAT2	phospholipase A and acyltransferase 2	protein-coding
ENSG00000180611	279.018	3.21771	0.392937	7.12781e-18	1.80422e-16	151963	MB21D2	Mab-21 domain containing 2	protein-coding
ENSG00000135362	3497.32	3.21764	0.229309	3.11131e-46	4.66089e-44	79899	PRR5L	proline rich 5 like	protein-coding
ENSG00000163710	63.3179	3.21727	0.380794	8.05012e-19	2.21928e-17	26577	PCOLCE2	procollagen C-endopeptidase enhancer 2	protein-coding
ENSG00000104267	1082.29	3.21715	0.884954	4.01904e-06	2.53454e-05	760	CA2	carbonic anhydrase 2	protein-coding
ENSG00000198842	72.8196	3.21061	0.483668	7.7066e-13	1.19042e-11	92235	STYXL2	serine/threonine/tyrosine interacting like 2	protein-coding
ENSG00000134193	8.5992	3.20195	1.37371	0.000177937	0.0008149	83998	REG4	regenerating family member 4	protein-coding
ENSG00000176771	52.4014	3.20189	0.434976	4.63962e-15	8.92657e-14	344148	NCKAP5	NCK associated protein 5	protein-coding
ENSG00000100342	3638.53	3.20186	0.62062	5.07551e-09	4.86885e-08	8542	APOL1	apolipoprotein L1	protein-coding
ENSG00000168032	22.8735	3.20051	0.697758	8.34688e-08	6.77391e-07	956	ENTPD3	ectonucleoside triphosphate diphosphohydrolase 3	protein-coding
ENSG00000159337	101.152	3.19832	0.316264	1.38677e-25	6.43887e-24	283748	PLA2G4D	phospholipase A2 group IVD	protein-coding
ENSG00000178882	931.623	3.18237	0.179355	6.02181e-72	2.43108e-69	144347/100533183	RFLNA/ZNF664-RFLNA	refilin A/ZNF664-RFLNA readthrough	protein-coding
ENSG00000222022	10.3508	3.18207	1.43142	0.000229808	0.00103026
ENSG00000198099	77.6233	3.17707	0.356384	1.31951e-20	4.09238e-19	127	ADH4	alcohol dehydrogenase 4 (class II), pi polypeptide	protein-coding
ENSG00000019186	175.957	3.17599	0.322829	2.14964e-24	9.09456e-23	1591	CYP24A1	cytochrome P450 family 24 subfamily A member 1	protein-coding
ENSG00000230006	30.2571	3.17476	0.528527	4.22886e-11	5.34079e-10	645784	ANKRD36BP2	ankyrin repeat domain 36B pseudogene 2	pseudo
ENSG00000162779	12.9602	3.16799	1.01615	2.20512e-05	0.000121893	126859	AXDND1	axonemal dynein light chain domain containing 1	protein-coding
ENSG00000236304	5.64658	3.16527	2.19356	0.000799106	0.0031792
ENSG00000258810	3.64232	3.16469	1.96538	0.000713254	0.00287365
ENSG00000143369	828.529	3.1553	0.641497	1.68638e-08	1.51864e-07	1893	ECM1	extracellular matrix protein 1	protein-coding
ENSG00000111344	197.377	3.15283	0.341284	6.71136e-22	2.30343e-20	8437	RASAL1	RAS protein activator like 1	protein-coding
ENSG00000225101	28.996	3.15009	1.07369	3.80164e-05	0.00020127
ENSG00000262454	168.996	3.14721	0.42508	3.23844e-15	6.34346e-14	100129781	MIR193BHG	MIR193b-365a host gene	ncRNA
ENSG00000144452	13.5407	3.14134	0.899546	6.62111e-06	4.02625e-05	26154	ABCA12	ATP binding cassette subfamily A member 12	protein-coding
ENSG00000225111	9.22301	3.13897	1.22528	0.00010418	0.000500799
ENSG00000290002	15.5741	3.13888	1.009	2.26202e-05	0.000124835
ENSG00000184163	94.0943	3.13242	0.453467	1.15529e-13	1.94061e-12	388581	C1QTNF12	C1q and TNF related 12	protein-coding
ENSG00000212724	6.27221	3.13081	1.8284	0.000642328	0.00262069	730755	KRTAP2-3	keratin associated protein 2-3	protein-coding
ENSG00000134954	358.606	3.12821	0.374677	1.74245e-18	4.68435e-17	2113	ETS1	ETS proto-oncogene 1, transcription factor	protein-coding
ENSG00000106038	650.601	3.12508	0.268869	8.72028e-33	6.57305e-31	2128	EVX1	even-skipped homeobox 1	protein-coding
ENSG00000125144	582.56	3.12475	0.670243	5.75117e-08	4.79647e-07	4495	MT1G	metallothionein 1G	protein-coding
ENSG00000251002	19.6676	3.12391	0.657591	3.78208e-08	3.2254e-07	105370401	TRD-AS1	TRD antisense RNA 1	ncRNA
ENSG00000254126	69.417	3.12218	0.425732	5.35958e-15	1.02538e-13	927	CD8B2	CD8b2 molecule	protein-coding
ENSG00000126337	26.1047	3.11517	1.02412	2.79642e-05	0.000151519	8689	KRT36	keratin 36	protein-coding
ENSG00000163817	764.138	3.11363	0.242645	3.03028e-39	3.35713e-37	54716	SLC6A20	solute carrier family 6 member 20	protein-coding
ENSG00000150556	142.082	3.11362	0.31339	7.72913e-25	3.38419e-23	130576	LYPD6B	LY6/PLAUR domain containing 6B	protein-coding
ENSG00000064692	113.32	3.10644	0.28866	1.40099e-28	8.23955e-27	9627	SNCAIP	synuclein alpha interacting protein	protein-coding
ENSG00000175065	132.612	3.09322	0.324127	3.55973e-23	1.348e-21	147409	DSG4	desmoglein 4	protein-coding
ENSG00000172548	134.873	3.09164	0.297474	7.00949e-27	3.5675e-25	348938	NIPAL4	NIPA like domain containing 4	protein-coding
ENSG00000261175	12.0441	3.08599	1.35362	0.000212065	0.000957569	102724344	LINC02188	long intergenic non-protein coding RNA 2188	ncRNA
ENSG00000232453	20.8998	3.07395	0.825042	2.89036e-06	1.86472e-05	105378753	LINC02777	long intergenic non-protein coding RNA 2777	ncRNA
ENSG00000240915	5.42544	3.06696	1.84489	0.000733777	0.00294786
ENSG00000171992	1797.13	3.06334	0.175342	6.64934e-70	2.55453e-67	11346	SYNPO	synaptopodin	protein-coding
ENSG00000084636	644.285	3.05633	0.189193	2.88368e-60	7.80527e-58	1307	COL16A1	collagen type XVI alpha 1 chain	protein-coding
ENSG00000249162	16.6624	3.05594	0.835864	3.7311e-06	2.36485e-05	644325	ADAM20P3	ADAM metallopeptidase domain 20 pseudogene 3	pseudo
ENSG00000102359	2011.99	3.05273	0.527285	1.44861e-10	1.70899e-09	27286	SRPX2	sushi repeat containing protein X-linked 2	protein-coding
ENSG00000153902	79.3433	3.05257	0.627283	2.11027e-08	1.86996e-07	163175	LGI4	leucine rich repeat LGI family member 4	protein-coding
ENSG00000163739	932.019	3.05244	0.682211	1.34016e-07	1.06156e-06	2919	CXCL1	C-X-C motif chemokine ligand 1	protein-coding
ENSG00000021852	4.06051	3.04696	2.05039	0.000918514	0.00360787	732	C8B	complement C8 beta chain	protein-coding
ENSG00000128710	7.35431	3.04655	1.64681	0.000542702	0.00225242	3236	HOXD10	homeobox D10	protein-coding
ENSG00000176387	2545.26	3.0431	0.18198	2.44972e-64	7.67762e-62	3291	HSD11B2	hydroxysteroid 11-beta dehydrogenase 2	protein-coding
ENSG00000198074	607.615	3.04019	0.305216	5.64065e-25	2.50195e-23	57016	AKR1B10	aldo-keto reductase family 1 member B10	protein-coding
ENSG00000163209	12.4328	3.03558	1.84604	0.000775802	0.00309528	6707	SPRR3	small proline rich protein 3	protein-coding
ENSG00000111700	215.553	3.03373	0.736837	6.24771e-07	4.4959e-06	28234	SLCO1B3	solute carrier organic anion transporter family member 1B3	protein-coding
ENSG00000169184	133.268	3.03324	0.423467	1.76499e-14	3.20428e-13	4330	MN1	MN1 proto-oncogene, transcriptional regulator	protein-coding
ENSG00000080573	117.91	3.02738	0.396456	5.10336e-16	1.07572e-14	50509	COL5A3	collagen type V alpha 3 chain	protein-coding
ENSG00000203727	270.622	3.0252	0.228144	1.02596e-41	1.29298e-39	389432	SAMD5	sterile alpha motif domain containing 5	protein-coding
ENSG00000110195	234.289	3.02376	0.284708	5.9706e-28	3.32275e-26	2348	FOLR1	folate receptor alpha	protein-coding
ENSG00000253405	52.8305	3.0227	0.465441	1.77965e-12	2.60377e-11	101410536	EVX1-AS	EVX1 antisense RNA	ncRNA
ENSG00000185942	48.2522	3.01023	0.614744	1.79494e-08	1.6103e-07	286183	NKAIN3	sodium/potassium transporting ATPase interacting 3	protein-coding
ENSG00000279141	63.1187	3.00954	0.502187	4.21725e-11	5.32894e-10	401561	LINC01451	long intergenic non-protein coding RNA 1451	ncRNA
ENSG00000064787	970.166	3.00218	0.291105	1.50058e-26	7.49317e-25	8537	BCAS1	brain enriched myelin associated protein 1	protein-coding
ENSG00000138798	58.9607	3.00121	0.790159	2.20593e-06	1.45106e-05	1950	EGF	epidermal growth factor	protein-coding
ENSG00000203783	72.895	3.00089	0.362357	2.79707e-18	7.39439e-17	574414	PRR9	proline rich 9	protein-coding
ENSG00000171560	34.3757	2.99974	0.532442	3.4865e-10	3.92277e-09	2243	FGA	fibrinogen alpha chain	protein-coding
ENSG00000146197	63.8518	2.9994	0.523673	2.03159e-10	2.35019e-09	222663	SCUBE3	signal peptide, CUB domain and EGF like domain containing 3	protein-coding
ENSG00000112559	729.774	2.99587	0.238876	1.11391e-37	1.12425e-35	4188	MDFI	MyoD family inhibitor	protein-coding
ENSG00000137033	8107.58	2.98411	0.176962	2.1749e-65	7.09641e-63	90865	IL33	interleukin 33	protein-coding
ENSG00000153294	771.781	2.9761	0.281788	1.08104e-27	5.90578e-26	221393	ADGRF4	adhesion G protein-coupled receptor F4	protein-coding
ENSG00000185739	3.27293	2.97496	2.04697	0.00102782	0.00399636	6345	SRL	sarcalumenin	protein-coding
ENSG00000202402	21.9526	2.97347	0.934876	1.88242e-05	0.000105425
ENSG00000287051	48.4646	2.9714	0.596214	1.14904e-08	1.05509e-07
ENSG00000149043	99.492	2.96967	0.388965	4.97322e-16	1.05015e-14	90019	SYT8	synaptotagmin 8	protein-coding
ENSG00000105971	570.198	2.96885	0.24404	1.16504e-35	1.03933e-33	858	CAV2	caveolin 2	protein-coding
ENSG00000198417	138.769	2.96543	0.271557	2.21871e-29	1.38708e-27	4494	MT1F	metallothionein 1F	protein-coding
ENSG00000103742	51.2972	2.96253	0.65847	1.18033e-07	9.43116e-07	57722	IGDCC4	immunoglobulin superfamily DCC subclass member 4	protein-coding
ENSG00000087495	219.036	2.95862	0.239388	1.06163e-36	1.00345e-34	116154	PHACTR3	phosphatase and actin regulator 3	protein-coding
ENSG00000155629	214.539	2.95555	0.270346	1.92287e-29	1.20846e-27	118788	PIK3AP1	phosphoinositide-3-kinase adaptor protein 1	protein-coding
ENSG00000173227	165.149	2.94818	0.437208	3.22839e-13	5.18173e-12	91683	SYT12	synaptotagmin 12	protein-coding
ENSG00000253819	24.5146	2.94722	1.00598	4.06167e-05	0.000213471
ENSG00000164434	4.45773	2.94404	1.99599	0.00104829	0.004064	2173	FABP7	fatty acid binding protein 7	protein-coding
ENSG00000162641	104.824	2.94387	0.388119	7.18997e-16	1.4905e-14	254268	AKNAD1	AKNA domain containing 1	protein-coding
ENSG00000069535	884.155	2.94016	0.156661	3.48885e-80	1.84669e-77	4129	MAOB	monoamine oxidase B	protein-coding
ENSG00000075461	1230.78	2.93838	0.625887	4.72531e-08	3.98133e-07	27092	CACNG4	calcium voltage-gated channel auxiliary subunit gamma 4	protein-coding
ENSG00000270504	32.9951	2.93205	0.671419	2.12973e-07	1.63639e-06
ENSG00000184434	197.87	2.92142	0.22059	1.17626e-41	1.45924e-39	64922	LRRC19	leucine rich repeat containing 19	protein-coding
ENSG00000278973	9.24106	2.91848	1.09923	8.87613e-05	0.000432884
ENSG00000173210	162.649	2.91482	1.16048	0.000129769	0.000612313	22885	ABLIM3	actin binding LIM protein family member 3	protein-coding
ENSG00000187997	11.17	2.91063	1.79049	0.000895987	0.00352228	100141515	C17orf99	chromosome 17 open reading frame 99	protein-coding
ENSG00000160181	339.434	2.90629	1.2752	0.00023269	0.00104142	7032	TFF2	trefoil factor 2	protein-coding
ENSG00000151067	231.931	2.90461	0.297291	3.40426e-24	1.40774e-22	775/100874369	CACNA1C/CACNA1C-IT2	calcium voltage-gated channel subunit alpha1 C/CACNA1C intronic transcript 2	protein-coding/ncRNA
ENSG00000267013	31.6291	2.90356	0.643583	1.10826e-07	8.88507e-07	101927229	LINC01929	long intergenic non-protein coding RNA 1929	ncRNA
ENSG00000081138	9.17694	2.89933	1.23643	0.000198995	0.000903002	1005	CDH7	cadherin 7	protein-coding
ENSG00000104447	199.483	2.89837	0.356418	9.08668e-18	2.27587e-16	7227	TRPS1	transcriptional repressor GATA binding 1	protein-coding
ENSG00000110680	64.2363	2.88916	0.494964	1.02701e-10	1.23112e-09	796	CALCA	calcitonin related polypeptide alpha	protein-coding
ENSG00000174125	10.5432	2.88879	1.24374	0.000211262	0.000954124	7096	TLR1	toll like receptor 1	protein-coding
ENSG00000230928	4.56268	2.88647	1.84027	0.00099791	0.00389149
ENSG00000137872	13.1977	2.88392	1.21459	0.000186428	0.000850188	80031	SEMA6D	semaphorin 6D	protein-coding
ENSG00000278709	109.317	2.88352	0.536441	1.43088e-09	1.47541e-08	105416157	NKILA	NF-kappaB interacting lncRNA	ncRNA
ENSG00000197915	13.8905	2.88167	1.11619	0.00010962	0.000524199	388697	HRNR	hornerin	protein-coding
ENSG00000109072	13.2689	2.87507	0.826402	7.13161e-06	4.31794e-05	7448	VTN	vitronectin	protein-coding
ENSG00000286486	9.06492	2.86609	1.28646	0.000268624	0.00118929
ENSG00000184613	824.017	2.86545	0.227136	3.97292e-38	4.11439e-36	4753	NELL2	neural EGFL like 2	protein-coding
ENSG00000162409	627.606	2.86454	0.248294	1.94521e-32	1.42563e-30	5563	PRKAA2	protein kinase AMP-activated catalytic subunit alpha 2	protein-coding
ENSG00000109452	1299.08	2.85879	0.12346	3.04897e-120	4.53897e-117	8821	INPP4B	inositol polyphosphate-4-phosphatase type II B	protein-coding
ENSG00000172031	304.895	2.85792	0.229762	3.67326e-37	3.63043e-35	253152	EPHX4	epoxide hydrolase 4	protein-coding
ENSG00000231083	9.41832	2.85646	1.58152	0.00067957	0.00275424
ENSG00000253308	63.2929	2.85345	0.431648	7.61628e-13	1.178e-11
ENSG00000259915	9.81006	2.85312	1.17922	0.000169004	0.000778778
ENSG00000092068	3379.93	2.85092	0.176887	4.49543e-60	1.20311e-57	23428	SLC7A8	solute carrier family 7 member 8	protein-coding
ENSG00000218014	15.944	2.84976	0.93484	2.93245e-05	0.000158063	441160	KRT19P1	keratin 19 pseudogene 1	pseudo
ENSG00000146648	6607.14	2.84771	0.144521	4.64175e-88	3.35036e-85	1956	EGFR	epidermal growth factor receptor	protein-coding
ENSG00000138347	3.34271	2.84491	1.93036	0.00117481	0.00448658	84665	MYPN	myopalladin	protein-coding
ENSG00000166401	994.897	2.84313	0.190817	7.61217e-52	1.45051e-49	5271	SERPINB8	serpin family B member 8	protein-coding
ENSG00000286324	4.38152	2.84224	2.01133	0.00124748	0.00472698
ENSG00000161791	1136.45	2.84172	0.110476	1.55607e-147	4.11823e-144	91010	FMNL3	formin like 3	protein-coding
ENSG00000078725	3.45399	2.84144	2.11671	0.00129282	0.00487813	1620	BRINP1	BMP/retinoic acid inducible neural specific 1	protein-coding
ENSG00000243244	72.1125	2.83992	0.464831	1.93376e-11	2.53217e-10	11037	STON1	stonin 1	protein-coding
ENSG00000223764	12.0391	2.83507	1.09051	0.000106592	0.000511361	100130417	LINC02593	long intergenic non-protein coding RNA 2593	ncRNA
ENSG00000213606	15.9492	2.83364	1.19562	0.000193243	0.000879585
ENSG00000100599	1202.77	2.8309	0.171105	4.01779e-63	1.18148e-60	79890	RIN3	Ras and Rab interactor 3	protein-coding
ENSG00000112818	218.23	2.82851	0.454992	9.85392e-12	1.33662e-10	4224	MEP1A	meprin A subunit alpha	protein-coding
ENSG00000105388	55626.6	2.8259	0.674274	4.56748e-07	3.34644e-06	1048	CEACAM5	CEA cell adhesion molecule 5	protein-coding
ENSG00000181126	36.1131	2.82509	0.874278	1.65931e-05	9.37901e-05	352962	HLA-V	major histocompatibility complex, class I, V (pseudogene)	pseudo
ENSG00000228742	8.1991	2.82201	1.53208	0.000648947	0.00264453	111216280	LINC02577	long intergenic non-protein coding RNA 2577	ncRNA
ENSG00000150782	1245.08	2.82099	0.223476	3.50572e-38	3.64641e-36	3606	IL18	interleukin 18	protein-coding
ENSG00000101384	6892.79	2.81873	0.176361	3.84321e-59	1.00595e-56	182	JAG1	jagged canonical Notch ligand 1	protein-coding
ENSG00000134571	11.4503	2.81536	1.20767	0.000214799	0.000968627	4607	MYBPC3	myosin binding protein C3	protein-coding
ENSG00000189280	27.5737	2.81368	0.928132	3.12357e-05	0.000167418	2709	GJB5	gap junction protein beta 5	protein-coding
ENSG00000287263	94.1821	2.81202	0.411547	1.6491e-13	2.72539e-12	643977	FLJ32255	uncharacterized LOC643977	ncRNA
ENSG00000288955	10.118	2.80977	1.65672	0.000867812	0.00342339
ENSG00000279401	2.9875	2.80862	2.04572	0.00133692	0.00502431
ENSG00000181652	338.536	2.80642	0.619944	1.02992e-07	8.27654e-07	285973	ATG9B	autophagy related 9B	protein-coding
ENSG00000163531	59.5277	2.80603	0.319173	3.08419e-20	9.3432e-19	23114	NFASC	neurofascin	protein-coding
ENSG00000129946	217.37	2.80064	0.29048	1.1338e-23	4.51606e-22	25759	SHC2	SHC adaptor protein 2	protein-coding
ENSG00000130234	439.12	2.7978	0.29297	2.74921e-23	1.05279e-21	59272	ACE2	angiotensin converting enzyme 2	protein-coding
ENSG00000178404	5.48388	2.79266	1.95642	0.00130769	0.0049269	100653515	CEP295NL	CEP295 N-terminal like	protein-coding
ENSG00000185885	1658.38	2.79144	0.217974	3.32183e-39	3.66308e-37	8519	IFITM1	interferon induced transmembrane protein 1	protein-coding
ENSG00000171227	249.246	2.79091	0.356021	9.20647e-17	2.0766e-15	140738	TMEM37	transmembrane protein 37	protein-coding
ENSG00000272398	20283.1	2.78762	0.137961	1.97363e-92	1.62103e-89	100133941	CD24	CD24 molecule	protein-coding
ENSG00000204424	28.522	2.78715	0.944547	4.02431e-05	0.000211881	259215	LY6G6F	lymphocyte antigen 6 family member G6F	protein-coding
ENSG00000185201	1275.27	2.7813	0.210632	1.81099e-41	2.20081e-39	10581	IFITM2	interferon induced transmembrane protein 2	protein-coding
ENSG00000251442	4.27507	2.77615	1.8186	0.00118062	0.00450734
ENSG00000012779	284.566	2.77466	0.381282	6.77251e-15	1.28129e-13	240	ALOX5	arachidonate 5-lipoxygenase	protein-coding
ENSG00000007216	63.2644	2.77025	0.407306	2.02595e-13	3.31885e-12	9058	SLC13A2	solute carrier family 13 member 2	protein-coding
ENSG00000143105	3.6572	2.76703	1.99451	0.00139627	0.00522321	3744	KCNA10	potassium voltage-gated channel subfamily A member 10	protein-coding
ENSG00000170482	119.917	2.76147	0.317834	7.53121e-20	2.21738e-18	9963	SLC23A1	solute carrier family 23 member 1	protein-coding
ENSG00000268460	65.1384	2.76049	0.375154	3.69554e-15	7.17352e-14	93429	LOC93429	uncharacterized LOC93429	ncRNA
ENSG00000108405	18.3445	2.75971	0.690001	1.02086e-06	7.11195e-06	5023	P2RX1	purinergic receptor P2X 1	protein-coding
ENSG00000163485	135.159	2.75793	0.347617	4.27559e-17	1.00434e-15	134	ADORA1	adenosine A1 receptor	protein-coding
ENSG00000165023	49.3703	2.75766	1.76949	0.00114627	0.00439345	54769	DIRAS2	DIRAS family GTPase 2	protein-coding
ENSG00000167757	493.493	2.75563	0.69667	1.22099e-06	8.36674e-06	11012	KLK11	kallikrein related peptidase 11	protein-coding
ENSG00000287114	5.13341	2.75415	1.77273	0.00115867	0.00443346
ENSG00000175315	78.2904	2.75127	0.551227	1.07785e-08	9.93548e-08	1474	CST6	cystatin E/M	protein-coding
ENSG00000221986	6.98049	2.74968	1.75898	0.00114635	0.00439345	343263	MYBPHL	myosin binding protein H like	protein-coding
ENSG00000188549	1508.24	2.74925	0.178536	3.64183e-55	7.88588e-53	388115	CCDC9B	coiled-coil domain containing 9B	protein-coding
ENSG00000284309	3.92165	2.74518	1.90929	0.00136586	0.00512417
ENSG00000288746	4.16384	2.74136	1.966	0.00143243	0.00534363
ENSG00000238280	3.74482	2.73907	2.00963	0.00147175	0.00547315
ENSG00000173868	50.3423	2.73634	0.38585	2.59254e-14	4.60147e-13	162466	PHOSPHO1	phosphoethanolamine/phosphocholine phosphatase 1	protein-coding
ENSG00000287427	3.3951	2.73615	1.9538	0.00143361	0.00534634
ENSG00000248544	6.38474	2.73387	1.8138	0.00126562	0.00478656
ENSG00000143627	169.663	2.73234	0.496436	6.87177e-10	7.42981e-09	5313	PKLR	pyruvate kinase L/R	protein-coding
ENSG00000138119	6716.64	2.73209	0.246458	3.10097e-30	2.04039e-28	26509	MYOF	myoferlin	protein-coding
ENSG00000188761	1435.78	2.7318	0.166619	4.48018e-62	1.2704e-59	440603	BCL2L15	BCL2 like 15	protein-coding
ENSG00000186806	731.943	2.73067	0.239768	1.00142e-31	7.0362e-30	147645	VSIG10L	V-set and immunoglobulin domain containing 10 like	protein-coding
ENSG00000157227	3098.69	2.72912	0.394945	9.41618e-14	1.5986e-12	4323	MMP14	matrix metallopeptidase 14	protein-coding
ENSG00000223552	15.1241	2.72694	0.886527	2.80866e-05	0.000152079
ENSG00000125775	1615.78	2.72625	1.03532	0.000102296	0.000492143	27111	SDCBP2	syndecan binding protein 2	protein-coding
ENSG00000167588	466.158	2.71697	0.183381	2.47967e-51	4.61432e-49	2819	GPD1	glycerol-3-phosphate dehydrogenase 1	protein-coding
ENSG00000176678	476.565	2.7132	0.274867	1.14289e-24	4.94057e-23	2300	FOXL1	forkhead box L1	protein-coding
ENSG00000279024	10.8737	2.70972	2.36228	0.00134947	0.00506826
ENSG00000134962	15.8792	2.70687	0.795105	9.64e-06	5.71182e-05	152831	KLB	klotho beta	protein-coding
ENSG00000006534	1647.86	2.70645	0.279189	6.54077e-24	2.66315e-22	221	ALDH3B1	aldehyde dehydrogenase 3 family member B1	protein-coding
ENSG00000124143	10.4772	2.70246	0.883076	2.97744e-05	0.00016027	343578	ARHGAP40	Rho GTPase activating protein 40	protein-coding
ENSG00000147041	473.579	2.69844	0.611891	1.77473e-07	1.38371e-06	94122	SYTL5	synaptotagmin like 5	protein-coding
ENSG00000230943	6.1864	2.69584	1.63782	0.00104486	0.00405214	101927686	LINC02541	long intergenic non-protein coding RNA 2541	ncRNA
ENSG00000228509	44.5034	2.68776	0.734572	3.90261e-06	2.46765e-05
ENSG00000204544	4.99811	2.68684	2.19039	0.0016075	0.00592159	394263	MUC21	mucin 21, cell surface associated	protein-coding
ENSG00000131981	26783.9	2.68622	0.32642	3.73984e-18	9.71421e-17	3958	LGALS3	galectin 3	protein-coding
ENSG00000153071	2776.65	2.68455	0.170123	9.08105e-58	2.18486e-55	1601	DAB2	DAB adaptor protein 2	protein-coding
ENSG00000196517	824.284	2.67897	0.286387	1.69762e-22	6.10809e-21	6536	SLC6A9	solute carrier family 6 member 9	protein-coding
ENSG00000284966	28.861	2.67856	0.979276	7.88192e-05	0.000389178
ENSG00000223573	24.2292	2.67725	0.92925	5.17679e-05	0.000266435	257000	TINCR	TINCR ubiquitin domain containing	protein-coding
ENSG00000213729	8.23161	2.67638	1.68097	0.00116872	0.00446545	402069	RPS16P2	ribosomal protein S16 pseudogene 2	pseudo
ENSG00000135549	948.329	2.67402	0.234193	7.01318e-32	4.98647e-30	5570	PKIB	cAMP-dependent protein kinase inhibitor beta	protein-coding
ENSG00000060558	212.987	2.67032	0.249317	1.85877e-28	1.07461e-26	2769	GNA15	G protein subunit alpha 15	protein-coding
ENSG00000140835	25.9879	2.66702	0.797414	1.19932e-05	6.9794e-05	10164	CHST4	carbohydrate sulfotransferase 4	protein-coding
ENSG00000244227	233.421	2.6648	0.27171	2.11523e-24	8.96491e-23	646168	LRRC77P	leucine rich repeat containing 77, pseudogene	pseudo
ENSG00000118523	427.209	2.6596	0.523548	6.86634e-09	6.49778e-08	1490	CCN2	cellular communication network factor 2	protein-coding
ENSG00000140479	2095.71	2.65912	0.269306	1.09216e-24	4.73847e-23	5046	PCSK6	proprotein convertase subtilisin/kexin type 6	protein-coding
ENSG00000007237	23.745	2.65267	0.635	4.97807e-07	3.63163e-06	8522	GAS7	growth arrest specific 7	protein-coding
ENSG00000113303	144.21	2.64868	0.364996	7.6947e-15	1.45115e-13	79908	BTNL8	butyrophilin like 8	protein-coding
ENSG00000107821	787.669	2.64601	0.203269	2.02059e-40	2.33633e-38	81621	KAZALD1	Kazal type serine peptidase inhibitor domain 1	protein-coding
ENSG00000243491	29.1894	2.64421	0.651436	8.21188e-07	5.80239e-06
ENSG00000271781	235.686	2.63962	0.432473	1.96283e-11	2.56883e-10
ENSG00000176788	86.0727	2.63259	0.381206	9.60528e-14	1.62838e-12	10409	BASP1	brain abundant membrane attached signal protein 1	protein-coding
ENSG00000260912	666.652	2.63198	0.199391	1.8093e-41	2.20081e-39
ENSG00000137491	3668.87	2.62843	0.365018	1.15912e-14	2.13362e-13	11309	SLCO2B1	solute carrier organic anion transporter family member 2B1	protein-coding
ENSG00000278035	21.1788	2.62349	0.607047	2.6793e-07	2.03502e-06
ENSG00000114923	958.524	2.62278	0.162348	2.1726e-60	6.01734e-58	6508	SLC4A3	solute carrier family 4 member 3	protein-coding
ENSG00000134871	297.521	2.62193	0.198013	1.04483e-41	1.30983e-39	1284	COL4A2	collagen type IV alpha 2 chain	protein-coding
ENSG00000172803	45.295	2.61918	0.405813	2.07831e-12	3.02402e-11	254122	SNX32	sorting nexin 32	protein-coding
ENSG00000177076	757.712	2.61847	0.228724	4.88736e-32	3.48539e-30	340485	ACER2	alkaline ceramidase 2	protein-coding
ENSG00000256916	2.99688	2.61518	2.048	0.00181325	0.0065989
ENSG00000136960	24.812	2.61505	0.739755	6.29366e-06	3.83889e-05	5168	ENPP2	ectonucleotide pyrophosphatase/phosphodiesterase 2	protein-coding
ENSG00000162490	10.7284	2.61364	1.24869	0.000429294	0.00182498	374946	DRAXIN	dorsal inhibitory axon guidance protein	protein-coding
ENSG00000277287	5.33549	2.60454	1.7321	0.00144529	0.00538487
ENSG00000212900	8.10305	2.60193	1.6397	0.00126046	0.00476934	83897	KRTAP3-2	keratin associated protein 3-2	protein-coding
ENSG00000288702	3.08064	2.60061	1.95453	0.00179589	0.00654171	54659	UGT1A3	UDP glucuronosyltransferase family 1 member A3	protein-coding
ENSG00000074211	417.983	2.60002	0.254198	2.97315e-26	1.4662e-24	5522	PPP2R2C	protein phosphatase 2 regulatory subunit Bgamma	protein-coding
ENSG00000120899	2825.86	2.59986	0.181853	4.73666e-48	7.675e-46	2185	PTK2B	protein tyrosine kinase 2 beta	protein-coding
ENSG00000115844	235.127	2.599	0.256901	9.34227e-26	4.42393e-24	1746	DLX2	distal-less homeobox 2	protein-coding
ENSG00000168065	335.849	2.59648	0.239235	3.88285e-29	2.37142e-27	55867	SLC22A11	solute carrier family 22 member 11	protein-coding
ENSG00000115590	57.1423	2.58691	0.407311	4.08524e-12	5.80587e-11	7850	IL1R2	interleukin 1 receptor type 2	protein-coding
ENSG00000241595	4.95717	2.58506	2.01023	0.00188484	0.00683751	85280	KRTAP9-4	keratin associated protein 9-4	protein-coding
ENSG00000070404	1821.29	2.58348	0.247209	2.92377e-27	1.52055e-25	10272	FSTL3	follistatin like 3	protein-coding
ENSG00000177409	57.9623	2.58303	0.580892	1.54695e-07	1.21727e-06	219285	SAMD9L	sterile alpha motif domain containing 9 like	protein-coding
ENSG00000116774	90.7111	2.57845	0.346649	1.9856e-15	3.97772e-14	56944	OLFML3	olfactomedin like 3	protein-coding
ENSG00000235092	142.649	2.57705	0.829384	2.71562e-05	0.000147477
ENSG00000260101	49.1793	2.57506	0.39953	2.21475e-12	3.2147e-11	101927402	AFTPH-DT	AFTPH divergent transcript	ncRNA
ENSG00000114270	1851.27	2.57466	0.259509	6.72374e-25	2.96031e-23	1294	COL7A1	collagen type VII alpha 1 chain	protein-coding
ENSG00000135919	7218.66	2.5672	0.356438	1.14914e-14	2.11688e-13	5270	SERPINE2	serpin family E member 2	protein-coding
ENSG00000255552	32.6541	2.55925	0.616395	5.72234e-07	4.13909e-06
ENSG00000163618	5435.24	2.55821	0.150648	2.32336e-66	8.25971e-64	8618	CADPS	calcium dependent secretion activator	protein-coding
ENSG00000136603	2559.55	2.55576	0.222227	2.64223e-32	1.91293e-30	6498	SKIL	SKI like proto-oncogene	protein-coding
ENSG00000260807	118.187	2.54819	0.327069	1.30271e-16	2.88914e-15	115804232	CEROX1	cytoplasmic endogenous regulator of oxidative phosphorylation 1	ncRNA
ENSG00000169413	229.991	2.54642	0.209741	1.29979e-35	1.14665e-33	6039	RNASE6	ribonuclease A family member k6	protein-coding
ENSG00000090530	48.443	2.54412	0.511403	1.21571e-08	1.1116e-07	55214	P3H2	prolyl 3-hydroxylase 2	protein-coding
ENSG00000117525	682.981	2.54162	0.454047	4.13223e-10	4.58647e-09	2152	F3	coagulation factor III, tissue factor	protein-coding
ENSG00000250564	6.60356	2.5393	1.55001	0.00121041	0.00460482	102546229	LINC02999	long intergenic non-protein coding RNA 2999	ncRNA
ENSG00000277010	6.04679	2.53575	1.78153	0.00174504	0.00637699
ENSG00000184730	98.6198	2.53041	0.403958	7.24528e-12	9.98122e-11	55911	APOBR	apolipoprotein B receptor	protein-coding
ENSG00000099834	4359.83	2.5299	0.41295	1.7329e-11	2.28675e-10	53841	CDHR5	cadherin related family member 5	protein-coding
ENSG00000057704	154.46	2.52967	0.368751	1.33901e-13	2.23659e-12	57458	TMCC3	transmembrane and coiled-coil domain family 3	protein-coding
ENSG00000198483	13.7717	2.52747	1.01843	0.000171327	0.000787808	148741	ANKRD35	ankyrin repeat domain 35	protein-coding
ENSG00000278909	89.3278	2.52584	0.546685	7.03765e-08	5.79834e-07
ENSG00000164379	4844.72	2.52494	0.159419	3.46404e-58	8.59478e-56	94234	FOXQ1	forkhead box Q1	protein-coding
ENSG00000121281	375.288	2.52472	0.230298	1.15947e-29	7.38435e-28	113	ADCY7	adenylate cyclase 7	protein-coding
ENSG00000142156	4105.24	2.52411	0.762549	1.43539e-05	8.22854e-05	1291	COL6A1	collagen type VI alpha 1 chain	protein-coding
ENSG00000264006	5.43572	2.52052	1.60789	0.0014031	0.00524408	340811	AKR1C8	aldo-keto reductase family 1 member C8	protein-coding
ENSG00000276170	8.83251	2.51942	1.63433	0.00147086	0.00547069	101929494	LOC101929494	uncharacterized LOC101929494	ncRNA
ENSG00000267123	157.356	2.51778	0.306522	4.22357e-18	1.08994e-16	101928710	SCAT1	S-phase cancer associated transcript 1	ncRNA
ENSG00000101335	303.638	2.51646	0.228865	8.09032e-30	5.2082e-28	10398	MYL9	myosin light chain 9	protein-coding
ENSG00000129757	696.305	2.51618	0.312675	1.67002e-17	4.07076e-16	1028	CDKN1C	cyclin dependent kinase inhibitor 1C	protein-coding
ENSG00000283265	5.21214	2.51398	1.99528	0.00210339	0.00753961
ENSG00000105559	1516.74	2.51341	0.182626	8.70934e-45	1.23481e-42	57664	PLEKHA4	pleckstrin homology domain containing A4	protein-coding
ENSG00000102243	6.48563	2.51059	1.84909	0.00194949	0.00704521	51442	VGLL1	vestigial like family member 1	protein-coding
ENSG00000121797	214.917	2.5089	0.226636	3.5237e-30	2.31215e-28	9034	CCRL2	C-C motif chemokine receptor like 2	protein-coding
ENSG00000180316	39.7392	2.50868	0.796662	2.4611e-05	0.000134916	285848	PNPLA1	patatin like phospholipase domain containing 1	protein-coding
ENSG00000170915	3526.1	2.50662	0.19459	1.15987e-39	1.30933e-37	85315	PAQR8	progestin and adipoQ receptor family member 8	protein-coding
ENSG00000244280	2.92815	2.50486	1.88817	0.00202822	0.00730092	347694	ECEL1P2	endothelin converting enzyme like 1 pseudogene 2	pseudo
ENSG00000188001	18.7192	2.50425	0.62883	1.18782e-06	8.16294e-06	285386	TPRG1	tumor protein p63 regulated 1	protein-coding
ENSG00000164825	9.66665	2.50357	1.27168	0.000617678	0.00252879	1672	DEFB1	defensin beta 1	protein-coding
ENSG00000256443	48.1033	2.50199	0.475776	2.77287e-09	2.74281e-08
ENSG00000117394	81716.7	2.50103	0.771172	1.8173e-05	0.000102018	6513	SLC2A1	solute carrier family 2 member 1	protein-coding
ENSG00000233901	17.1597	2.49833	0.825162	3.63268e-05	0.000192925	100506119	LINC01503	long intergenic non-protein coding RNA 1503	ncRNA
ENSG00000130830	2412.47	2.49629	0.163203	1.67065e-54	3.55296e-52	4354	MPP1	MAGUK p55 scaffold protein 1	protein-coding
ENSG00000154065	230.103	2.49448	0.197592	3.14381e-38	3.29879e-36	147463	ANKRD29	ankyrin repeat domain 29	protein-coding
ENSG00000204420	153.996	2.4933	0.317347	7.80359e-17	1.7736e-15	80739	MPIG6B	megakaryocyte and platelet inhibitory receptor G6b	protein-coding
ENSG00000229563	65.1682	2.48929	0.438572	2.67785e-10	3.05477e-09	101927528	LINC01204	long intergenic non-protein coding RNA 1204	ncRNA
ENSG00000275880	68.5914	2.48906	0.375416	6.58528e-13	1.02519e-11
ENSG00000231826	30.056	2.48679	0.788119	2.44043e-05	0.000133875	102723854	LINC01819	long intergenic non-protein coding RNA 1819	ncRNA
ENSG00000287331	18.5199	2.48237	0.852598	5.22848e-05	0.000268979	105374367	LOC105374367	uncharacterized LOC105374367	ncRNA
ENSG00000005513	146.367	2.48022	0.432415	1.89338e-10	2.20315e-09	30812	SOX8	SRY-box transcription factor 8	protein-coding
ENSG00000115008	37.8025	2.47972	1.52229	0.00129673	0.00489102	3552	IL1A	interleukin 1 alpha	protein-coding
ENSG00000261092	40.6022	2.47268	0.440078	3.75575e-10	4.19795e-09	105371248	LINC02178	long intergenic non-protein coding RNA 2178	ncRNA
ENSG00000044012	5.38992	2.47243	1.60021	0.00152634	0.0056541	2981	GUCA2B	guanylate cyclase activator 2B	protein-coding
ENSG00000091583	38.6217	2.47177	0.563589	2.13682e-07	1.64078e-06	350	APOH	apolipoprotein H	protein-coding
ENSG00000267308	29.4074	2.46988	0.725117	1.0634e-05	6.2433e-05
ENSG00000285867	24.3239	2.46522	0.722209	1.03956e-05	6.11994e-05
ENSG00000179348	479.713	2.46345	0.212775	1.08357e-32	8.11623e-31	2624	GATA2	GATA binding protein 2	protein-coding
ENSG00000260052	3.00116	2.46268	1.96214	0.00226259	0.0080305
ENSG00000260071	28.1372	2.46103	0.516022	3.53087e-08	3.0296e-07	101927026	LOC101927026	uncharacterized LOC101927026	ncRNA
ENSG00000113657	675.172	2.45868	0.256546	1.88411e-23	7.321e-22	1809	DPYSL3	dihydropyrimidinase like 3	protein-coding
ENSG00000235296	682.06	2.45815	0.314821	1.16004e-16	2.58716e-15
ENSG00000134755	5405.69	2.4531	0.178705	1.42858e-44	1.9899e-42	1824	DSC2	desmocollin 2	protein-coding
ENSG00000219607	257.961	2.45261	0.912171	0.000101868	0.00049018	648791	PPP1R3G	protein phosphatase 1 regulatory subunit 3G	protein-coding
ENSG00000197959	401.923	2.45228	0.276848	1.64061e-20	5.0488e-19	26052	DNM3	dynamin 3	protein-coding
ENSG00000125571	8.93657	2.45216	1.47133	0.00123259	0.00467874	27178	IL37	interleukin 37	protein-coding
ENSG00000102760	306.772	2.45113	0.628134	1.68749e-06	1.13255e-05	28984	RGCC	regulator of cell cycle	protein-coding
ENSG00000106829	739.438	2.45066	0.190094	1.02033e-39	1.16283e-37	7091	TLE4	TLE family member 4, transcriptional corepressor	protein-coding
ENSG00000171840	167.652	2.45013	0.262459	2.0308e-22	7.2849e-21	4815	NINJ2	ninjurin 2	protein-coding
ENSG00000095739	4492.83	2.44864	0.143553	6.34308e-67	2.28918e-64	25805	BAMBI	BMP and activin membrane bound inhibitor	protein-coding
ENSG00000172201	1386.2	2.44817	0.231643	8.43367e-28	4.6393e-26	3400	ID4	inhibitor of DNA binding 4	protein-coding
ENSG00000109625	9.64489	2.44357	1.28611	0.000754557	0.00301759	8532	CPZ	carboxypeptidase Z	protein-coding
ENSG00000091622	222.144	2.44182	0.299937	7.88079e-18	1.98638e-16	83394	PITPNM3	PITPNM family member 3	protein-coding
ENSG00000131016	1895.7	2.44073	0.634478	2.11451e-06	1.39517e-05	9590	AKAP12	A-kinase anchoring protein 12	protein-coding
ENSG00000227038	12.0936	2.43526	1.24997	0.000680709	0.00275745
ENSG00000170927	148.318	2.43472	0.275266	1.85095e-20	5.67409e-19	5314	PKHD1	PKHD1 ciliary IPT domain containing fibrocystin/polyductin	protein-coding
ENSG00000151117	520.614	2.4326	0.237953	3.17937e-26	1.55502e-24	144110	TMEM86A	transmembrane protein 86A	protein-coding
ENSG00000163072	475.623	2.43253	0.273067	1.04969e-20	3.29414e-19	115677	NOSTRIN	nitric oxide synthase trafficking	protein-coding
ENSG00000145721	30.1058	2.43142	0.717949	1.1638e-05	6.79757e-05	167410	LIX1	limb and CNS expressed 1	protein-coding
ENSG00000187583	369.286	2.43136	0.252874	1.40378e-23	5.53589e-22	84069	PLEKHN1	pleckstrin homology domain containing N1	protein-coding
ENSG00000125266	3270.99	2.4248	0.178239	7.7656e-44	1.04502e-41	1948	EFNB2	ephrin B2	protein-coding
ENSG00000124089	2.70527	2.4242	2.01057	0.00243401	0.00855604	4159	MC3R	melanocortin 3 receptor	protein-coding
ENSG00000261357	4.15818	2.42219	1.731	0.00203602	0.00732457
ENSG00000089356	310.006	2.41474	0.411652	9.00446e-11	1.09038e-09	5349	FXYD3	FXYD domain containing ion transport regulator 3	protein-coding
ENSG00000143226	2.71926	2.41463	1.98675	0.00246264	0.00864645	2212	FCGR2A	Fc gamma receptor IIa	protein-coding
ENSG00000128335	1873.33	2.41368	0.23643	3.69943e-26	1.7983e-24	23780	APOL2	apolipoprotein L2	protein-coding
ENSG00000159674	1311.58	2.41203	0.225726	2.43336e-28	1.39663e-26	10417	SPON2	spondin 2	protein-coding
ENSG00000238164	154.178	2.41009	0.309156	1.30417e-16	2.88969e-15
ENSG00000223392	22.5382	2.40817	0.860868	7.6791e-05	0.000379778	100874194	CLDN10-AS1	CLDN10 antisense RNA 1	ncRNA
ENSG00000188910	1137.96	2.4061	0.238295	1.16571e-25	5.455e-24	2707	GJB3	gap junction protein beta 3	protein-coding
ENSG00000235852	5.18358	2.40496	1.73977	0.00212482	0.00760953
ENSG00000074657	446.665	2.40456	0.19488	1.155e-36	1.08739e-34	55205	ZNF532	zinc finger protein 532	protein-coding
ENSG00000101680	23.1335	2.40196	0.614926	1.71086e-06	1.14662e-05	284217	LAMA1	laminin subunit alpha 1	protein-coding
ENSG00000279970	52.2499	2.39796	0.40497	6.50651e-11	8.00922e-10
ENSG00000188404	22.0784	2.39012	0.665744	5.78468e-06	3.5466e-05	6402	SELL	selectin L	protein-coding
ENSG00000280604	2.67312	2.38678	1.88671	0.00248426	0.0087057
ENSG00000089472	8989.93	2.38595	0.529602	1.30093e-07	1.03393e-06	9843	HEPH	hephaestin	protein-coding
ENSG00000243081	4.28322	2.38506	2.03833	0.00258792	0.0090291
ENSG00000249510	22.0622	2.3818	0.611935	1.83167e-06	1.22243e-05	100130524	RPL6P23	ribosomal protein L6 pseudogene 23	pseudo
ENSG00000184254	78.8575	2.3816	0.475971	1.13701e-08	1.04485e-07	220	ALDH1A3	aldehyde dehydrogenase 1 family member A3	protein-coding
ENSG00000222001	142.616	2.37975	0.263251	3.24703e-21	1.05947e-19	101928881	LOC101928881	uncharacterized LOC101928881	ncRNA
ENSG00000249307	30.9177	2.37787	0.612677	1.91961e-06	1.27611e-05	100505875	LINC01088	long intergenic non-protein coding RNA 1088	ncRNA
ENSG00000196660	23.7839	2.37556	0.739333	2.16534e-05	0.000119917	55532	SLC30A10	solute carrier family 30 member 10	protein-coding
ENSG00000117472	9082.64	2.37407	0.533021	1.66009e-07	1.30029e-06	10103	TSPAN1	tetraspanin 1	protein-coding
ENSG00000104081	692.855	2.37333	0.278193	3.00535e-19	8.47154e-18	90427	BMF	Bcl2 modifying factor	protein-coding
ENSG00000140297	3287.78	2.37304	0.651088	4.78156e-06	2.97524e-05	9245	GCNT3	glucosaminyl (N-acetyl) transferase 3, mucin type	protein-coding
ENSG00000132554	8.7755	2.37234	1.1944	0.000654446	0.00266466	26166	RGS22	regulator of G protein signaling 22	protein-coding
ENSG00000155269	130.861	2.37229	0.801349	4.83669e-05	0.000250283	27201	GPR78	G protein-coupled receptor 78	protein-coding
ENSG00000268833	3.77802	2.37219	1.92643	0.00259466	0.00904733
ENSG00000196616	11.9946	2.37161	0.834109	6.87984e-05	0.000343977	125	ADH1B	alcohol dehydrogenase 1B (class I), beta polypeptide	protein-coding
ENSG00000268926	14.3943	2.37156	0.877904	0.000103771	0.000498933
ENSG00000242282	2.82432	2.36183	1.91503	0.00262831	0.00914725
ENSG00000167419	73.182	2.36039	0.728534	2.00249e-05	0.000111599	4025	LPO	lactoperoxidase	protein-coding
ENSG00000226519	54.6433	2.35882	0.369329	3.54636e-12	5.07331e-11
ENSG00000136002	481.377	2.35568	0.232921	1.00762e-25	4.75256e-24	50649	ARHGEF4	Rho guanine nucleotide exchange factor 4	protein-coding
ENSG00000147394	1272.29	2.35201	0.510047	8.09132e-08	6.57997e-07	7739	ZNF185	zinc finger protein 185 with LIM domain	protein-coding
ENSG00000171345	53392.7	2.348	0.170754	1.06385e-44	1.4994e-42	3880	KRT19	keratin 19	protein-coding
ENSG00000153246	1230.56	2.34724	0.0997023	3.17815e-124	5.04669e-121	22925	PLA2R1	phospholipase A2 receptor 1	protein-coding
ENSG00000180745	5948.58	2.34656	0.161172	1.07575e-49	1.89803e-47	119467	CLRN3	clarin 3	protein-coding
ENSG00000125538	14.5683	2.34471	1.33803	0.00112907	0.00433482	3553	IL1B	interleukin 1 beta	protein-coding
ENSG00000105707	13.4855	2.3431	1.43339	0.00144414	0.00538141	3249	HPN	hepsin	protein-coding
ENSG00000273179	85.4676	2.34178	0.520357	1.37174e-07	1.08549e-06
ENSG00000237070	147.995	2.34144	0.385896	2.74895e-11	3.53358e-10	105375166	LOC105375166	uncharacterized LOC105375166	ncRNA
ENSG00000053747	7204.25	2.34113	0.226024	8.14019e-27	4.11659e-25	3909	LAMA3	laminin subunit alpha 3	protein-coding
ENSG00000251774	3.38061	2.34056	1.8595	0.00265017	0.00921254	106479733	RNU6-377P	RNA, U6 small nuclear 377, pseudogene	pseudo
ENSG00000128591	914.074	2.3391	0.197486	4.86841e-34	4.04044e-32	2318	FLNC	filamin C	protein-coding
ENSG00000143416	6787.22	2.33486	0.178559	9.5683e-41	1.12825e-38	8991	SELENBP1	selenium binding protein 1	protein-coding
ENSG00000107099	213.963	2.33473	0.266683	4.34243e-20	1.30104e-18	81704	DOCK8	dedicator of cytokinesis 8	protein-coding
ENSG00000109099	72.7005	2.33384	0.407256	2.12433e-10	2.45152e-09	5376	PMP22	peripheral myelin protein 22	protein-coding
ENSG00000135480	93.2646	2.33357	0.541933	3.32622e-07	2.50165e-06	3855	KRT7	keratin 7	protein-coding
ENSG00000186526	69.0661	2.33204	0.545337	3.79537e-07	2.82153e-06	11283	CYP4F8	cytochrome P450 family 4 subfamily F member 8	protein-coding
ENSG00000160712	298.319	2.32602	0.241539	1.27319e-23	5.04595e-22	3570	IL6R	interleukin 6 receptor	protein-coding
ENSG00000244300	391.339	2.32219	0.154545	1.06102e-52	2.12374e-50
ENSG00000229056	4.79074	2.31562	1.65293	0.00227208	0.00805939	101927482	HECW2-AS1	HECW2 antisense RNA 1	ncRNA
ENSG00000108759	8.7468	2.31514	1.65674	0.00228579	0.00809955	3882	KRT32	keratin 32	protein-coding
ENSG00000162594	35.2155	2.31429	0.436954	2.52892e-09	2.52458e-08	149233	IL23R	interleukin 23 receptor	protein-coding
ENSG00000121966	23.8193	2.30805	0.842256	9.72511e-05	0.000469577	7852	CXCR4	C-X-C motif chemokine receptor 4	protein-coding
ENSG00000162576	779.476	2.30732	0.248329	3.28838e-22	1.16556e-20	54587	MXRA8	matrix remodeling associated 8	protein-coding
ENSG00000226652	14.4969	2.30635	1.14013	0.000632783	0.00258396
ENSG00000167705	120.361	2.3057	0.332398	8.73739e-14	1.48654e-12	83547	RILP	Rab interacting lysosomal protein	protein-coding
ENSG00000158874	12.0477	2.30545	1.39424	0.00143685	0.00535593	336	APOA2	apolipoprotein A2	protein-coding
ENSG00000239713	55.9793	2.30427	0.479617	3.29197e-08	2.83894e-07	60489	APOBEC3G	apolipoprotein B mRNA editing enzyme catalytic subunit 3G	protein-coding
ENSG00000146112	1563.36	2.30199	0.210423	1.60863e-29	1.01634e-27	170954/107987457	PPP1R18/LOC107987457	protein phosphatase 1 regulatory subunit 18/phostensin-like	protein-coding
ENSG00000102024	2819.27	2.30135	0.121749	2.36224e-81	1.30852e-78	5358	PLS3	plastin 3	protein-coding
ENSG00000224826	18.8725	2.29817	0.879694	0.000140571	0.000658719
ENSG00000114113	188.449	2.29026	0.281096	8.14161e-18	2.04778e-16	5948	RBP2	retinol binding protein 2	protein-coding
ENSG00000170412	11084.8	2.29004	0.229899	4.92777e-25	2.19392e-23	55890	GPRC5C	G protein-coupled receptor class C group 5 member C	protein-coding
ENSG00000169247	843.833	2.28872	0.132533	1.7531e-68	6.42415e-66	79628	SH3TC2	SH3 domain and tetratricopeptide repeats 2	protein-coding
ENSG00000215853	6.5794	2.28859	1.75398	0.0026857	0.0093238	126638	RPTN	repetin	protein-coding
ENSG00000221880	11.4693	2.28793	1.56967	0.00212623	0.00761344	81850	KRTAP1-3	keratin associated protein 1-3	protein-coding
ENSG00000116016	6301.82	2.2877	0.210449	3.47922e-29	2.13587e-27	2034	EPAS1	endothelial PAS domain protein 1	protein-coding
ENSG00000156574	28.2228	2.28742	0.693856	1.74703e-05	9.83281e-05	4838	NODAL	nodal growth differentiation factor	protein-coding
ENSG00000144063	322.316	2.28585	0.364862	8.25303e-12	1.12847e-10	7851	MALL	mal, T cell differentiation protein like	protein-coding
ENSG00000171431	13937.3	2.28525	0.247657	6.08236e-22	2.09358e-20	54474	KRT20	keratin 20	protein-coding
ENSG00000162951	1543.69	2.28129	0.196376	7.41565e-33	5.60741e-31	347730	LRRTM1	leucine rich repeat transmembrane neuronal 1	protein-coding
ENSG00000283973	32.8505	2.27841	1.67473	0.00251583	0.00880724
ENSG00000146250	8.15492	2.27519	1.57933	0.00221801	0.00789649	167681	PRSS35	serine protease 35	protein-coding
ENSG00000020633	62.2525	2.27325	0.731935	3.30304e-05	0.000176521	864	RUNX3	RUNX family transcription factor 3	protein-coding
ENSG00000271070	36.8699	2.27271	0.6039	3.28601e-06	2.10007e-05	100420975	GMCL1P2	GMCL1 pseudogene 2	pseudo
ENSG00000101470	636.37	2.26991	0.200364	2.08945e-31	1.45949e-29	7125	TNNC2	troponin C2, fast skeletal type	protein-coding
ENSG00000148053	14.2955	2.26864	1.05	0.00046821	0.00197351	4915	NTRK2	neurotrophic receptor tyrosine kinase 2	protein-coding
ENSG00000242193	1063.96	2.26813	0.163267	1.56438e-45	2.2447e-43	730102	CRYZL2P	crystallin zeta like 2, pseudogene	pseudo
ENSG00000124762	11735.2	2.26633	0.192919	1.61181e-33	1.27972e-31	1026	CDKN1A	cyclin dependent kinase inhibitor 1A	protein-coding
ENSG00000076641	3120.49	2.26398	0.191634	7.34018e-34	6.02882e-32	55824	PAG1	phosphoprotein membrane anchor with glycosphingolipid microdomains 1	protein-coding
ENSG00000140807	44742.4	2.26081	0.14402	3.47553e-57	8.03724e-55	85407	NKD1	NKD inhibitor of WNT signaling pathway 1	protein-coding
ENSG00000148204	385.995	2.2601	0.200791	4.82876e-31	3.32417e-29	286204	CRB2	crumbs cell polarity complex component 2	protein-coding
ENSG00000185133	774.454	2.25996	0.12295	4.13704e-77	1.85925e-74	27124	INPP5J	inositol polyphosphate-5-phosphatase J	protein-coding
ENSG00000136881	13.6975	2.25966	0.7871	6.89097e-05	0.000344462	570	BAAT	bile acid-CoA:amino acid N-acyltransferase	protein-coding
ENSG00000197249	14529.2	2.25872	0.246535	1.1443e-21	3.86065e-20	5265	SERPINA1	serpin family A member 1	protein-coding
ENSG00000109846	17.6943	2.25837	0.831452	0.00010833	0.000518866	1410	CRYAB	crystallin alpha B	protein-coding
ENSG00000137968	420.357	2.25739	0.186037	1.55599e-35	1.3676e-33	204962	SLC44A5	solute carrier family 44 member 5	protein-coding
ENSG00000188738	120.629	2.25579	0.373231	3.41836e-11	4.35644e-10	401024	FSIP2	fibrous sheath interacting protein 2	protein-coding
ENSG00000154133	16.3648	2.255	1.59106	0.00235584	0.00831439	54538	ROBO4	roundabout guidance receptor 4	protein-coding
ENSG00000008517	2005.74	2.25483	0.44649	9.87924e-09	9.15617e-08	9235	IL32	interleukin 32	protein-coding
ENSG00000140526	34940.3	2.24964	0.105335	7.52265e-103	8.14464e-100	11057	ABHD2	abhydrolase domain containing 2, acylglycerol lipase	protein-coding
ENSG00000167077	34.8806	2.24927	0.562715	1.32528e-06	9.04493e-06	150365	MEI1	meiotic double-stranded break formation protein 1	protein-coding
ENSG00000224057	5.32095	2.24863	1.84514	0.00309083	0.0105579	100507500	EGFR-AS1	EGFR antisense RNA 1	ncRNA
ENSG00000142606	649.552	2.24828	0.485647	8.07549e-08	6.57158e-07	79258	MMEL1	membrane metalloendopeptidase like 1	protein-coding
ENSG00000102174	9.79716	2.24808	1.12086	0.000691463	0.00279673	5251	PHEX	phosphate regulating endopeptidase X-linked	protein-coding
ENSG00000007129	10.2189	2.24706	0.917971	0.000228804	0.00102634	90273	CEACAM21	CEA cell adhesion molecule 21	protein-coding
ENSG00000170214	5.36663	2.24663	1.66167	0.00263789	0.0091779	147	ADRA1B	adrenoceptor alpha 1B	protein-coding
ENSG00000169245	2.8262	2.24293	2.00548	0.00322956	0.0109799	3627	CXCL10	C-X-C motif chemokine ligand 10	protein-coding
ENSG00000254285	84.5043	2.23958	0.324793	1.23878e-13	2.07646e-12	728638	KRT8P3	keratin 8 pseudogene 3	pseudo
ENSG00000168077	186.593	2.23747	0.22508	6.3116e-25	2.78917e-23	51435	SCARA3	scavenger receptor class A member 3	protein-coding
ENSG00000164398	1264.08	2.23613	0.186745	1.10316e-34	9.31782e-33	23305	ACSL6	acyl-CoA synthetase long chain family member 6	protein-coding
ENSG00000188277	367.188	2.23583	0.191412	3.63854e-33	2.83223e-31	643338	C15orf62	chromosome 15 open reading frame 62	protein-coding
ENSG00000100311	1063.08	2.233	0.435414	6.69199e-09	6.34288e-08	5155	PDGFB	platelet derived growth factor subunit B	protein-coding
ENSG00000204540	82.4599	2.23201	0.35657	8.97872e-12	1.22138e-10	170679	PSORS1C1	psoriasis susceptibility 1 candidate 1	protein-coding
ENSG00000147872	6910.11	2.23175	0.176622	3.0589e-38	3.22389e-36	123	PLIN2	perilipin 2	protein-coding
ENSG00000225969	139.296	2.22728	0.7706	6.67571e-05	0.000335205
ENSG00000142871	53.0399	2.22265	0.490792	1.32885e-07	1.05366e-06	3491	CCN1	cellular communication network factor 1	protein-coding
ENSG00000163131	2055.95	2.22246	0.267018	1.99298e-18	5.33379e-17	1520	CTSS	cathepsin S	protein-coding
ENSG00000160870	17.2742	2.22245	0.840927	0.000137258	0.000644335	1551	CYP3A7	cytochrome P450 family 3 subfamily A member 7	protein-coding
ENSG00000287406	16.7649	2.22238	1.16789	0.000897358	0.00352709
ENSG00000288928	16.0803	2.22095	0.897121	0.000217144	0.000978647
ENSG00000121075	32.8558	2.21851	0.687387	2.3275e-05	0.000128123	9496	TBX4	T-box transcription factor 4	protein-coding
ENSG00000275894	6.55246	2.21478	1.68382	0.00288344	0.00992924
ENSG00000115594	34.3929	2.21451	0.53823	8.401e-07	5.92548e-06	3554	IL1R1	interleukin 1 receptor type 1	protein-coding
ENSG00000238121	27.1385	2.21184	0.592441	3.88085e-06	2.45519e-05	100188949	LINC00426	long intergenic non-protein coding RNA 426	ncRNA
ENSG00000248144	455.045	2.21127	0.497419	1.97132e-07	1.52154e-06	126	ADH1C	alcohol dehydrogenase 1C (class I), gamma polypeptide	protein-coding
ENSG00000163121	47.5816	2.21119	0.40457	1.09029e-09	1.14252e-08	93082	NEURL3	neuralized E3 ubiquitin protein ligase 3	protein-coding
ENSG00000147168	34.5291	2.2087	0.545025	1.09427e-06	7.5615e-06	3561	IL2RG	interleukin 2 receptor subunit gamma	protein-coding
ENSG00000262188	76.5379	2.20856	0.345208	3.75992e-12	5.36916e-11	101928738	LINC01978	long intergenic non-protein coding RNA 1978	ncRNA
ENSG00000180209	13.0525	2.2065	0.965252	0.000360537	0.0015532	29895	MYL11	myosin light chain 11	protein-coding
ENSG00000074416	9118.08	2.20489	0.212529	7.61239e-27	3.86609e-25	11343	MGLL	monoglyceride lipase	protein-coding
ENSG00000233377	4.03762	2.20433	1.9439	0.00343848	0.011586
ENSG00000203857	17.3146	2.20261	0.633338	1.00177e-05	5.91356e-05	3283	HSD3B1	hydroxy-delta-5-steroid dehydrogenase, 3 beta- and steroid delta-isomerase 1	protein-coding
ENSG00000175793	6941.43	2.20257	0.157212	3.15941e-46	4.70337e-44	2810	SFN	stratifin	protein-coding
ENSG00000274373	13.5842	2.19518	1.19766	0.001077	0.00415838
ENSG00000054983	4822.76	2.19473	0.155963	1.32859e-46	2.00289e-44	2581	GALC	galactosylceramidase	protein-coding
ENSG00000236751	131.601	2.19454	0.4944	2.06573e-07	1.58927e-06
ENSG00000198075	10.6808	2.18886	1.08866	0.000719386	0.00289492	27233	SULT1C4	sulfotransferase family 1C member 4	protein-coding
ENSG00000100302	85.7375	2.18855	0.588075	4.14721e-06	2.60846e-05	23551	RASD2	RASD family member 2	protein-coding
ENSG00000213943	11.7918	2.18784	0.988822	0.000440808	0.00187025	344866	KRT18P17	keratin 18 pseudogene 17	pseudo
ENSG00000115738	3480.96	2.18264	0.143292	5.15911e-54	1.0641e-51	3398	ID2	inhibitor of DNA binding 2	protein-coding
ENSG00000283511	6.72967	2.18099	1.56249	0.00263898	0.00918035
ENSG00000079112	50747.8	2.17879	0.403355	1.61273e-09	1.65362e-08	1015	CDH17	cadherin 17	protein-coding
ENSG00000168056	4153.23	2.17854	0.176267	1.04274e-36	9.89519e-35	4054	LTBP3	latent transforming growth factor beta binding protein 3	protein-coding
ENSG00000204397	15.3512	2.17671	0.852734	0.000183207	0.000836486	114769	CARD16	caspase recruitment domain family member 16	protein-coding
ENSG00000100036	1524.09	2.17617	0.138904	6.13041e-57	1.39067e-54	339665	SLC35E4	solute carrier family 35 member E4	protein-coding
ENSG00000143816	10.728	2.16906	1.2211	0.0012504	0.00473651	7483	WNT9A	Wnt family member 9A	protein-coding
ENSG00000285094	12.8224	2.16864	1.59062	0.00282165	0.00973194
ENSG00000254560	46.2834	2.16769	0.544383	1.52029e-06	1.02787e-05	103695435	BBOX1-AS1	BBOX1 antisense RNA 1	ncRNA
ENSG00000167656	37.1585	2.16707	0.771153	8.9182e-05	0.000434669	8581	LY6D	lymphocyte antigen 6 family member D	protein-coding
ENSG00000255750	9.7401	2.16284	1.05277	0.000663392	0.00269825
ENSG00000143786	58.9592	2.16216	0.40674	2.63625e-09	2.62184e-08	149111	CNIH3	cornichon family AMPA receptor auxiliary protein 3	protein-coding
ENSG00000189433	165.948	2.16118	0.391413	8.39816e-10	8.97424e-09	127534	GJB4	gap junction protein beta 4	protein-coding
ENSG00000166866	2486.84	2.16014	0.16108	1.28797e-42	1.66729e-40	4640	MYO1A	myosin IA	protein-coding
ENSG00000168679	718.654	2.15769	0.290481	2.77615e-15	5.47846e-14	9122	SLC16A4	solute carrier family 16 member 4	protein-coding
ENSG00000213937	245.797	2.15726	0.240597	7.6525e-21	2.42387e-19	9080	CLDN9	claudin 9	protein-coding
ENSG00000261448	9.86236	2.15368	1.27492	0.00153142	0.00567204	102723692	LOC102723692	uncharacterized LOC102723692	ncRNA
ENSG00000110076	356.976	2.15177	0.908188	0.000305324	0.00133735	9379	NRXN2	neurexin 2	protein-coding
ENSG00000100557	107.731	2.15096	0.497656	3.64619e-07	2.71827e-06	55195	CCDC198	coiled-coil domain containing 198	protein-coding
ENSG00000197766	191.381	2.14932	0.236189	2.27436e-21	7.5032e-20	1675	CFD	complement factor D	protein-coding
ENSG00000173156	356.212	2.14827	0.221702	8.3655e-24	3.39451e-22	29984	RHOD	ras homolog family member D	protein-coding
ENSG00000253121	29.3376	2.14672	0.733192	6.39674e-05	0.000322668
ENSG00000135960	464.232	2.14106	0.257893	2.61403e-18	6.94132e-17	10913	EDAR	ectodysplasin A receptor	protein-coding
ENSG00000204618	406.077	2.14069	0.366317	1.31277e-10	1.55489e-09	80352	RNF39	ring finger protein 39	protein-coding
ENSG00000118515	576.617	2.13624	0.156819	7.43229e-44	1.00803e-41	6446	SGK1	serum/glucocorticoid regulated kinase 1	protein-coding
ENSG00000129538	3013.34	2.1344	0.516091	8.31197e-07	5.8679e-06	6035	RNASE1	ribonuclease A family member 1, pancreatic	protein-coding
ENSG00000258082	5.75697	2.13157	1.87087	0.00383249	0.0127335
ENSG00000169213	514.139	2.13045	0.345645	1.85698e-11	2.43833e-10	5865	RAB3B	RAB3B, member RAS oncogene family	protein-coding
ENSG00000158186	4.43841	2.12357	1.9182	0.00391622	0.0129786	22808	MRAS	muscle RAS oncogene homolog	protein-coding
ENSG00000148734	54.19	2.12316	0.539745	1.93263e-06	1.28406e-05	64106	NPFFR1	neuropeptide FF receptor 1	protein-coding
ENSG00000101197	27.1767	2.12313	0.608946	1.04598e-05	6.1547e-05	79444	BIRC7	baculoviral IAP repeat containing 7	protein-coding
ENSG00000005238	1513.65	2.12284	0.253624	1.50734e-18	4.07067e-17	80256	ATOSB	atos homolog B	protein-coding
ENSG00000162460	8.01545	2.12204	1.63811	0.00330051	0.011183	388595	TMEM82	transmembrane protein 82	protein-coding
ENSG00000165807	137.362	2.12149	0.387795	1.17367e-09	1.22344e-08	145376	PPP1R36	protein phosphatase 1 regulatory subunit 36	protein-coding
ENSG00000187193	181.402	2.1209	0.355514	6.43276e-11	7.92664e-10	4501	MT1X	metallothionein 1X	protein-coding
ENSG00000179528	359.898	2.11838	0.352035	4.69547e-11	5.88329e-10	85474	LBX2	ladybird homeobox 2	protein-coding
ENSG00000204323	98.2893	2.11833	0.323548	1.55757e-12	2.29436e-11	643008	SMIM5	small integral membrane protein 5	protein-coding
ENSG00000251577	5.27883	2.118	1.68659	0.0035018	0.0117755
ENSG00000100234	1526.75	2.11725	0.440766	3.98099e-08	3.39139e-07	7078	TIMP3	TIMP metallopeptidase inhibitor 3	protein-coding
ENSG00000156510	6324.94	2.11719	0.173831	1.0344e-35	9.29747e-34	80201	HKDC1	hexokinase domain containing 1	protein-coding
ENSG00000167741	548.86	2.11683	0.261043	1.34727e-17	3.31172e-16	124975	GGT6	gamma-glutamyltransferase 6	protein-coding
ENSG00000183111	297.546	2.11661	0.365594	1.87088e-10	2.18017e-09	389337	ARHGEF37	Rho guanine nucleotide exchange factor 37	protein-coding
ENSG00000204531	60.9275	2.11368	0.370924	3.21274e-10	3.6319e-09	5460	POU5F1	POU class 5 homeobox 1	protein-coding
ENSG00000114771	20.666	2.11328	0.763562	0.00010606	0.00050912	13	AADAC	arylacetamide deacetylase	protein-coding
ENSG00000089127	8843.51	2.11147	0.140411	1.0766e-52	2.13697e-50	4938	OAS1	2'-5'-oligoadenylate synthetase 1	protein-coding
ENSG00000090382	11117.2	2.11118	0.183834	4.14662e-32	2.98394e-30	4069	LYZ	lysozyme	protein-coding
ENSG00000049323	1038.02	2.11058	0.261887	2.04877e-17	4.96436e-16	4052	LTBP1	latent transforming growth factor beta binding protein 1	protein-coding
ENSG00000134070	1586.77	2.10992	0.159014	9.16363e-42	1.161e-39	3656	IRAK2	interleukin 1 receptor associated kinase 2	protein-coding
ENSG00000137634	3.66932	2.10489	2.03149	0.00393098	0.0130207	54827	NXPE4	neurexophilin and PC-esterase domain family member 4	protein-coding
ENSG00000197191	360.15	2.10288	0.214758	3.25501e-24	1.34836e-22	375791	CYSRT1	cysteine rich tail 1	protein-coding
ENSG00000175416	4479.59	2.10209	0.147703	1.52801e-47	2.41031e-45	1212	CLTB	clathrin light chain B	protein-coding
ENSG00000180869	31.645	2.10001	0.67592	3.83583e-05	0.00020299	439927	LINC01555	long intergenic non-protein coding RNA 1555	ncRNA
ENSG00000197181	62.8816	2.09558	0.40443	5.89172e-09	5.62014e-08	55124	PIWIL2	piwi like RNA-mediated gene silencing 2	protein-coding
ENSG00000171564	11.5956	2.09487	1.08203	0.000933921	0.00366415	2244	FGB	fibrinogen beta chain	protein-coding
ENSG00000167117	1423.33	2.0948	0.225984	5.05078e-22	1.764e-20	55018	ANKRD40CL	ANKRD40 C-terminal like	protein-coding
ENSG00000289548	15.0611	2.08977	1.37344	0.00229955	0.00814225	105376995	LOC105376995	uncharacterized LOC105376995	ncRNA
ENSG00000156413	74.1023	2.08964	0.380923	1.12306e-09	1.1748e-08	2528	FUT6	fucosyltransferase 6	protein-coding
ENSG00000213145	33.0816	2.08672	0.596402	1.03879e-05	6.11692e-05	1396	CRIP1	cysteine rich protein 1	protein-coding
ENSG00000236663	14.2299	2.08576	0.920463	0.000423281	0.00180134
ENSG00000227258	547.717	2.08134	0.255814	1.13381e-17	2.80439e-16	101929212	SMIM2-AS1	SMIM2 antisense RNA 1	ncRNA
ENSG00000261863	4.61579	2.07958	1.7343	0.00392952	0.0130177	400568	LINC01996	long intergenic non-protein coding RNA 1996	ncRNA
ENSG00000110492	5233.36	2.0783	0.227773	2.00059e-21	6.61833e-20	4192	MDK	midkine	protein-coding
ENSG00000171617	9454.42	2.07634	0.105866	3.24422e-87	2.20783e-84	8507	ENC1	ectodermal-neural cortex 1	protein-coding
ENSG00000178462	470.256	2.07608	0.217394	3.60676e-23	1.36148e-21	79861	TUBAL3	tubulin alpha like 3	protein-coding
ENSG00000173212	61.799	2.07567	0.477904	3.61077e-07	2.69608e-06	126868	MAB21L3	mab-21 like 3	protein-coding
ENSG00000153446	2.64877	2.0709	1.97106	0.00423468	0.0139145	146556	C16orf89	chromosome 16 open reading frame 89	protein-coding
ENSG00000074660	13.3722	2.06709	1.29068	0.00200261	0.00721527	8578	SCARF1	scavenger receptor class F member 1	protein-coding
ENSG00000111348	59.4485	2.06476	0.554273	4.634e-06	2.89324e-05	397	ARHGDIB	Rho GDP dissociation inhibitor beta	protein-coding
ENSG00000188993	350.405	2.06354	0.281377	6.41331e-15	1.21817e-13	339977	LRRC66	leucine rich repeat containing 66	protein-coding
ENSG00000225614	2.39186	2.05718	1.87005	0.00435256	0.0142429	84627	ZNF469	zinc finger protein 469	protein-coding
ENSG00000114455	523.291	2.05693	0.762272	0.000136645	0.000641708	11148	HHLA2	HERV-H LTR-associating 2	protein-coding
ENSG00000172460	70.3053	2.05221	0.43595	6.88801e-08	5.68684e-07	124221	PRSS30P	serine protease 30, pseudogene	pseudo
ENSG00000185467	49.732	2.05188	0.68859	5.9876e-05	0.000303897	402569	KPNA7	karyopherin subunit alpha 7	protein-coding
ENSG00000137563	26164.4	2.05182	0.190928	1.76187e-28	1.02107e-26	8836	GGH	gamma-glutamyl hydrolase	protein-coding
ENSG00000138079	4.06928	2.04583	1.56942	0.00356117	0.0119436	6519	SLC3A1	solute carrier family 3 member 1	protein-coding
ENSG00000137975	3.29191	2.04152	1.97321	0.00442483	0.0144357	9635	CLCA2	chloride channel accessory 2	protein-coding
ENSG00000138316	15.6318	2.03768	1.1024	0.00120738	0.00459402	140766	ADAMTS14	ADAM metallopeptidase with thrombospondin type 1 motif 14	protein-coding
ENSG00000237529	2.60169	2.0322	1.79223	0.00444251	0.0144808
ENSG00000102802	47.1823	2.03168	0.485243	7.51214e-07	5.34035e-06	84935	MEDAG	mesenteric estrogen dependent adipogenesis	protein-coding
ENSG00000287712	3.02755	2.02833	1.93912	0.00455829	0.0148062
ENSG00000184292	1985.22	2.02625	0.242796	2.14532e-18	5.72864e-17	4070	TACSTD2	tumor associated calcium signal transducer 2	protein-coding
ENSG00000089327	1582.02	2.02621	0.23831	5.61209e-19	1.55798e-17	53827	FXYD5	FXYD domain containing ion transport regulator 5	protein-coding
ENSG00000132470	36793.8	2.02592	0.213899	8.30548e-23	3.06236e-21	3691	ITGB4	integrin subunit beta 4	protein-coding
ENSG00000118526	8.51662	2.02471	1.13863	0.00143145	0.0053408	6943	TCF21	transcription factor 21	protein-coding
ENSG00000130055	42.8973	2.02298	1.49216	0.00335541	0.0113349	54857	GDPD2	glycerophosphodiester phosphodiesterase domain containing 2	protein-coding
ENSG00000143320	169.097	2.02225	0.336235	5.48318e-11	6.80937e-10	1382	CRABP2	cellular retinoic acid binding protein 2	protein-coding
ENSG00000113249	37.3345	2.02144	0.919396	0.000534119	0.00222028	26762	HAVCR1	hepatitis A virus cellular receptor 1	protein-coding
ENSG00000198286	191.371	2.02051	0.390279	6.67101e-09	6.32957e-08	84433	CARD11	caspase recruitment domain family member 11	protein-coding
ENSG00000110080	504.399	2.01898	0.270613	2.64353e-15	5.22109e-14	6484	ST3GAL4	ST3 beta-galactoside alpha-2,3-sialyltransferase 4	protein-coding
ENSG00000138685	50.4658	2.01565	0.681546	6.65842e-05	0.000334452	2247	FGF2	fibroblast growth factor 2	protein-coding
ENSG00000134242	49.4622	2.0112	0.526818	3.4558e-06	2.19796e-05	26191	PTPN22	protein tyrosine phosphatase non-receptor type 22	protein-coding
ENSG00000184500	1227.6	2.01041	0.152553	3.55447e-41	4.23319e-39	5627	PROS1	protein S	protein-coding
ENSG00000011677	19.1529	2.00892	1.07299	0.00117753	0.00449623	2556	GABRA3	gamma-aminobutyric acid type A receptor subunit alpha3	protein-coding
ENSG00000124406	1218.08	2.00623	0.139078	1.09843e-48	1.84251e-46	10396	ATP8A1	ATPase phospholipid transporting 8A1	protein-coding
ENSG00000166183	13.4842	2.00617	0.78131	0.000207204	0.000937398	374569	ASPG	asparaginase	protein-coding
ENSG00000181634	2541.49	2.00509	0.385453	5.97639e-09	5.68951e-08	9966	TNFSF15	TNF superfamily member 15	protein-coding
ENSG00000057657	596.348	2.00406	0.252998	7.39694e-17	1.68741e-15	639	PRDM1	PR/SET domain 1	protein-coding
ENSG00000172183	444.603	2.0034	0.784344	0.000215595	0.000972034	3669	ISG20	interferon stimulated exonuclease gene 20	protein-coding
ENSG00000110171	1037.52	2.00035	0.147949	3.66298e-43	4.82036e-41	10612	TRIM3	tripartite motif containing 3	protein-coding
ENSG00000265096	89.8314	1.99954	0.443172	1.85269e-07	1.43791e-06
ENSG00000087589	151.439	1.99682	0.30616	2.20507e-12	3.2026e-11	57091	CASS4	Cas scaffold protein family member 4	protein-coding
ENSG00000135111	3815.07	1.99519	0.119966	1.28315e-63	3.86877e-61	6926	TBX3	T-box transcription factor 3	protein-coding
ENSG00000139567	42.3023	1.99267	1.31249	0.00256089	0.00894658	94	ACVRL1	activin A receptor like type 1	protein-coding
ENSG00000155918	59.4286	1.99248	0.557495	8.79514e-06	5.2491e-05	154064	RAET1L	retinoic acid early transcript 1L	protein-coding
ENSG00000204021	6.15157	1.99245	1.56167	0.00395702	0.0130979	643414	LIPK	lipase family member K	protein-coding
ENSG00000256162	11.9415	1.99194	0.756458	0.000175532	0.000804965	100507203	SMLR1	small leucine rich protein 1	protein-coding
ENSG00000189058	120.611	1.99001	0.2953	5.14062e-13	8.10353e-12	347	APOD	apolipoprotein D	protein-coding
ENSG00000273682	4.33617	1.98754	1.72851	0.00466918	0.0151252
ENSG00000167755	1997.84	1.98596	0.523205	3.87447e-06	2.4518e-05	5653	KLK6	kallikrein related peptidase 6	protein-coding
ENSG00000160613	3496.25	1.98343	0.109553	9.26783e-75	3.87282e-72	9159	PCSK7	proprotein convertase subtilisin/kexin type 7	protein-coding
ENSG00000271046	2.88128	1.98323	1.965	0.00484425	0.0156285
ENSG00000286288	5.73829	1.98269	1.52832	0.00387124	0.0128478
ENSG00000258667	31.1634	1.98091	0.569051	1.24226e-05	7.21162e-05	105370526	HIF1A-AS3	HIF1A antisense RNA 3	ncRNA
ENSG00000188643	5848.38	1.97896	0.204132	1.03828e-23	4.17046e-22	140576	S100A16	S100 calcium binding protein A16	protein-coding
ENSG00000007171	155.602	1.97865	0.392827	1.47345e-08	1.33598e-07	4843	NOS2	nitric oxide synthase 2	protein-coding
ENSG00000182718	21658.5	1.97324	0.196455	3.20848e-25	1.44467e-23	302	ANXA2	annexin A2	protein-coding
ENSG00000216560	2.91697	1.9715	1.92775	0.00499597	0.0160506
ENSG00000165935	6.98815	1.97127	1.38502	0.00314823	0.0107386	341346	SMCO2	single-pass membrane protein with coiled-coil domains 2	protein-coding
ENSG00000253669	360.991	1.97056	0.240824	9.26379e-18	2.31537e-16
ENSG00000260731	38.0059	1.96906	0.516786	3.74067e-06	2.37028e-05	342419	KRT8P22	keratin 8 pseudogene 22	pseudo
ENSG00000134339	2.96165	1.9659	1.92731	0.00504046	0.0161717	6289	SAA2	serum amyloid A2	protein-coding
ENSG00000259120	129.585	1.96476	0.246893	5.89709e-17	1.36504e-15	100130933	SMIM6	small integral membrane protein 6	protein-coding
ENSG00000108576	738.871	1.96382	0.21115	4.69608e-22	1.64494e-20	6532	SLC6A4	solute carrier family 6 member 4	protein-coding
ENSG00000111181	511.263	1.96237	0.547594	8.79931e-06	5.25027e-05	6539	SLC6A12	solute carrier family 6 member 12	protein-coding
ENSG00000181409	900.106	1.96101	0.275313	3.58828e-14	6.30769e-13	9625	AATK	apoptosis associated tyrosine kinase	protein-coding
ENSG00000176907	447.176	1.95644	0.492183	1.98464e-06	1.31604e-05	56892	TCIM	transcriptional and immune response regulator	protein-coding
ENSG00000198203	129.09	1.95626	0.285079	2.31794e-13	3.76866e-12	6819	SULT1C2	sulfotransferase family 1C member 2	protein-coding
ENSG00000254851	13.3082	1.95604	1.14352	0.00178333	0.00649897
ENSG00000189410	39.3227	1.95536	0.744171	0.00018554	0.000846461	400745	SH2D5	SH2 domain containing 5	protein-coding
ENSG00000171346	421.953	1.95502	0.370198	4.21351e-09	4.08472e-08	3866	KRT15	keratin 15	protein-coding
ENSG00000168575	8248.64	1.95492	0.135252	7.96628e-49	1.34574e-46	6575	SLC20A2	solute carrier family 20 member 2	protein-coding
ENSG00000256643	33.3206	1.95451	0.499714	2.56615e-06	1.66684e-05	105370070	LINC02441	long intergenic non-protein coding RNA 2441	ncRNA
ENSG00000272183	114.339	1.95112	0.429066	1.67944e-07	1.31458e-06
ENSG00000138449	5427.78	1.94979	0.381039	1.01503e-08	9.40012e-08	30061	SLC40A1	solute carrier family 40 member 1	protein-coding
ENSG00000237429	4.67129	1.9486	1.99846	0.0049954	0.0160506
ENSG00000173559	1983.11	1.94538	0.0991708	3.80487e-87	2.51745e-84	64859	NABP1	nucleic acid binding protein 1	protein-coding
ENSG00000277619	2.52135	1.94283	1.81471	0.00525512	0.0167745
ENSG00000285517	35.794	1.94219	0.80444	0.000334842	0.00145381
ENSG00000215089	3.18976	1.94191	1.87276	0.00528616	0.0168636	3876	KRT18P11	keratin 18 pseudogene 11	pseudo
ENSG00000123095	192.342	1.94078	0.463974	8.57475e-07	6.03909e-06	79365	BHLHE41	basic helix-loop-helix family member e41	protein-coding
ENSG00000166863	16.4645	1.94072	0.743179	0.000197243	0.000895734	6866	TAC3	tachykinin precursor 3	protein-coding
ENSG00000224321	10.0912	1.9405	0.937154	0.000795452	0.00316679
ENSG00000105339	1505.43	1.94006	0.242139	3.97786e-17	9.37177e-16	22898	DENND3	DENN domain containing 3	protein-coding
ENSG00000008513	6250.79	1.93935	0.249947	3.0253e-16	6.50946e-15	6482	ST3GAL1	ST3 beta-galactoside alpha-2,3-sialyltransferase 1	protein-coding
ENSG00000221947	3.56549	1.93844	1.97397	0.0051486	0.0164743	389668	XKR9	XK related 9	protein-coding
ENSG00000250167	3.18101	1.93803	1.78896	0.00526633	0.0168036
ENSG00000174502	18.0607	1.93653	0.807744	0.000352168	0.00151962	115019	SLC26A9	solute carrier family 26 member 9	protein-coding
ENSG00000165794	15.2918	1.93637	0.752761	0.000220658	0.000992234	29986	SLC39A2	solute carrier family 39 member 2	protein-coding
ENSG00000185650	5588.98	1.93613	0.197419	3.71204e-24	1.52443e-22	677	ZFP36L1	ZFP36 ring finger protein like 1	protein-coding
ENSG00000181350	949.678	1.93501	0.185019	4.74515e-27	2.43064e-25	388341	LRRC75A	leucine rich repeat containing 75A	protein-coding
ENSG00000253641	237.219	1.93481	0.237889	1.48992e-17	3.64731e-16	101929191	LINC03022	long intergenic non-protein coding RNA 3022	ncRNA
ENSG00000204361	11.1506	1.93132	1.2396	0.00252577	0.00883814	120406	NXPE2	neurexophilin and PC-esterase domain family member 2	protein-coding
ENSG00000160326	269.472	1.93096	0.195503	1.87446e-24	7.98708e-23	11182	SLC2A6	solute carrier family 2 member 6	protein-coding
ENSG00000160471	156.628	1.92727	0.899097	0.00067626	0.00274269	125965	COX6B2	cytochrome c oxidase subunit 6B2	protein-coding
ENSG00000134852	3348.05	1.92694	0.122161	1.67473e-57	3.98905e-55	9575	CLOCK	clock circadian regulator	protein-coding
ENSG00000170873	1392.54	1.92669	0.165467	8.83183e-33	6.63613e-31	9788	MTSS1	MTSS I-BAR domain containing 1	protein-coding
ENSG00000197355	644.904	1.92464	0.169106	1.86737e-31	1.3082e-29	91373	UAP1L1	UDP-N-acetylglucosamine pyrophosphorylase 1 like 1	protein-coding
ENSG00000180190	18.6103	1.92379	0.778897	0.000295095	0.00129517	157695	TDRP	testis development related protein	protein-coding
ENSG00000163734	503.877	1.92374	0.329934	1.95536e-10	2.27082e-09	2921	CXCL3	C-X-C motif chemokine ligand 3	protein-coding
ENSG00000135439	87.8344	1.92072	0.290471	1.37282e-12	2.04497e-11	116986	AGAP2	ArfGAP with GTPase domain, ankyrin repeat and PH domain 2	protein-coding
ENSG00000287315	270.795	1.92012	0.351055	1.581e-09	1.62178e-08	101927401	LOC101927401	uncharacterized LOC101927401	ncRNA
ENSG00000205116	104.292	1.91733	0.54522	1.18174e-05	6.89513e-05	643965	TMEM88B	transmembrane protein 88B	protein-coding
ENSG00000184584	620.442	1.91672	0.216801	3.50282e-20	1.05746e-18	340061	STING1	stimulator of interferon response cGAMP interactor 1	protein-coding
ENSG00000101213	2579.58	1.91545	0.357359	2.91885e-09	2.87646e-08	5753	PTK6	protein tyrosine kinase 6	protein-coding
ENSG00000205847	7.35448	1.9147	1.17385	0.00221042	0.00787465	79315	OR7E91P	olfactory receptor family 7 subfamily E member 91 pseudogene	pseudo
ENSG00000175591	1176.85	1.90995	0.291975	2.25331e-12	3.26868e-11	5029	P2RY2	purinergic receptor P2Y2	protein-coding
ENSG00000223572	112.841	1.90935	0.344374	1.05634e-09	1.11185e-08	548596	CKMT1A	creatine kinase, mitochondrial 1A	protein-coding
ENSG00000184347	6.93827	1.90907	1.80644	0.00557036	0.0176719	6586	SLIT3	slit guidance ligand 3	protein-coding
ENSG00000245848	1290.36	1.90755	0.104268	3.36571e-76	1.4576e-73	1050	CEBPA	CCAAT enhancer binding protein alpha	protein-coding
ENSG00000112561	787.985	1.90465	0.24051	9.03363e-17	2.04148e-15	7942	TFEB	transcription factor EB	protein-coding
ENSG00000170961	327.674	1.90364	0.264126	2.15392e-14	3.87495e-13	3037	HAS2	hyaluronan synthase 2	protein-coding
ENSG00000120645	6.9743	1.90189	1.31206	0.00323733	0.0110016	440073	IQSEC3	IQ motif and Sec7 domain ArfGEF 3	protein-coding
ENSG00000166813	340.878	1.90064	0.196545	1.53476e-23	6.01257e-22	374654	KIF7	kinesin family member 7	protein-coding
ENSG00000123561	31.0927	1.90057	0.480625	2.31743e-06	1.51854e-05	6906	SERPINA7	serpin family A member 7	protein-coding
ENSG00000013364	25378.8	1.90018	0.148097	4.1744e-39	4.54018e-37	9961	MVP	major vault protein	protein-coding
ENSG00000264755	19.1775	1.89831	0.72285	0.000198699	0.000901834	100422957	MIR3131	microRNA 3131	ncRNA
ENSG00000120708	55003.1	1.89631	0.133969	6.62662e-47	1.02493e-44	7045	TGFBI	transforming growth factor beta induced	protein-coding
ENSG00000223703	12.0332	1.8952	1.57495	0.00495774	0.015945	100289350	IGSF3P2	IGSF3 pseudogene 2	pseudo
ENSG00000172296	65.3475	1.89456	0.502721	4.81687e-06	2.99564e-05	55304	SPTLC3	serine palmitoyltransferase long chain base subunit 3	protein-coding
ENSG00000113231	31.898	1.89149	0.4885	3.2463e-06	2.07747e-05	8622	PDE8B	phosphodiesterase 8B	protein-coding
ENSG00000077092	91.2844	1.89104	0.355642	3.83349e-09	3.72998e-08	5915	RARB	retinoic acid receptor beta	protein-coding
ENSG00000137267	102.854	1.89064	0.304032	1.90785e-11	2.49962e-10	7280	TUBB2A	tubulin beta 2A class IIa	protein-coding
ENSG00000124813	488.475	1.88854	0.277748	4.05904e-13	6.46272e-12	860	RUNX2	RUNX family transcription factor 2	protein-coding
ENSG00000135114	398.496	1.88836	0.331237	4.4576e-10	4.92694e-09	8638	OASL	2'-5'-oligoadenylate synthetase like	protein-coding
ENSG00000174130	169.771	1.88564	0.206887	3.11025e-21	1.01623e-19	10333	TLR6	toll like receptor 6	protein-coding
ENSG00000035862	4911.92	1.88536	0.750286	0.000274881	0.00121383	7077	TIMP2	TIMP metallopeptidase inhibitor 2	protein-coding
ENSG00000135253	185.608	1.88489	0.278854	5.39064e-13	8.46964e-12	375616	KCP	kielin cysteine rich BMP regulator	protein-coding
ENSG00000109255	449.682	1.88468	0.235244	4.45488e-17	1.04337e-15	10874	NMU	neuromedin U	protein-coding
ENSG00000170421	98290.1	1.88426	0.123257	3.62614e-54	7.64345e-52	3856	KRT8	keratin 8	protein-coding
ENSG00000124920	1960.23	1.88349	0.384245	3.37414e-08	2.90559e-07	745	MYRF	myelin regulatory factor	protein-coding
ENSG00000175556	166.825	1.8826	0.305744	2.84669e-11	3.65528e-10	79836	LONRF3	LON peptidase N-terminal domain and ring finger 3	protein-coding
ENSG00000120129	335.464	1.88097	0.346254	2.0743e-09	2.09978e-08	1843	DUSP1	dual specificity phosphatase 1	protein-coding
ENSG00000130768	634.357	1.87922	0.173184	7.83164e-29	4.66355e-27	27293	SMPDL3B	sphingomyelin phosphodiesterase acid like 3B	protein-coding
ENSG00000156869	803.949	1.87907	0.256262	8.94587e-15	1.67649e-13	391059	FRRS1	ferric chelate reductase 1	protein-coding
ENSG00000167767	3977.98	1.87733	0.260745	2.39391e-14	4.2712e-13	144501	KRT80	keratin 80	protein-coding
ENSG00000187134	485.648	1.87678	0.20307	9.68086e-22	3.29883e-20	1645	AKR1C1	aldo-keto reductase family 1 member C1	protein-coding
ENSG00000173175	81.7501	1.87667	0.470684	2.09827e-06	1.38599e-05	111	ADCY5	adenylate cyclase 5	protein-coding
ENSG00000063660	2925.59	1.87588	0.194903	2.52126e-23	9.6705e-22	2817	GPC1	glypican 1	protein-coding
ENSG00000175084	4.53358	1.87509	1.867	0.0059063	0.018626	1674	DES	desmin	protein-coding
ENSG00000189369	1870.23	1.87166	0.100666	1.4706e-78	7.00564e-76	23708	GSPT2	G1 to S phase transition 2	protein-coding
ENSG00000106952	5.87121	1.86897	1.29148	0.00337746	0.011402	944	TNFSF8	TNF superfamily member 8	protein-coding
ENSG00000259162	5.18017	1.86584	1.46651	0.0046376	0.015029
ENSG00000173269	34.9933	1.86502	0.715769	0.000218709	0.000984955	79812	MMRN2	multimerin 2	protein-coding
ENSG00000257512	129.979	1.85749	0.28345	2.29866e-12	3.33243e-11
ENSG00000134321	12.9195	1.85736	0.989268	0.00137248	0.00514282	91543	RSAD2	radical S-adenosyl methionine domain containing 2	protein-coding
ENSG00000184809	15.8786	1.85627	0.880343	0.000798385	0.00317687
ENSG00000162722	172.379	1.85578	0.261696	5.49575e-14	9.48575e-13	25893	TRIM58	tripartite motif containing 58	protein-coding
ENSG00000164393	38.5587	1.85527	0.746828	0.000307557	0.00134614	222611	ADGRF2	adhesion G protein-coupled receptor F2	protein-coding
ENSG00000165828	260.499	1.85427	0.310471	9.40499e-11	1.13542e-09	118471	PRAP1	proline rich acidic protein 1	protein-coding
ENSG00000118503	882.416	1.85411	0.281459	1.83873e-12	2.68526e-11	7128	TNFAIP3	TNF alpha induced protein 3	protein-coding
ENSG00000112902	7371.39	1.85399	0.184438	3.77861e-25	1.69496e-23	9037	SEMA5A	semaphorin 5A	protein-coding
ENSG00000142669	2399.55	1.85346	0.1855	6.97321e-25	3.06448e-23	83442	SH3BGRL3	SH3 domain binding glutamate rich protein like 3	protein-coding
ENSG00000136856	1810.09	1.85327	0.156768	1.26546e-33	1.01488e-31	29988	SLC2A8	solute carrier family 2 member 8	protein-coding
ENSG00000112499	3.11193	1.84635	1.88265	0.00616358	0.0193324	6582	SLC22A2	solute carrier family 22 member 2	protein-coding
ENSG00000180861	2720.7	1.84586	0.485248	4.48742e-06	2.80983e-05	283422	LINC01559	long intergenic non-protein coding RNA 1559	ncRNA
ENSG00000012171	11884.8	1.84504	1.07244	0.00197546	0.00712716	7869	SEMA3B	semaphorin 3B	protein-coding
ENSG00000166897	124.328	1.84373	1.54583	0.00537825	0.0171354	114794	ELFN2	extracellular leucine rich repeat and fibronectin type III domain containing 2	protein-coding
ENSG00000227308	12.8296	1.84131	0.999295	0.00151351	0.00561181
ENSG00000171223	3663.41	1.84083	0.362397	1.46427e-08	1.32866e-07	3726	JUNB	JunB proto-oncogene, AP-1 transcription factor subunit	protein-coding
ENSG00000140022	407.173	1.83999	0.177457	1.49292e-26	7.47054e-25	85439	STON2	stonin 2	protein-coding
ENSG00000147804	3194.57	1.83818	0.240145	8.38293e-16	1.72521e-14	55630	SLC39A4	solute carrier family 39 member 4	protein-coding
ENSG00000113319	327.524	1.83722	0.24164	1.25024e-15	2.54091e-14	5924	RASGRF2	Ras protein specific guanine nucleotide releasing factor 2	protein-coding
ENSG00000144820	123.302	1.83667	0.273271	7.69626e-13	1.1896e-11	84873	ADGRG7	adhesion G protein-coupled receptor G7	protein-coding
ENSG00000005001	3711.3	1.83615	0.250512	9.97465e-15	1.85547e-13	64063	PRSS22	serine protease 22	protein-coding
ENSG00000207864	5.5949	1.83496	1.47498	0.0050412	0.0161719	407019	MIR27B	microRNA 27b	ncRNA
ENSG00000179715	374.36	1.83485	0.329236	1.01965e-09	1.07512e-08	91523	PCED1B	PC-esterase domain containing 1B	protein-coding
ENSG00000213626	243.466	1.83299	0.437177	9.54155e-07	6.67656e-06	81606	LBH	LBH regulator of WNT signaling pathway	protein-coding
ENSG00000115896	44.0811	1.83122	0.384119	7.08294e-08	5.83362e-07	5334	PLCL1	phospholipase C like 1 (inactive)	protein-coding
ENSG00000275106	4.04182	1.82894	1.7343	0.0063322	0.0197676
ENSG00000115221	2914.32	1.8269	0.196297	5.87668e-22	2.03454e-20	3694	ITGB6	integrin subunit beta 6	protein-coding
ENSG00000100003	681.683	1.82575	0.224905	2.11217e-17	5.10758e-16	23541	SEC14L2	SEC14 like lipid binding 2	protein-coding
ENSG00000185640	3.12578	1.82406	1.87136	0.00640857	0.0199772	338785	KRT79	keratin 79	protein-coding
ENSG00000242147	30.2377	1.82339	0.792074	0.000513746	0.00214645	102723629/105376382	LINC02677/LASTR	long intergenic non-protein coding RNA 2677/lncRNA associated with SART3 regulation of splicing	ncRNA
ENSG00000066230	2984.07	1.82326	0.195957	6.06367e-22	2.09017e-20	6550	SLC9A3	solute carrier family 9 member A3	protein-coding
ENSG00000118094	114.413	1.82285	0.35668	1.28414e-08	1.17102e-07	11181	TREH	trehalase	protein-coding
ENSG00000237264	3.52291	1.82265	1.72828	0.00639491	0.0199398
ENSG00000264269	15.9256	1.82149	0.990641	0.00156308	0.00577583	100129878	DYM-AS1	DYM antisense RNA 1	ncRNA
ENSG00000227533	116.182	1.81543	0.440959	1.34348e-06	9.15864e-06	440584	SLC2A1-DT	SLC2A1 divergent transcript	ncRNA
ENSG00000073067	403.948	1.81406	0.264858	3.32456e-13	5.32891e-12	54905	CYP2W1	cytochrome P450 family 2 subfamily W member 1	protein-coding
ENSG00000272505	147.289	1.81186	0.308265	1.80074e-10	2.10564e-09
ENSG00000103647	118.418	1.81172	0.383838	9.16519e-08	7.4027e-07	10391	CORO2B	coronin 2B	protein-coding
ENSG00000267259	7.41446	1.8113	1.30381	0.00403591	0.0133238
ENSG00000205414	289.556	1.81119	0.790271	0.000535119	0.00222366
ENSG00000287005	27.0983	1.80963	0.670856	0.000181132	0.000827938	124909475	LOC124909475	uncharacterized LOC124909475	ncRNA
ENSG00000115841	262.362	1.80908	0.248845	1.64141e-14	2.99134e-13	151393	RMDN2	regulator of microtubule dynamics 2	protein-coding
ENSG00000178826	790.042	1.8081	0.15597	2.09508e-32	1.53076e-30	135932	TMEM139	transmembrane protein 139	protein-coding
ENSG00000168398	249.557	1.80568	0.581615	5.40121e-05	0.000277027	624	BDKRB2	bradykinin receptor B2	protein-coding
ENSG00000139044	2993.8	1.80483	0.124342	4.57019e-49	7.83146e-47	283358	B4GALNT3	beta-1,4-N-acetyl-galactosaminyltransferase 3	protein-coding
ENSG00000168453	2597.57	1.80371	0.207595	1.72049e-19	4.93739e-18	55806	HR	HR lysine demethylase and nuclear receptor corepressor	protein-coding
ENSG00000176092	1786.62	1.80326	0.512085	1.34427e-05	7.74774e-05	55057	CRYBG2	crystallin beta-gamma domain containing 2	protein-coding
ENSG00000161642	639.186	1.801	0.136165	2.92061e-41	3.49578e-39	25946	ZNF385A	zinc finger protein 385A	protein-coding
ENSG00000136167	94.2823	1.80086	0.392563	1.73987e-07	1.35875e-06	3936	LCP1	lymphocyte cytosolic protein 1	protein-coding
ENSG00000110911	5344.53	1.79743	0.339886	5.24159e-09	5.0221e-08	4891	SLC11A2	solute carrier family 11 member 2	protein-coding
ENSG00000163637	9.82157	1.79716	1.42196	0.00512243	0.0164038	166336	PRICKLE2	prickle planar cell polarity protein 2	protein-coding
ENSG00000001626	1602.09	1.79608	0.227957	1.56195e-16	3.43845e-15	1080	CFTR	CF transmembrane conductance regulator	protein-coding
ENSG00000172819	2148.63	1.79572	0.237908	2.08451e-15	4.15838e-14	5916	RARG	retinoic acid receptor gamma	protein-coding
ENSG00000253649	415.368	1.79399	0.198711	8.38029e-21	2.65086e-19	346702	PRSS51	serine protease 51	protein-coding
ENSG00000128590	880.619	1.79371	0.18098	1.79561e-24	7.70622e-23	4189	DNAJB9	DnaJ heat shock protein family (Hsp40) member B9	protein-coding
ENSG00000251254	3.41987	1.79184	1.75346	0.00681802	0.021088
ENSG00000145832	71.6878	1.79041	0.51323	1.5354e-05	8.74504e-05	153328	SLC25A48	solute carrier family 25 member 48	protein-coding
ENSG00000279422	2.23739	1.79004	1.72599	0.00679687	0.0210308
ENSG00000160255	11.6416	1.78786	1.05876	0.00226467	0.00803669	3689	ITGB2	integrin subunit beta 2	protein-coding
ENSG00000069812	382.998	1.78737	0.198786	1.18907e-20	3.70713e-19	54626	HES2	hes family bHLH transcription factor 2	protein-coding
ENSG00000184378	71.0996	1.78713	0.354171	1.90051e-08	1.6999e-07	84517	ACTRT3	actin related protein T3	protein-coding
ENSG00000287519	2.8784	1.78639	1.7196	0.00683085	0.0211217
ENSG00000162512	1851.44	1.7862	0.168621	1.57724e-27	8.49961e-26	9672	SDC3	syndecan 3	protein-coding
ENSG00000279853	3.67475	1.78615	1.8557	0.00684348	0.0211519
ENSG00000229155	126.104	1.78595	0.342566	7.96615e-09	7.46149e-08
ENSG00000289352	2.78367	1.78576	1.88201	0.00677837	0.0209844	107986760	LOC107986760	uncharacterized LOC107986760	ncRNA
ENSG00000249992	508.024	1.78529	0.24791	2.85297e-14	5.04117e-13	25907	TMEM158	transmembrane protein 158	protein-coding
ENSG00000071054	3785.02	1.78486	0.162312	1.9578e-29	1.22718e-27	9448	MAP4K4	mitogen-activated protein kinase kinase kinase kinase 4	protein-coding
ENSG00000135773	116.543	1.78198	0.295714	7.74721e-11	9.47284e-10	10753	CAPN9	calpain 9	protein-coding
ENSG00000075223	3842.2	1.78193	0.129373	1.82621e-44	2.52898e-42	10512	SEMA3C	semaphorin 3C	protein-coding
ENSG00000131037	2133.9	1.77935	0.775282	0.000552204	0.00228787	54869	EPS8L1	EPS8 like 1	protein-coding
ENSG00000156966	149.472	1.77835	1.17048	0.00326106	0.0110696	93010	B3GNT7	UDP-GlcNAc:betaGal beta-1,3-N-acetylglucosaminyltransferase 7	protein-coding
ENSG00000179023	74.348	1.77677	0.333711	4.47401e-09	4.32143e-08	127707	KLHDC7A	kelch domain containing 7A	protein-coding
ENSG00000205922	3973.95	1.7751	0.0857696	1.89216e-96	1.80277e-93	390874	ONECUT3	one cut homeobox 3	protein-coding
ENSG00000183128	2.98972	1.77387	1.76833	0.00705801	0.0217118	119395	CALHM3	calcium homeostasis modulator 3	protein-coding
ENSG00000285569	412.544	1.77238	0.265633	1.21874e-12	1.82e-11	105373429	LOC105373429	uncharacterized LOC105373429	ncRNA
ENSG00000137877	569.563	1.77222	0.350016	1.78264e-08	1.60048e-07	51332	SPTBN5	spectrin beta, non-erythrocytic 5	protein-coding
ENSG00000011465	3.33092	1.77164	1.87475	0.00695093	0.0214323	1634	DCN	decorin	protein-coding
ENSG00000247011	41.3722	1.76794	0.419092	9.39857e-07	6.58425e-06
ENSG00000065717	724.282	1.76756	0.185531	8.27874e-23	3.05723e-21	7089	TLE2	TLE family member 2, transcriptional corepressor	protein-coding
ENSG00000260029	33.5406	1.7669	0.612103	0.000110645	0.000528359
ENSG00000189157	108.822	1.7663	0.284282	2.49138e-11	3.22161e-10	100129583	FAM47E	family with sequence similarity 47 member E	protein-coding
ENSG00000248429	96.3815	1.76443	0.431144	1.59912e-06	1.07749e-05	285505	GASK1B-AS1	GASK1B antisense RNA 1	ncRNA
ENSG00000125899	8.26263	1.76394	1.21838	0.00382451	0.0127105
ENSG00000235275	97.8475	1.76393	0.354023	2.72459e-08	2.37544e-07	391827	KRT18P16	keratin 18 pseudogene 16	pseudo
ENSG00000187556	8.17952	1.76386	1.39677	0.00535369	0.0170618	342977	NANOS3	nanos C2HC-type zinc finger 3	protein-coding
ENSG00000075420	5125.28	1.76022	0.217234	2.75533e-17	6.56291e-16	64778	FNDC3B	fibronectin type III domain containing 3B	protein-coding
ENSG00000176532	8632.02	1.75989	0.11032	1.43564e-58	3.59954e-56	222171	PRR15	proline rich 15	protein-coding
ENSG00000175984	151.288	1.75978	0.314898	1.06704e-09	1.12211e-08	163259	DENND2C	DENN domain containing 2C	protein-coding
ENSG00000142227	270.084	1.75835	0.370091	8.58618e-08	6.95627e-07	2014	EMP3	epithelial membrane protein 3	protein-coding
ENSG00000136383	65.6684	1.75743	0.368746	8.00706e-08	6.52035e-07	57538	ALPK3	alpha kinase 3	protein-coding
ENSG00000169035	1553.3	1.75506	0.708166	0.000353923	0.00152691	5650	KLK7	kallikrein related peptidase 7	protein-coding
ENSG00000255916	6.58453	1.75432	1.31391	0.00478063	0.0154547	101928416	LOC101928416	uncharacterized LOC101928416	ncRNA
ENSG00000286153	8.43213	1.75352	1.1445	0.00327635	0.0111151
ENSG00000102032	47.0407	1.75108	0.334817	7.74185e-09	7.26282e-08	5973	RENBP	renin binding protein	protein-coding
ENSG00000106688	814.881	1.75105	0.206284	1.10158e-18	3.01247e-17	6505	SLC1A1	solute carrier family 1 member 1	protein-coding
ENSG00000164023	410.348	1.74942	0.346822	2.04136e-08	1.81159e-07	166929	SGMS2	sphingomyelin synthase 2	protein-coding
ENSG00000004399	3758.85	1.74891	0.651655	0.000203443	0.000921783	23129	PLXND1	plexin D1	protein-coding
ENSG00000102287	2015.36	1.74566	0.187025	5.48933e-22	1.91435e-20	2564	GABRE	gamma-aminobutyric acid type A receptor subunit epsilon	protein-coding
ENSG00000187608	357.927	1.74541	0.260403	1.0462e-12	1.57818e-11	9636	ISG15	ISG15 ubiquitin like modifier	protein-coding
ENSG00000170523	75.9388	1.74326	0.464623	6.28629e-06	3.83538e-05	3889	KRT83	keratin 83	protein-coding
ENSG00000142875	1456.04	1.73491	0.144378	1.62333e-34	1.36148e-32	5567	PRKACB	protein kinase cAMP-activated catalytic subunit beta	protein-coding
ENSG00000169994	8940.86	1.7326	0.14803	6.78143e-33	5.17714e-31	4648	MYO7B	myosin VIIB	protein-coding
ENSG00000286887	191.018	1.73144	0.237987	1.855e-14	3.35492e-13
ENSG00000103056	595.069	1.73093	0.201204	4.2918e-19	1.19984e-17	55512	SMPD3	sphingomyelin phosphodiesterase 3	protein-coding
ENSG00000198515	163.252	1.72964	0.325152	4.97728e-09	4.7804e-08	1259	CNGA1	cyclic nucleotide gated channel subunit alpha 1	protein-coding
ENSG00000267147	26.1454	1.72914	0.585097	9.46456e-05	0.000458577	101928845	LINC01842	long intergenic non-protein coding RNA 1842	ncRNA
ENSG00000139508	685.967	1.72888	0.143257	8.77842e-35	7.46761e-33	283537	SLC46A3	solute carrier family 46 member 3	protein-coding
ENSG00000081277	196.628	1.72796	0.326414	5.73124e-09	5.47144e-08	5317	PKP1	plakophilin 1	protein-coding
ENSG00000237330	164.393	1.72782	0.283411	5.559e-11	6.89994e-10	401934	RNF223	ring finger protein 223	protein-coding
ENSG00000135697	106.545	1.72642	0.350051	3.73217e-08	3.18689e-07	53630	BCO1	beta-carotene oxygenase 1	protein-coding
ENSG00000060140	180.765	1.72617	0.399782	6.52834e-07	4.6851e-06	55359	STYK1	serine/threonine/tyrosine kinase 1	protein-coding
ENSG00000088726	14.8489	1.7257	1.02042	0.00243343	0.00855542	55287	TMEM40	transmembrane protein 40	protein-coding
ENSG00000111319	6064.73	1.7252	0.210458	1.36517e-17	3.34881e-16	6337	SCNN1A	sodium channel epithelial 1 subunit alpha	protein-coding
ENSG00000280828	8.70027	1.72382	0.988028	0.00217222	0.00775947
ENSG00000114737	311.881	1.72334	0.164013	4.56067e-27	2.34118e-25	1154	CISH	cytokine inducible SH2 containing protein	protein-coding
ENSG00000138640	1379.87	1.72067	0.65662	0.000251855	0.00112004	10144	FAM13A	family with sequence similarity 13 member A	protein-coding
ENSG00000230590	1367.12	1.72016	0.210357	1.63024e-17	3.97855e-16	100302692	FTX	FTX transcript, XIST regulator	ncRNA
ENSG00000118508	683.889	1.71977	0.185359	9.8448e-22	3.3499e-20	10981	RAB32	RAB32, member RAS oncogene family	protein-coding
ENSG00000081189	324.29	1.71896	0.227416	2.26213e-15	4.49657e-14	4208	MEF2C	myocyte enhancer factor 2C	protein-coding
ENSG00000283959	25.6518	1.71895	0.611918	0.00014796	0.000689625	101927245	LOC101927245	uncharacterized LOC101927245	ncRNA
ENSG00000135968	5838.29	1.7184	0.0928671	1.1222e-77	5.14033e-75	9648	GCC2	GRIP and coiled-coil domain containing 2	protein-coding
ENSG00000163993	8531.44	1.71832	0.647527	0.000230447	0.00103293	6286	S100P	S100 calcium binding protein P	protein-coding
ENSG00000168528	11190.8	1.71815	0.222789	6.91879e-16	1.43898e-14	347735	SERINC2	serine incorporator 2	protein-coding
ENSG00000117834	32.4805	1.71642	0.446999	4.67254e-06	2.91578e-05	200010	SLC5A9	solute carrier family 5 member 9	protein-coding
ENSG00000163380	26.931	1.71576	0.498122	1.97918e-05	0.000110351	56203	LMOD3	leiomodin 3	protein-coding
ENSG00000237181	5.47749	1.71532	1.70396	0.00778767	0.0236781	101926963	PRKAR1B-AS1	PRKAR1B antisense RNA 1	ncRNA
ENSG00000115112	468.952	1.71248	0.246919	2.23514e-13	3.63653e-12	29842	TFCP2L1	transcription factor CP2 like 1	protein-coding
ENSG00000184945	3.00866	1.71168	1.7803	0.00787826	0.0239193	375318	AQP12A	aquaporin 12A	protein-coding
ENSG00000102882	4202.61	1.71061	0.347855	4.11125e-08	3.49112e-07	5595	MAPK3	mitogen-activated protein kinase 3	protein-coding
ENSG00000185920	3425.09	1.7086	0.109498	4.09839e-56	9.03884e-54	5727	PTCH1	patched 1	protein-coding
ENSG00000089723	954.837	1.70797	0.165143	2.68053e-26	1.32464e-24	78990	OTUB2	OTU deubiquitinase, ubiquitin aldehyde binding 2	protein-coding
ENSG00000182747	419.732	1.70789	0.345583	3.65613e-08	3.12695e-07	340146	SLC35D3	solute carrier family 35 member D3	protein-coding
ENSG00000142347	101.61	1.70759	0.291293	2.39187e-10	2.73904e-09	4542	MYO1F	myosin IF	protein-coding
ENSG00000109819	67.9323	1.70746	0.446426	5.01458e-06	3.10967e-05	10891	PPARGC1A	PPARG coactivator 1 alpha	protein-coding
ENSG00000289332	24.4392	1.70651	0.636649	0.000217209	0.000978756
ENSG00000224932	2.94183	1.70594	1.69902	0.00791948	0.0240201	105377389	LINC02262	long intergenic non-protein coding RNA 2262	ncRNA
ENSG00000142178	14.8881	1.7059	0.908038	0.00164987	0.00606174	150094	SIK1	salt inducible kinase 1	protein-coding
ENSG00000143153	22328.4	1.70484	0.202275	2.04657e-18	5.47108e-17	481	ATP1B1	ATPase Na+/K+ transporting subunit beta 1	protein-coding
ENSG00000214193	3238.37	1.70345	0.235313	2.5684e-14	4.56543e-13	79729	SH3D21	SH3 domain containing 21	protein-coding
ENSG00000085117	2359.29	1.70272	0.178186	7.29697e-23	2.70306e-21	3732	CD82	CD82 molecule	protein-coding
ENSG00000127329	756.588	1.70172	0.147395	4.71366e-32	3.37161e-30	5787	PTPRB	protein tyrosine phosphatase receptor type B	protein-coding
ENSG00000065357	2839.59	1.70137	0.151004	1.15239e-30	7.84249e-29	1606	DGKA	diacylglycerol kinase alpha	protein-coding
ENSG00000121769	58.0874	1.70094	0.512219	3.07528e-05	0.000165052	2170	FABP3	fatty acid binding protein 3	protein-coding
ENSG00000117016	357.472	1.70082	0.277459	4.75245e-11	5.94531e-10	9783	RIMS3	regulating synaptic membrane exocytosis 3	protein-coding
ENSG00000230731	216.755	1.69826	0.310256	2.26131e-09	2.27267e-08
ENSG00000167780	7.41898	1.69783	1.39067	0.00625036	0.0195685	8435	SOAT2	sterol O-acyltransferase 2	protein-coding
ENSG00000227765	2.78731	1.69776	1.8411	0.00792268	0.0240242
ENSG00000256081	7.47478	1.69694	0.924138	0.00183699	0.0066751
ENSG00000125089	572.411	1.69569	0.205496	9.27414e-18	2.31552e-16	54436	SH3TC1	SH3 domain and tetratricopeptide repeats 1	protein-coding
ENSG00000232406	5.91397	1.69564	1.56342	0.0075597	0.0230704
ENSG00000227076	33.8453	1.69411	0.547366	6.44926e-05	0.000324973
ENSG00000223863	6.9813	1.694	1.27736	0.00524985	0.01676	105374774	LINC01805	long intergenic non-protein coding RNA 1805	ncRNA
ENSG00000250584	4.41848	1.69349	1.53207	0.00740626	0.0226573	100506791	LINC01511	long intergenic non-protein coding RNA 1511	ncRNA
ENSG00000241416	11.3864	1.69262	0.841699	0.00123708	0.00469429
ENSG00000005884	16582.4	1.69225	0.202058	3.31061e-18	8.66542e-17	3675	ITGA3	integrin subunit alpha 3	protein-coding
ENSG00000084764	2066.51	1.69062	0.202166	3.69385e-18	9.60826e-17	22924	MAPRE3	microtubule associated protein RP/EB family member 3	protein-coding
ENSG00000143851	684.112	1.68946	0.158801	1.21764e-27	6.62166e-26	5778	PTPN7	protein tyrosine phosphatase non-receptor type 7	protein-coding
ENSG00000180549	79.9615	1.68885	0.646967	0.00027025	0.00119559	2529	FUT7	fucosyltransferase 7	protein-coding
ENSG00000147036	23.2717	1.68842	0.751561	0.000702639	0.00283808	347404	LANCL3	LanC like family member 3	protein-coding
ENSG00000287879	3.12618	1.68729	1.70799	0.00822013	0.0247905
ENSG00000229167	139.829	1.68652	0.244208	2.89354e-13	4.66629e-12
ENSG00000135926	16116.2	1.68623	0.586698	0.000127808	0.000603899	64114	TMBIM1	transmembrane BAX inhibitor motif containing 1	protein-coding
ENSG00000092758	1520.75	1.68436	0.232412	2.51555e-14	4.47483e-13	1299	COL9A3	collagen type IX alpha 3 chain	protein-coding
ENSG00000081041	123.429	1.68435	0.320072	7.29252e-09	6.87106e-08	2920	CXCL2	C-X-C motif chemokine ligand 2	protein-coding
ENSG00000179148	15.8938	1.68427	0.767788	0.000805756	0.00320138	59344	ALOXE3	arachidonate lipoxygenase 3	protein-coding
ENSG00000137767	821.958	1.68416	0.190005	4.76668e-20	1.42278e-18	58472	SQOR	sulfide quinone oxidoreductase	protein-coding
ENSG00000231252	9.9632	1.68247	1.23676	0.00500725	0.0160782	101926964	LOC101926964	uncharacterized LOC101926964	ncRNA
ENSG00000125363	2.18059	1.6818	1.74934	0.00832531	0.0250506	265	AMELX	amelogenin X-linked	protein-coding
ENSG00000188042	3479.44	1.68164	0.216992	5.57026e-16	1.17103e-14	10123	ARL4C	ADP ribosylation factor like GTPase 4C	protein-coding
ENSG00000166073	5.01506	1.68141	1.47853	0.00723584	0.022193	11245	GPR176	G protein-coupled receptor 176	protein-coding
ENSG00000186197	12.9488	1.68014	1.23145	0.00498585	0.0160246	128178	EDARADD	EDAR associated death domain	protein-coding
ENSG00000130203	487.465	1.68006	0.305342	1.99222e-09	2.0227e-08	348	APOE	apolipoprotein E	protein-coding
ENSG00000131969	107.447	1.67815	0.415272	2.23107e-06	1.46679e-05	145447	ABHD12B	abhydrolase domain containing 12B	protein-coding
ENSG00000265656	3.25657	1.67557	1.79358	0.00835931	0.0251427
ENSG00000110031	311.543	1.67536	0.162631	4.42984e-26	2.13592e-24	9404	LPXN	leupaxin	protein-coding
ENSG00000180596	74.8955	1.672	0.406729	1.69339e-06	1.13587e-05	8347	H2BC4	H2B clustered histone 4	protein-coding
ENSG00000258498	1825.18	1.67191	0.164173	1.50846e-25	6.99028e-24	64150	DIO3OS	DIO3 opposite strand upstream RNA	ncRNA
ENSG00000260955	2.4733	1.67054	1.81494	0.00836905	0.0251581
ENSG00000107957	3052.25	1.67029	0.13219	8.82754e-38	8.9856e-36	9644	SH3PXD2A	SH3 and PX domains 2A	protein-coding
ENSG00000204099	113.715	1.66973	0.303646	2.06541e-09	2.09251e-08	129807	NEU4	neuraminidase 4	protein-coding
ENSG00000289955	2.42943	1.66907	1.82307	0.00836013	0.0251427
ENSG00000231119	11.4839	1.66836	1.26765	0.00552931	0.017558	101927377	LOC101927377	uncharacterized LOC101927377	ncRNA
ENSG00000135917	363.617	1.66558	0.354877	1.30604e-07	1.03765e-06	80704	SLC19A3	solute carrier family 19 member 3	protein-coding
ENSG00000179869	23.4808	1.66412	0.565798	0.00010783	0.000516677	154664	ABCA13	ATP binding cassette subfamily A member 13	protein-coding
ENSG00000137834	1908.92	1.66375	0.172245	2.93289e-23	1.12132e-21	4091	SMAD6	SMAD family member 6	protein-coding
ENSG00000177469	1598.87	1.66247	0.210654	1.88266e-16	4.11404e-15	284119	CAVIN1	caveolae associated protein 1	protein-coding
ENSG00000074527	2206.61	1.66166	0.225668	1.11741e-14	2.06163e-13	59277	NTN4	netrin 4	protein-coding
ENSG00000058085	13876.4	1.66102	0.679143	0.000437426	0.00185723	3918	LAMC2	laminin subunit gamma 2	protein-coding
ENSG00000226644	10.1035	1.66019	0.947106	0.00231972	0.00820515
ENSG00000170537	827.275	1.65801	0.199475	6.0849e-18	1.55012e-16	79905	TMC7	transmembrane channel like 7	protein-coding
ENSG00000187720	328.806	1.65595	0.333047	3.41835e-08	2.94154e-07	79875	THSD4	thrombospondin type 1 domain containing 4	protein-coding
ENSG00000235865	9.9547	1.65582	1.00404	0.00291607	0.0100271	57000	GSN-AS1	GSN antisense RNA 1	ncRNA
ENSG00000179361	151.29	1.65581	0.305004	3.11436e-09	3.06118e-08	10620	ARID3B	AT-rich interaction domain 3B	protein-coding
ENSG00000087076	14.7281	1.65567	0.688287	0.000489701	0.00205319	51171	HSD17B14	hydroxysteroid 17-beta dehydrogenase 14	protein-coding
ENSG00000233554	19.9844	1.65553	0.5468	8.38339e-05	0.000411274
ENSG00000138772	4470.32	1.65535	0.245274	9.12587e-13	1.39226e-11	306	ANXA3	annexin A3	protein-coding
ENSG00000267530	50.7853	1.65385	0.427585	4.57953e-06	2.86073e-05	107985343	LINC01836	long intergenic non-protein coding RNA 1836	ncRNA
ENSG00000203722	18.3414	1.65232	0.871258	0.0017023	0.00623513	353091	RAET1G	retinoic acid early transcript 1G	protein-coding
ENSG00000166278	184.684	1.65125	0.261444	1.61459e-11	2.13656e-10	717	C2	complement C2	protein-coding
ENSG00000138639	27.5407	1.65044	0.721615	0.00066832	0.00271465	83478	ARHGAP24	Rho GTPase activating protein 24	protein-coding
ENSG00000108370	170.341	1.64862	0.275246	1.23777e-10	1.46971e-09	8787	RGS9	regulator of G protein signaling 9	protein-coding
ENSG00000184991	2.64143	1.64856	1.81369	0.00867562	0.0258661	83868	TTTY13	testis-specific transcript, Y-linked 13	ncRNA
ENSG00000163191	6497.87	1.64854	0.162282	2.06558e-25	9.44341e-24	6282	S100A11	S100 calcium binding protein A11	protein-coding
ENSG00000254290	2694.61	1.64801	0.158242	1.45333e-26	7.28777e-25
ENSG00000170290	7.04406	1.6479	1.63396	0.00870109	0.0259291	6588	SLN	sarcolipin	protein-coding
ENSG00000158467	1972.19	1.64628	0.259719	1.4082e-11	1.8749e-10	23382	AHCYL2	adenosylhomocysteinase like 2	protein-coding
ENSG00000184792	627.539	1.64585	0.153215	4.44346e-28	2.50803e-26	23762	OSBP2	oxysterol binding protein 2	protein-coding
ENSG00000237289	127.97	1.64549	0.272562	9.32269e-11	1.12719e-09	1159	CKMT1B	creatine kinase, mitochondrial 1B	protein-coding
ENSG00000233929	2.49713	1.64444	1.86365	0.00846857	0.0253982
ENSG00000229848	25.4107	1.64398	0.580629	0.00015355	0.000713082
ENSG00000256612	28.6925	1.64177	0.783516	0.00108487	0.00418334	1556	CYP2B7P	cytochrome P450 family 2 subfamily B member 7, pseudogene	pseudo
ENSG00000140519	39.2407	1.64163	0.888699	0.00193081	0.00698511	51458	RHCG	Rh family C glycoprotein	protein-coding
ENSG00000116711	308.52	1.64154	0.235837	2.15979e-13	3.52136e-12	5321	PLA2G4A	phospholipase A2 group IVA	protein-coding
ENSG00000198788	10.5805	1.64098	1.28025	0.00609465	0.0191364	4583	MUC2	mucin 2, oligomeric mucus/gel-forming	protein-coding
ENSG00000178764	872.175	1.6405	0.115721	9.11537e-47	1.38292e-44	22882	ZHX2	zinc fingers and homeoboxes 2	protein-coding
ENSG00000147100	26.8305	1.6403	0.644263	0.000344441	0.00149141	6567	SLC16A2	solute carrier family 16 member 2	protein-coding
ENSG00000004799	965.439	1.63978	0.193671	1.7018e-18	4.58026e-17	5166	PDK4	pyruvate dehydrogenase kinase 4	protein-coding
ENSG00000227630	44.6532	1.6397	0.538189	8.07871e-05	0.000398152	100506810	LINC01132	long intergenic non-protein coding RNA 1132	ncRNA
ENSG00000039600	70.8637	1.63941	0.383307	8.8367e-07	6.21622e-06	11063	SOX30	SRY-box transcription factor 30	protein-coding
ENSG00000257829	18.5857	1.63555	0.806845	0.0012874	0.00485969
ENSG00000196352	1470.52	1.63499	0.99642	0.00305234	0.0104369	1604	CD55	CD55 molecule (Cromer blood group)	protein-coding
ENSG00000172116	117.606	1.63494	0.333984	5.17336e-08	4.33888e-07	926	CD8B	CD8b molecule	protein-coding
ENSG00000240602	86.9085	1.63464	0.380917	8.36761e-07	5.90368e-06	201651	AADACP1	arylacetamide deacetylase pseudogene 1	pseudo
ENSG00000011422	1163.68	1.63448	0.804457	0.00127516	0.00481959	5329	PLAUR	plasminogen activator, urokinase receptor	protein-coding
ENSG00000151632	531.871	1.63192	0.161097	2.87209e-25	1.29565e-23	1646	AKR1C2	aldo-keto reductase family 1 member C2	protein-coding
ENSG00000120833	28.9804	1.63036	0.731929	0.000798231	0.00317679	8835	SOCS2	suppressor of cytokine signaling 2	protein-coding
ENSG00000197079	8.39514	1.62947	1.02885	0.0034639	0.011665	3886	KRT35	keratin 35	protein-coding
ENSG00000204580	21043.1	1.62791	0.161935	6.36253e-25	2.80647e-23	780	DDR1	discoidin domain receptor tyrosine kinase 1	protein-coding
ENSG00000025708	245.601	1.62683	0.29309	1.66391e-09	1.70463e-08	1890	TYMP	thymidine phosphorylase	protein-coding
ENSG00000179674	157.614	1.62519	0.324625	3.02009e-08	2.61679e-07	80117	ARL14	ADP ribosylation factor like GTPase 14	protein-coding
ENSG00000054219	1778.87	1.62518	0.12609	3.80887e-39	4.18081e-37	4065	LY75	lymphocyte antigen 75	protein-coding
ENSG00000267069	4.29066	1.62468	1.58195	0.00891296	0.0264743
ENSG00000251584	2.92635	1.62411	1.64285	0.00915693	0.027101
ENSG00000173702	14259.5	1.62367	0.209685	6.61238e-16	1.38037e-14	56667	MUC13	mucin 13, cell surface associated	protein-coding
ENSG00000134258	5.21157	1.62354	1.4646	0.00816974	0.0246697	79679	VTCN1	V-set domain containing T cell activation inhibitor 1	protein-coding
ENSG00000176485	1788.29	1.62321	0.257116	1.72976e-11	2.28487e-10	11145	PLAAT3	phospholipase A and acyltransferase 3	protein-coding
ENSG00000214249	4.43985	1.62182	1.74856	0.00926266	0.0273663	647288	CTAGE11P	CTAGE family member 11, pseudogene	pseudo
ENSG00000168490	5.42366	1.61722	1.70381	0.00937308	0.027648	9796	PHYHIP	phytanoyl-CoA 2-hydroxylase interacting protein	protein-coding
ENSG00000166510	719.49	1.61657	0.243654	2.13089e-12	3.09863e-11	80323	CCDC68	coiled-coil domain containing 68	protein-coding
ENSG00000143167	4450.83	1.61654	0.81073	0.00142919	0.00533322	10223	GPA33	glycoprotein A33	protein-coding
ENSG00000250740	5.43	1.61631	1.35663	0.00732487	0.0224285
ENSG00000086730	369.768	1.61536	0.288414	1.2782e-09	1.32602e-08	7462	LAT2	linker for activation of T cells family member 2	protein-coding
ENSG00000111802	4960.29	1.61517	0.221185	1.92884e-14	3.48053e-13	51567	TDP2	tyrosyl-DNA phosphodiesterase 2	protein-coding
ENSG00000140564	7160.41	1.61498	0.162687	2.32997e-24	9.78795e-23	5045	FURIN	furin, paired basic amino acid cleaving enzyme	protein-coding
ENSG00000181234	2.49645	1.61467	1.72249	0.00941291	0.0277551	92293	TMEM132C	transmembrane protein 132C	protein-coding
ENSG00000138604	5530.75	1.6142	0.155998	3.16932e-26	1.55329e-24	26035	GLCE	glucuronic acid epimerase	protein-coding
ENSG00000271447	70.0245	1.61335	1.09073	0.00437462	0.0143013	79148	MMP28	matrix metallopeptidase 28	protein-coding
ENSG00000057019	11964.8	1.61309	0.151941	1.8528e-27	9.85086e-26	131566	DCBLD2	discoidin, CUB and LCCL domain containing 2	protein-coding
ENSG00000099812	14638.7	1.61248	0.138421	1.74092e-32	1.28381e-30	126353	MISP	mitotic spindle positioning	protein-coding
ENSG00000103966	4697.09	1.61229	0.124366	1.4814e-39	1.66441e-37	30844	EHD4	EH domain containing 4	protein-coding
ENSG00000261617	62.082	1.61174	0.37196	7.22048e-07	5.14308e-06	101927009	LINC02177	long intergenic non-protein coding RNA 2177	ncRNA
ENSG00000099377	308.074	1.61157	0.192111	3.51446e-18	9.17884e-17	80270	HSD3B7	hydroxy-delta-5-steroid dehydrogenase, 3 beta- and steroid delta-isomerase 7	protein-coding
ENSG00000160868	10.6687	1.60964	0.999331	0.00336655	0.0113677	1576	CYP3A4	cytochrome P450 family 3 subfamily A member 4	protein-coding
ENSG00000204396	646.552	1.60885	0.223461	4.14605e-14	7.2454e-13	80737	VWA7	von Willebrand factor A domain containing 7	protein-coding
ENSG00000176809	88.9949	1.60861	0.369468	6.62735e-07	4.749e-06	374819	LRRC37A3	leucine rich repeat containing 37 member A3	protein-coding
ENSG00000129521	2278.79	1.60818	0.796105	0.00136034	0.00510668	112399	EGLN3	egl-9 family hypoxia inducible factor 3	protein-coding
ENSG00000110900	34.9282	1.60683	0.516571	6.92446e-05	0.000345918	441631	TSPAN11	tetraspanin 11	protein-coding
ENSG00000136231	538.293	1.60648	0.176695	7.16681e-21	2.27536e-19	10643	IGF2BP3	insulin like growth factor 2 mRNA binding protein 3	protein-coding
ENSG00000259823	15.0905	1.60552	0.955259	0.00292201	0.0100461	646627	LYPD8	LY6/PLAUR domain containing 8	protein-coding
ENSG00000188451	2.5408	1.60508	1.64063	0.00950675	0.0279886	153932	SRP72P2	signal recognition particle 72 pseudogene 2	pseudo
ENSG00000234460	20.6875	1.60447	0.653977	0.000464056	0.00195738	107987091	LOC107987091	uncharacterized LOC107987091	ncRNA
ENSG00000070614	1763.69	1.60385	0.182112	9.45344e-20	2.76964e-18	3340	NDST1	N-deacetylase and N-sulfotransferase 1	protein-coding
ENSG00000137642	7985.43	1.60367	0.216804	9.77151e-15	1.82119e-13	6653	SORL1	sortilin related receptor 1	protein-coding
ENSG00000244509	735.32	1.60269	0.119199	2.54579e-42	3.26011e-40	27350	APOBEC3C	apolipoprotein B mRNA editing enzyme catalytic subunit 3C	protein-coding
ENSG00000286263	3.30685	1.60078	1.67535	0.00965127	0.0283213
ENSG00000155366	3767.28	1.59917	0.229145	2.05801e-13	3.36905e-12	389	RHOC	ras homolog family member C	protein-coding
ENSG00000164976	4551.37	1.59836	0.143186	4.78888e-30	3.11657e-28	57462	MYORG	myogenesis regulating glycosidase (putative)	protein-coding
ENSG00000283526	28.8885	1.59832	0.576394	0.000193901	0.000881902	642515	PRRT1B	proline rich transmembrane protein 1B	protein-coding
ENSG00000163586	19181.1	1.59639	0.980718	0.00330962	0.0112088	2168	FABP1	fatty acid binding protein 1	protein-coding
ENSG00000122012	9.9255	1.59594	1.02937	0.00388476	0.0128873	22987	SV2C	synaptic vesicle glycoprotein 2C	protein-coding
ENSG00000115828	3577.41	1.59454	0.418167	6.1343e-06	3.74553e-05	25797	QPCT	glutaminyl-peptide cyclotransferase	protein-coding
ENSG00000290032	505.173	1.59242	0.147275	2.34276e-28	1.34788e-26
ENSG00000049540	86.2175	1.59027	0.361083	5.45689e-07	3.96273e-06	2006	ELN	elastin	protein-coding
ENSG00000164128	6.14579	1.59025	1.39118	0.00817821	0.0246868	4886	NPY1R	neuropeptide Y receptor Y1	protein-coding
ENSG00000113369	1398.84	1.58952	0.270108	2.57113e-10	2.93866e-09	57561	ARRDC3	arrestin domain containing 3	protein-coding
ENSG00000064601	16982.3	1.5841	0.116086	1.7363e-43	2.31045e-41	5476	CTSA	cathepsin A	protein-coding
ENSG00000282021	11.8263	1.58363	0.983867	0.00349992	0.011773
ENSG00000162241	157.791	1.58345	0.255028	3.58705e-11	4.56653e-10	283130	SLC25A45	solute carrier family 25 member 45	protein-coding
ENSG00000289483	46.1943	1.5831	0.394634	2.87129e-06	1.85392e-05
ENSG00000149257	2592.97	1.58232	0.132703	7.18086e-34	5.91837e-32	871	SERPINH1	serpin family H member 1	protein-coding
ENSG00000108821	683.283	1.58147	0.248732	1.39557e-11	1.86017e-10	1277	COL1A1	collagen type I alpha 1 chain	protein-coding
ENSG00000047597	212.485	1.58096	0.243632	5.96866e-12	8.3285e-11	7504	XK	X-linked Kx blood group antigen, Kell and VPS13A binding protein	protein-coding
ENSG00000117560	114.731	1.5809	0.30954	1.93379e-08	1.72577e-07	356	FASLG	Fas ligand	protein-coding
ENSG00000204839	2241.63	1.58084	0.175467	1.60733e-20	4.95279e-19	642475	MROH6	maestro heat like repeat family member 6	protein-coding
ENSG00000230438	135.536	1.58081	0.417166	6.84042e-06	4.15113e-05
ENSG00000134343	2.45331	1.5805	1.84237	0.00944303	0.0278247	63982	ANO3	anoctamin 3	protein-coding
ENSG00000158296	79.2095	1.58001	0.505938	6.91259e-05	0.000345397	64849	SLC13A3	solute carrier family 13 member 3	protein-coding
ENSG00000106384	482.873	1.57986	0.161404	9.99406e-24	4.02789e-22	346606	MOGAT3	monoacylglycerol O-acyltransferase 3	protein-coding
ENSG00000170955	85.8812	1.57797	0.373016	1.17555e-06	8.08852e-06	112464	CAVIN3	caveolae associated protein 3	protein-coding
ENSG00000139629	5482.99	1.57745	0.157674	1.16049e-24	4.99849e-23	11226	GALNT6	polypeptide N-acetylgalactosaminyltransferase 6	protein-coding
ENSG00000175662	3032.75	1.57709	0.12807	6.22262e-36	5.6788e-34	146691	TOM1L2	target of myb1 like 2 membrane trafficking protein	protein-coding
ENSG00000285244	20.43	1.57682	0.635114	0.000446706	0.00189258	108783646	DINOL	damage induced long noncoding RNA	ncRNA
ENSG00000103154	4.05492	1.57672	1.71101	0.0100969	0.0294981	54550	NECAB2	N-terminal EF-hand calcium binding protein 2	protein-coding
ENSG00000257746	2.92928	1.57576	1.67854	0.0101268	0.029571	105369907	LOC105369907	uncharacterized LOC105369907	ncRNA
ENSG00000286788	3.60223	1.57415	1.7695	0.00998651	0.0292079
ENSG00000228262	2.36362	1.57245	1.8289	0.0096601	0.0283437	104355287/104355288	LINC01317/LINC01320	long intergenic non-protein coding RNA 1317/long intergenic non-protein coding RNA 1320	ncRNA
ENSG00000267156	20.9542	1.57137	0.720575	0.000975092	0.00381187
ENSG00000161714	8717.7	1.57099	0.108466	1.29437e-48	2.15599e-46	113026	PLCD3	phospholipase C delta 3	protein-coding
ENSG00000184564	12.0429	1.56866	0.863119	0.00228789	0.00810458	84189	SLITRK6	SLIT and NTRK like family member 6	protein-coding
ENSG00000239948	4.09596	1.5669	1.6405	0.0102589	0.0298943	106479357	RN7SL368P	RNA, 7SL, cytoplasmic 368, pseudogene	pseudo
ENSG00000013588	19307.5	1.56686	0.228815	5.45654e-13	8.55625e-12	9052	GPRC5A	G protein-coupled receptor class C group 5 member A	protein-coding
ENSG00000172367	672.092	1.56445	0.211388	1.0214e-14	1.89328e-13	79849	PDZD3	PDZ domain containing 3	protein-coding
ENSG00000224791	24.9996	1.56295	0.465895	3.31706e-05	0.00017719	344462	KRT18P39	keratin 18 pseudogene 39	pseudo
ENSG00000174749	586.972	1.56244	0.201496	6.85064e-16	1.42886e-14	132720	FAM241A	family with sequence similarity 241 member A	protein-coding
ENSG00000197815	35.9527	1.56218	0.527663	0.000117229	0.000557009
ENSG00000099954	119.903	1.56194	0.447731	2.09744e-05	0.000116427	27443	CECR2	CECR2 histone acetyl-lysine reader	protein-coding
ENSG00000137693	6040.13	1.55863	0.131439	1.65915e-33	1.31294e-31	10413	YAP1	Yes1 associated transcriptional regulator	protein-coding
ENSG00000246640	56.3157	1.55807	0.406989	6.08522e-06	3.71937e-05	284080	PICART1	p53 inducible cancer associated RNA transcript 1	ncRNA
ENSG00000137261	197.054	1.5574	0.408163	6.39207e-06	3.89593e-05	9856	KIAA0319	KIAA0319	protein-coding
ENSG00000185561	500.655	1.5572	0.200292	5.89311e-16	1.23563e-14	727910	TLCD2	TLC domain containing 2	protein-coding
ENSG00000235831	27.1107	1.55711	0.557445	0.000193891	0.000881902	100507582	BHLHE40-AS1	BHLHE40 antisense RNA 1	ncRNA
ENSG00000237773	10.9083	1.55659	0.900509	0.00282825	0.00975189	101927609	LOC101927609	uncharacterized LOC101927609	ncRNA
ENSG00000253508	35.3587	1.55543	0.469563	3.86189e-05	0.000204323
ENSG00000204616	3561.58	1.55539	0.252461	5.0696e-11	6.31552e-10	11074	TRIM31	tripartite motif containing 31	protein-coding
ENSG00000080031	765.579	1.55466	0.542765	0.000158041	0.000732656	5794	PTPRH	protein tyrosine phosphatase receptor type H	protein-coding
ENSG00000204054	1460.13	1.55447	0.194208	9.51079e-17	2.13715e-15
ENSG00000104783	570.566	1.55413	0.208316	6.6524e-15	1.26157e-13	3783	KCNN4	potassium calcium-activated channel subfamily N member 4	protein-coding
ENSG00000186765	92.3837	1.5541	0.323414	9.02996e-08	7.29842e-07	25794	FSCN2	fascin actin-bundling protein 2, retinal	protein-coding
ENSG00000017483	883.838	1.55385	0.174151	3.726e-20	1.11916e-18	92745	SLC38A5	solute carrier family 38 member 5	protein-coding
ENSG00000010438	2291.95	1.55222	0.135768	2.46004e-31	1.70833e-29	5646	PRSS3	serine protease 3	protein-coding
ENSG00000257322	10.445	1.5521	1.16861	0.0063508	0.0198156
ENSG00000117984	5676.65	1.55164	0.153419	4.0501e-25	1.80993e-23	1509	CTSD	cathepsin D	protein-coding
ENSG00000162390	2059.78	1.55125	0.158619	1.15349e-23	4.58682e-22	26027	ACOT11	acyl-CoA thioesterase 11	protein-coding
ENSG00000148948	2.39876	1.55101	1.79866	0.0101992	0.0297497	57689	LRRC4C	leucine rich repeat containing 4C	protein-coding
ENSG00000164695	2005.73	1.55073	0.120945	1.0821e-38	1.16102e-36	92421	CHMP4C	charged multivesicular body protein 4C	protein-coding
ENSG00000205413	806.584	1.55071	0.142423	1.12508e-28	6.66625e-27	54809	SAMD9	sterile alpha motif domain containing 9	protein-coding
ENSG00000187498	9.95043	1.54859	0.948026	0.0035021	0.0117755	1282	COL4A1	collagen type IV alpha 1 chain	protein-coding
ENSG00000139173	545.546	1.5473	0.158167	1.12903e-23	4.50459e-22	84216	TMEM117	transmembrane protein 117	protein-coding
ENSG00000120278	821.553	1.54598	0.181234	1.19589e-18	3.25541e-17	57480	PLEKHG1	pleckstrin homology and RhoGEF domain containing G1	protein-coding
ENSG00000116574	2541.81	1.54378	0.22819	9.99917e-13	1.51219e-11	58480	RHOU	ras homolog family member U	protein-coding
ENSG00000141526	9710.88	1.54345	0.691406	0.000894303	0.00351741	9123	SLC16A3	solute carrier family 16 member 3	protein-coding
ENSG00000197408	1703.51	1.54342	0.201286	1.39047e-15	2.81391e-14	1555	CYP2B6	cytochrome P450 family 2 subfamily B member 6	protein-coding
ENSG00000245552	59.3833	1.54314	0.348317	5.18849e-07	3.77357e-06	100129203/101929295	LOC100129203/LNCRNA-IUR	uncharacterized LOC100129203/lncRNA imatinib upregulated	ncRNA
ENSG00000138061	41.3648	1.54303	0.379855	2.47216e-06	1.61195e-05	1545	CYP1B1	cytochrome P450 family 1 subfamily B member 1	protein-coding
ENSG00000128713	3.70293	1.53933	1.76307	0.0106081	0.0308063	3237	HOXD11	homeobox D11	protein-coding
ENSG00000120659	30.3288	1.53918	0.99491	0.00424187	0.0139342	8600	TNFSF11	TNF superfamily member 11	protein-coding
ENSG00000156006	661.609	1.53878	0.185455	8.76852e-18	2.19858e-16	10	NAT2	N-acetyltransferase 2	protein-coding
ENSG00000160991	2153.19	1.53832	0.157166	1.09227e-23	4.36523e-22	80228	ORAI2	ORAI calcium release-activated calcium modulator 2	protein-coding
ENSG00000279693	37.8702	1.53643	0.498346	8.33085e-05	0.000408887
ENSG00000117115	1048.76	1.53398	0.483887	6.34046e-05	0.000320033	11240	PADI2	peptidyl arginine deiminase 2	protein-coding
ENSG00000163362	2011.11	1.53313	0.162616	3.60725e-22	1.27479e-20	55765	INAVA	innate immunity activator	protein-coding
ENSG00000136826	1768.29	1.53294	0.495482	8.09289e-05	0.000398686	9314	KLF4	KLF transcription factor 4	protein-coding
ENSG00000023902	281.966	1.53251	0.270394	9.94509e-10	1.05094e-08	51177	PLEKHO1	pleckstrin homology domain containing O1	protein-coding
ENSG00000170004	4445.14	1.53184	0.102133	6.93502e-52	1.33214e-49	1107	CHD3	chromodomain helicase DNA binding protein 3	protein-coding
ENSG00000278730	1251.62	1.53159	0.130381	6.58706e-33	5.04493e-31
ENSG00000240045	7.169	1.53089	0.981707	0.00418739	0.0137819	100507537	STRIT1	small transmembrane regulator of ion transport 1	protein-coding
ENSG00000066056	7.65526	1.53057	1.36034	0.00916769	0.0271261	7075	TIE1	tyrosine kinase with immunoglobulin like and EGF like domains 1	protein-coding
ENSG00000124440	30.5051	1.52904	0.588157	0.00034892	0.00150751	64344	HIF3A	hypoxia inducible factor 3 subunit alpha	protein-coding
ENSG00000157445	2.93889	1.52854	1.78001	0.0106909	0.0309902	55799	CACNA2D3	calcium voltage-gated channel auxiliary subunit alpha2delta 3	protein-coding
ENSG00000224122	9.15795	1.52564	1.12405	0.00625562	0.0195824	100861520	POU6F2-AS1	POU6F2 antisense RNA 1	ncRNA
ENSG00000235863	129.699	1.52351	0.375899	2.63278e-06	1.70733e-05	8705	B3GALT4	beta-1,3-galactosyltransferase 4	protein-coding
ENSG00000015413	13024.5	1.52217	0.158972	8.99411e-23	3.30603e-21	1800	DPEP1	dipeptidase 1	protein-coding
ENSG00000099337	1747.18	1.5217	0.143277	2.15807e-27	1.13472e-25	9424	KCNK6	potassium two pore domain channel subfamily K member 6	protein-coding
ENSG00000180448	1700.24	1.52139	0.190517	1.17268e-16	2.61291e-15	23526	ARHGAP45	Rho GTPase activating protein 45	protein-coding
ENSG00000163235	4640.37	1.52106	0.236314	9.27035e-12	1.25961e-10	7039	TGFA	transforming growth factor alpha	protein-coding
ENSG00000133116	8.47861	1.52007	1.11803	0.00627969	0.019637	9365	KL	klotho	protein-coding
ENSG00000023839	4689.63	1.52006	0.128625	2.91808e-33	2.27888e-31	1244	ABCC2	ATP binding cassette subfamily C member 2	protein-coding
ENSG00000100600	8890.76	1.51972	0.198601	1.63534e-15	3.29267e-14	5641	LGMN	legumain	protein-coding
ENSG00000164292	9448.78	1.51863	0.104478	6.85372e-49	1.16606e-46	22836	RHOBTB3	Rho related BTB domain containing 3	protein-coding
ENSG00000260231	1360.09	1.51742	0.184306	1.55637e-17	3.80218e-16	100134229	KDM7A-DT	KDM7A divergent transcript	ncRNA
ENSG00000269765	19.6957	1.51688	0.515194	0.000131329	0.000619061	100422106	LOC100422106	staufen double-stranded RNA binding protein 1 pseudogene	pseudo
ENSG00000262406	7.40279	1.5165	1.56043	0.0111181	0.0320414	4321	MMP12	matrix metallopeptidase 12	protein-coding
ENSG00000100053	16.7998	1.51643	0.803084	0.00210968	0.00755875	1417	CRYBB3	crystallin beta B3	protein-coding
ENSG00000150687	14997.8	1.51572	0.0906244	8.273e-64	2.55915e-61	11098	PRSS23	serine protease 23	protein-coding
ENSG00000178209	43021.9	1.51564	0.199032	2.19069e-15	4.36287e-14	5339	PLEC	plectin	protein-coding
ENSG00000270792	5.87994	1.51489	1.08759	0.00594573	0.0187354
ENSG00000117407	126.762	1.51441	0.269242	1.30276e-09	1.34915e-08	9048	ARTN	artemin	protein-coding
ENSG00000111057	41321.8	1.51129	0.121818	2.28921e-36	2.12995e-34	3875	KRT18	keratin 18	protein-coding
ENSG00000169306	2.33347	1.51021	1.55517	0.0112452	0.0323607	11141	IL1RAPL1	interleukin 1 receptor accessory protein like 1	protein-coding
ENSG00000254827	244.201	1.50873	0.212129	9.3036e-14	1.58062e-12	5003	SLC22A18AS	SLC22A18 antisense RNA	ncRNA
ENSG00000112406	2419.76	1.50865	0.206406	2.22086e-14	3.98633e-13	51696	HECA	hdc homolog, cell cycle regulator	protein-coding
ENSG00000105357	29541.1	1.50775	0.134931	5.10887e-30	3.31575e-28	79784	MYH14	myosin heavy chain 14	protein-coding
ENSG00000131724	4823.89	1.50758	0.137589	5.73847e-29	3.46037e-27	3597	IL13RA1	interleukin 13 receptor subunit alpha 1	protein-coding
ENSG00000233695	125.052	1.50727	0.423258	1.74776e-05	9.83463e-05
ENSG00000279905	3.65206	1.50676	1.74637	0.0112864	0.0324556
ENSG00000185112	1702.21	1.50661	0.147459	1.5345e-25	7.09715e-24	131583	FAM43A	family with sequence similarity 43 member A	protein-coding
ENSG00000236753	364.719	1.50661	0.176803	1.38671e-18	3.76196e-17	100506881	MKLN1-AS	MKLN1 antisense RNA	ncRNA
ENSG00000286722	2.20377	1.50463	1.74797	0.011317	0.032528
ENSG00000014257	212.829	1.50376	0.296256	2.52824e-08	2.21316e-07	55	ACP3	acid phosphatase 3	protein-coding
ENSG00000244187	3346.92	1.50235	0.442363	3.13018e-05	0.000167696	85014	TMEM141	transmembrane protein 141	protein-coding
ENSG00000141232	15500.6	1.50195	0.174299	6.11304e-19	1.6931e-17	10140	TOB1	transducer of ERBB2, 1	protein-coding
ENSG00000180535	63.1892	1.50148	0.342128	6.5803e-07	4.72097e-06	168620	BHLHA15	basic helix-loop-helix family member a15	protein-coding
ENSG00000231764	207.547	1.50116	0.205964	2.61686e-14	4.64118e-13
ENSG00000102934	451.116	1.50103	0.150474	1.81307e-24	7.76717e-23	51090	PLLP	plasmolipin	protein-coding
ENSG00000079308	52.5061	1.50068	0.507011	0.000128192	0.000605473	7145	TNS1	tensin 1	protein-coding
ENSG00000237356	131.412	1.49771	0.230783	6.78815e-12	9.4004e-11
ENSG00000095203	7260.24	1.49571	0.212868	1.75097e-13	2.88388e-12	54566	EPB41L4B	erythrocyte membrane protein band 4.1 like 4B	protein-coding
ENSG00000204116	569.016	1.49539	0.15818	3.02265e-22	1.07618e-20	53344	CHIC1	cysteine rich hydrophobic domain 1	protein-coding
ENSG00000165240	905.59	1.49491	0.115295	1.8731e-39	2.09462e-37	538	ATP7A	ATPase copper transporting alpha	protein-coding
ENSG00000278828	125.385	1.49424	0.30448	5.94436e-08	4.94892e-07	8357	H3C10	H3 clustered histone 10	protein-coding
ENSG00000138109	10.0942	1.49331	1.24352	0.00862716	0.0257569	1559	CYP2C9	cytochrome P450 family 2 subfamily C member 9	protein-coding
ENSG00000124570	1780.84	1.49003	0.194293	1.506e-15	3.03737e-14	5269	SERPINB6	serpin family B member 6	protein-coding
ENSG00000228792	11.6402	1.48968	1.12628	0.00702909	0.0216369
ENSG00000213416	3.07442	1.48884	1.72228	0.0117621	0.0336087	83755	KRTAP4-12	keratin associated protein 4-12	protein-coding
ENSG00000154358	889.554	1.48882	0.245783	1.0579e-10	1.26496e-09	84033	OBSCN	obscurin, cytoskeletal calmodulin and titin-interacting RhoGEF	protein-coding
ENSG00000172935	6.13208	1.48749	1.3939	0.0105984	0.0307877	116535	MRGPRF	MAS related GPR family member F	protein-coding
ENSG00000115310	19433	1.48748	0.122108	3.84182e-35	3.33972e-33	57142	RTN4	reticulon 4	protein-coding
ENSG00000167798	108.77	1.48689	0.409356	1.38929e-05	7.98925e-05	388503	C3P1	complement component 3 precursor pseudogene	pseudo
ENSG00000256340	168.121	1.48575	0.315775	1.59182e-07	1.2501e-06	653190	ABCC6P1	ATP binding cassette subfamily C member 6 pseudogene 1	pseudo
ENSG00000164674	278.782	1.4847	0.243816	8.74663e-11	1.06023e-09	94120	SYTL3	synaptotagmin like 3	protein-coding
ENSG00000137561	1376.25	1.48454	0.161982	4.63071e-21	1.49052e-19	7274	TTPA	alpha tocopherol transfer protein	protein-coding
ENSG00000163536	581.159	1.48399	0.169887	2.23944e-19	6.35905e-18	5274	SERPINI1	serpin family I member 1	protein-coding
ENSG00000064195	1714.09	1.48369	0.189599	4.47584e-16	9.46803e-15	1747	DLX3	distal-less homeobox 3	protein-coding
ENSG00000155324	935.719	1.48259	0.15794	5.81778e-22	2.01708e-20	65983	GRAMD2B	GRAM domain containing 2B	protein-coding
ENSG00000170477	2.42479	1.48222	1.64854	0.0121124	0.0344526	3851	KRT4	keratin 4	protein-coding
ENSG00000095383	725.601	1.48207	0.191027	7.59438e-16	1.57296e-14	55357	TBC1D2	TBC1 domain family member 2	protein-coding
ENSG00000156475	43.6121	1.48155	0.402929	1.18776e-05	6.92398e-05	5521	PPP2R2B	protein phosphatase 2 regulatory subunit Bbeta	protein-coding
ENSG00000000005	4.61569	1.48136	1.60081	0.0121041	0.0344401	64102	TNMD	tenomodulin	protein-coding
ENSG00000259345	30.7001	1.47961	0.559546	0.000331651	0.00144202
ENSG00000142677	1541.25	1.47703	0.236194	3.18506e-11	4.07219e-10	58985	IL22RA1	interleukin 22 receptor subunit alpha 1	protein-coding
ENSG00000165617	100.254	1.47484	0.389198	7.86931e-06	4.7369e-05	51339	DACT1	dishevelled binding antagonist of beta catenin 1	protein-coding
ENSG00000079689	2.91234	1.47357	1.81548	0.0112372	0.0323415	10590	SCGN	secretagogin, EF-hand calcium binding protein	protein-coding
ENSG00000164520	14.848	1.47346	1.02211	0.00576519	0.0182172	135250	RAET1E	retinoic acid early transcript 1E	protein-coding
ENSG00000173077	7.6373	1.47212	1.08731	0.00681693	0.0210873	50514	DELEC1	deleted in esophageal cancer 1	ncRNA
ENSG00000146477	576.279	1.47212	0.221992	2.75284e-12	3.97394e-11	6581	SLC22A3	solute carrier family 22 member 3	protein-coding
ENSG00000140274	115.264	1.47091	1.27478	0.00961733	0.0282391	405753	DUOXA2	dual oxidase maturation factor 2	protein-coding
ENSG00000125148	309.51	1.47049	0.338367	8.2412e-07	5.81966e-06	4502	MT2A	metallothionein 2A	protein-coding
ENSG00000166143	1404.54	1.4702	0.258262	9.3742e-10	9.95471e-09	54866	PPP1R14D	protein phosphatase 1 regulatory inhibitor subunit 14D	protein-coding
ENSG00000250995	15.757	1.46996	1.03019	0.00596242	0.0187781
ENSG00000165702	5.46154	1.46931	1.22994	0.00903847	0.0267896	8328	GFI1B	growth factor independent 1B transcriptional repressor	protein-coding
ENSG00000289877	7.67168	1.46871	1.32052	0.0102674	0.0299155
ENSG00000286010	16.6141	1.46814	0.834707	0.00302773	0.0103677
ENSG00000116661	6642.28	1.46805	0.365354	3.25043e-06	2.07956e-05	26232	FBXO2	F-box protein 2	protein-coding
ENSG00000249026	20.9007	1.46788	0.550082	0.000315371	0.00137806
ENSG00000005981	329.03	1.4677	0.255895	7.34834e-10	7.91992e-09	51666	ASB4	ankyrin repeat and SOCS box containing 4	protein-coding
ENSG00000174808	377.741	1.46685	0.177673	1.39705e-17	3.42348e-16	685	BTC	betacellulin	protein-coding
ENSG00000125207	174.741	1.46559	0.246948	2.28564e-10	2.6237e-09	9271	PIWIL1	piwi like RNA-mediated gene silencing 1	protein-coding
ENSG00000115648	1318.85	1.46377	0.437781	3.94188e-05	0.000208117	79083	MLPH	melanophilin	protein-coding
ENSG00000137440	242.276	1.46207	0.252893	5.67303e-10	6.19275e-09	9982	FGFBP1	fibroblast growth factor binding protein 1	protein-coding
ENSG00000137364	2908.13	1.4614	0.214894	8.87818e-13	1.35731e-11	7172	TPMT	thiopurine S-methyltransferase	protein-coding
ENSG00000132334	3428.19	1.46104	0.0947723	1.35656e-54	2.91097e-52	5791	PTPRE	protein tyrosine phosphatase receptor type E	protein-coding
ENSG00000198502	6.31144	1.45872	1.17907	0.00855899	0.0256146	3127	HLA-DRB5	major histocompatibility complex, class II, DR beta 5	protein-coding
ENSG00000182557	75.1145	1.45784	0.323271	4.05176e-07	2.9981e-06	201305	SPNS3	sphingolipid transporter 3 (putative)	protein-coding
ENSG00000238290	6.39893	1.45663	1.41726	0.0116784	0.0333935
ENSG00000141497	71.8567	1.45574	0.474388	9.75947e-05	0.000471045	84225	ZMYND15	zinc finger MYND-type containing 15	protein-coding
ENSG00000101342	612.775	1.4539	0.113028	7.65934e-39	8.29263e-37	140711	TLDC2	TBC/LysM-associated domain containing 2	protein-coding
ENSG00000258128	3.9008	1.4536	1.43764	0.0119528	0.0340758
ENSG00000248635	19.9812	1.45173	0.88006	0.00392228	0.0129955
ENSG00000288754	19.5181	1.45163	0.908208	0.00436264	0.014268
ENSG00000265485	5.58074	1.45125	1.25942	0.00993781	0.0290726	729950	LINC01915	long intergenic non-protein coding RNA 1915	ncRNA
ENSG00000114248	208.503	1.448	0.237311	8.4909e-11	1.03344e-09	79782	LRRC31	leucine rich repeat containing 31	protein-coding
ENSG00000188112	3871.64	1.44759	0.175756	1.68804e-17	4.10698e-16	647024	C6orf132	chromosome 6 open reading frame 132	protein-coding
ENSG00000237975	27.2711	1.44633	0.647753	0.00103605	0.00402375	339400	FLG-AS1	FLG antisense RNA 1	ncRNA
ENSG00000198246	411.931	1.44589	0.127997	1.43188e-30	9.66173e-29	55315	SLC29A3	solute carrier family 29 member 3	protein-coding
ENSG00000127507	10.1329	1.44397	0.947251	0.00512928	0.0164191	30817	ADGRE2	adhesion G protein-coupled receptor E2	protein-coding
ENSG00000137868	1018.55	1.44385	0.17389	9.70991e-18	2.41672e-16	64220	STRA6	signaling receptor and transporter of retinol STRA6	protein-coding
ENSG00000108187	759.147	1.44275	0.161364	3.80711e-20	1.14208e-18	64081	PBLD	phenazine biosynthesis like protein domain containing	protein-coding
ENSG00000277247	35.8922	1.44222	0.569164	0.000475527	0.00200081
ENSG00000120262	846.278	1.4404	0.249026	5.72451e-10	6.24323e-09	80129	CCDC170	coiled-coil domain containing 170	protein-coding
ENSG00000137709	45.8529	1.43971	0.426727	3.67312e-05	0.000194812	25833	POU2F3	POU class 2 homeobox 3	protein-coding
ENSG00000122592	235.464	1.43944	0.223775	1.0618e-11	1.43373e-10	3204	HOXA7	homeobox A7	protein-coding
ENSG00000117226	871.241	1.43827	0.279799	1.96409e-08	1.74954e-07	2635	GBP3	guanylate binding protein 3	protein-coding
ENSG00000174600	36.1992	1.43817	0.571166	0.000499663	0.00209201	1240	CMKLR1	chemerin chemokine-like receptor 1	protein-coding
ENSG00000006652	455.677	1.43631	0.204566	1.96653e-13	3.22594e-12	3475	IFRD1	interferon related developmental regulator 1	protein-coding
ENSG00000243649	399.326	1.43625	0.219672	5.34409e-12	7.50094e-11	629	CFB	complement factor B	protein-coding
ENSG00000130294	4.52643	1.43533	1.37244	0.0118368	0.0337936	547	KIF1A	kinesin family member 1A	protein-coding
ENSG00000115183	4080.36	1.43433	0.0981389	2.48676e-49	4.3553e-47	85461	TANC1	tetratricopeptide repeat, ankyrin repeat and coiled-coil containing 1	protein-coding
ENSG00000155254	2148.82	1.4331	0.162316	1.04997e-19	3.05363e-18	83742	MARVELD1	MARVEL domain containing 1	protein-coding
ENSG00000237854	898.851	1.43213	0.158154	1.36925e-20	4.23662e-19
ENSG00000109610	315.51	1.43168	0.365544	5.08274e-06	3.14784e-05	6649	SOD3	superoxide dismutase 3	protein-coding
ENSG00000090097	1844.06	1.43131	0.146366	1.42794e-23	5.61957e-22	57060	PCBP4	poly(rC) binding protein 4	protein-coding
ENSG00000173762	12.2687	1.43038	0.999496	0.00628949	0.0196549	924	CD7	CD7 molecule	protein-coding
ENSG00000123560	2.09198	1.42846	1.71327	0.0130837	0.0368327	5354	PLP1	proteolipid protein 1	protein-coding
ENSG00000023445	311.812	1.428	0.320273	5.26617e-07	3.8289e-06	330	BIRC3	baculoviral IAP repeat containing 3	protein-coding
ENSG00000163735	6.85097	1.42716	1.57567	0.013482	0.0377591	6374	CXCL5	C-X-C motif chemokine ligand 5	protein-coding
ENSG00000011028	37.1697	1.427	0.508264	0.00022459	0.00100877	9902	MRC2	mannose receptor C type 2	protein-coding
ENSG00000196862	105.087	1.4255	0.258287	2.62339e-09	2.61122e-08	285190	RGPD4	RANBP2 like and GRIP domain containing 4	protein-coding
ENSG00000259985	87.659	1.42509	0.410058	2.63542e-05	0.000143448
ENSG00000154743	1865.44	1.42435	0.226813	2.87015e-11	3.6834e-10	80746	TSEN2	tRNA splicing endonuclease subunit 2	protein-coding
ENSG00000153250	423.438	1.42389	0.184458	1.11357e-15	2.27284e-14	5937	RBMS1	RNA binding motif single stranded interacting protein 1	protein-coding
ENSG00000118898	11245.5	1.42373	0.177635	1.06777e-16	2.3881e-15	5493	PPL	periplakin	protein-coding
ENSG00000067066	1417.04	1.42364	0.162604	2.04412e-19	5.84501e-18	6672	SP100	SP100 nuclear antigen	protein-coding
ENSG00000088386	798.244	1.42338	0.637036	0.00107009	0.00413305	6564	SLC15A1	solute carrier family 15 member 1	protein-coding
ENSG00000123989	12019.2	1.42157	0.186362	2.26348e-15	4.49657e-14	79586	CHPF	chondroitin polymerizing factor	protein-coding
ENSG00000143839	788.893	1.42006	1.34655	0.0120026	0.0341933	5972	REN	renin	protein-coding
ENSG00000075426	4990.67	1.42006	0.385807	1.26563e-05	7.33125e-05	2355	FOSL2	FOS like 2, AP-1 transcription factor subunit	protein-coding
ENSG00000173432	2.851	1.41687	1.7475	0.0130111	0.0366413	6288	SAA1	serum amyloid A1	protein-coding
ENSG00000145730	4392.81	1.41677	0.240238	3.01651e-10	3.41819e-09	5066	PAM	peptidylglycine alpha-amidating monooxygenase	protein-coding
ENSG00000198753	190.952	1.41144	0.275619	2.23129e-08	1.96695e-07	5365	PLXNB3	plexin B3	protein-coding
ENSG00000087085	83.9236	1.41087	0.891663	0.00481126	0.0155431	43	ACHE	acetylcholinesterase (Cartwright blood group)	protein-coding
ENSG00000262681	5.2785	1.41054	1.23623	0.010783	0.0312268
ENSG00000272899	75.4551	1.41054	0.299663	1.71619e-07	1.34114e-06	100130705	ATP6V1FNB	ATP6V1F neighbor	protein-coding
ENSG00000116396	524.6	1.41036	0.182584	1.08651e-15	2.22143e-14	3749	KCNC4	potassium voltage-gated channel subfamily C member 4	protein-coding
ENSG00000275718	45.1798	1.40928	0.549154	0.000457695	0.00193329	6359	CCL15	C-C motif chemokine ligand 15	protein-coding
ENSG00000111077	263.175	1.40922	0.194606	4.1617e-14	7.26742e-13	23371	TNS2	tensin 2	protein-coding
ENSG00000250508	12.8025	1.40868	0.830297	0.00380587	0.0126574	105369364	LINC02701	long intergenic non-protein coding RNA 2701	ncRNA
ENSG00000150457	454.622	1.40775	0.305112	2.65928e-07	2.02046e-06	26524	LATS2	large tumor suppressor kinase 2	protein-coding
ENSG00000222009	66.3697	1.40769	0.415069	3.60552e-05	0.000191568	149478	BTBD19	BTB domain containing 19	protein-coding
ENSG00000163501	2548.22	1.40761	0.432992	5.79251e-05	0.000294623	3549	IHH	Indian hedgehog signaling molecule	protein-coding
ENSG00000112186	132.385	1.40506	0.281024	4.15446e-08	3.5253e-07	10486	CAP2	cyclase associated actin cytoskeleton regulatory protein 2	protein-coding
ENSG00000111331	6525.67	1.4045	0.132449	3.10999e-27	1.61388e-25	4940	OAS3	2'-5'-oligoadenylate synthetase 3	protein-coding
ENSG00000107864	128.243	1.40222	0.360934	5.9522e-06	3.64087e-05	22849	CPEB3	cytoplasmic polyadenylation element binding protein 3	protein-coding
ENSG00000176533	19.0759	1.40102	0.815652	0.00368461	0.0123005	2788	GNG7	G protein subunit gamma 7	protein-coding
ENSG00000126460	401.009	1.39745	0.149605	1.00994e-21	3.42675e-20	5639	PRRG2	proline rich and Gla domain 2	protein-coding
ENSG00000169282	26.2062	1.39698	0.576391	0.000685321	0.00277425	7881	KCNAB1	potassium voltage-gated channel subfamily A regulatory beta subunit 1	protein-coding
ENSG00000186188	252.323	1.39686	0.265565	1.0969e-08	1.01032e-07	338557	FFAR4	free fatty acid receptor 4	protein-coding
ENSG00000119227	749.864	1.39595	0.51371	0.000305441	0.00133762	80235	PIGZ	phosphatidylinositol glycan anchor biosynthesis class Z	protein-coding
ENSG00000251348	14.5926	1.39567	0.868829	0.00469458	0.0151971
ENSG00000172936	2775.94	1.39452	0.136896	2.47876e-25	1.1289e-23	4615	MYD88	MYD88 innate immune signal transduction adaptor	protein-coding
ENSG00000145287	416.416	1.39411	0.94198	0.00606474	0.0190555	51316	PLAC8	placenta associated 8	protein-coding
ENSG00000198948	826.658	1.39375	0.136395	1.78918e-25	8.2271e-24	9848/101928198	MFAP3L/LOC101928198	microfibril associated protein 3 like/uncharacterized LOC101928198	protein-coding/ncRNA
ENSG00000041880	873.258	1.39304	0.132215	6.4845e-27	3.30737e-25	10039	PARP3	poly(ADP-ribose) polymerase family member 3	protein-coding
ENSG00000276122	956.259	1.39302	0.235422	2.74305e-10	3.12168e-09
ENSG00000113083	23.9536	1.39284	0.70854	0.00214811	0.00768254	4015	LOX	lysyl oxidase	protein-coding
ENSG00000176945	1740.56	1.39228	0.204087	8.26757e-13	1.26885e-11	200958	MUC20	mucin 20, cell surface associated	protein-coding
ENSG00000164400	7.20359	1.39084	1.41696	0.0137052	0.0382611	1437	CSF2	colony stimulating factor 2	protein-coding
ENSG00000170190	4986.54	1.39025	0.373245	1.1133e-05	6.52183e-05	9121	SLC16A5	solute carrier family 16 member 5	protein-coding
ENSG00000236090	7.60748	1.38887	0.943972	0.00622101	0.0194869
ENSG00000139055	643.075	1.38749	0.25443	3.90829e-09	3.79811e-08	121506	ERP27	endoplasmic reticulum protein 27	protein-coding
ENSG00000189269	6.77907	1.38572	1.09823	0.00920501	0.0272061	51233	DRICH1	aspartate rich 1	protein-coding
ENSG00000175600	9.67918	1.38473	0.778236	0.00331275	0.0112151	79783	SUGCT	succinyl-CoA:glutarate-CoA transferase	protein-coding
ENSG00000102886	226.924	1.38404	0.404436	3.34242e-05	0.000178385	79153	GDPD3	glycerophosphodiester phosphodiesterase domain containing 3	protein-coding
ENSG00000184719	216.586	1.38339	0.199113	3.48054e-13	5.57143e-12	55328	RNLS	renalase, FAD dependent amine oxidase	protein-coding
ENSG00000258948	46.6845	1.38296	0.409882	3.95075e-05	0.000208469
ENSG00000235297	5.69721	1.38254	1.3007	0.0126292	0.0357476
ENSG00000168646	21239.7	1.38159	0.116375	1.90249e-33	1.50051e-31	8313	AXIN2	axin 2	protein-coding
ENSG00000234667	5.13105	1.38106	1.4173	0.0140381	0.0390533	389120	ACTL11P	actin like 11, pseudogene	pseudo
ENSG00000242841	32.1219	1.38003	0.634164	0.001326	0.00499036	100418747	KRT8P35	keratin 8 pseudogene 35	pseudo
ENSG00000165949	1217.22	1.37911	0.278117	5.22313e-08	4.37908e-07	3429	IFI27	interferon alpha inducible protein 27	protein-coding
ENSG00000090975	584.087	1.37864	0.181791	3.31772e-15	6.48808e-14	57605	PITPNM2	phosphatidylinositol transfer protein membrane associated 2	protein-coding
ENSG00000147488	51.5298	1.37733	0.328995	1.80468e-06	1.20644e-05	9705	ST18	ST18 C2H2C-type zinc finger transcription factor	protein-coding
ENSG00000224259	188.942	1.37632	0.933495	0.00631292	0.0197152	100505633	LINC01133	long intergenic non-protein coding RNA 1133	ncRNA
ENSG00000101276	1530.84	1.3761	0.185296	1.09165e-14	2.01567e-13	113278	SLC52A3	solute carrier family 52 member 3	protein-coding
ENSG00000141194	9.33965	1.37409	1.11123	0.00979503	0.0286936	26689	OR4D1	olfactory receptor family 4 subfamily D member 1	protein-coding
ENSG00000228146	23.5448	1.37392	0.627218	0.00129247	0.00487805	197350	CASP16P	caspase 16, pseudogene	pseudo
ENSG00000180305	2.33751	1.37332	1.71799	0.0142556	0.0395336	140832	WFDC10A	WAP four-disulfide core domain 10A	protein-coding
ENSG00000169688	2.45356	1.37329	1.77503	0.0134437	0.03769	4490	MT1B	metallothionein 1B	protein-coding
ENSG00000087077	2502.04	1.3726	0.132564	4.48174e-26	2.15658e-24	7205	TRIP6	thyroid hormone receptor interactor 6	protein-coding
ENSG00000285336	2.439	1.37212	1.77357	0.0134888	0.0377641	101928882	LOC101928882	uncharacterized LOC101928882	ncRNA
ENSG00000231221	3.47788	1.37137	1.43105	0.0144928	0.0400933	107178918	LINC01593	long intergenic non-protein coding RNA 1593	ncRNA
ENSG00000164342	24.7252	1.37119	0.555135	0.000630639	0.00257609	7098	TLR3	toll like receptor 3	protein-coding
ENSG00000137648	13594.7	1.3709	0.204611	1.9318e-12	2.81429e-11	56649	TMPRSS4	transmembrane serine protease 4	protein-coding
ENSG00000230533	2.4395	1.37042	1.7264	0.0142171	0.0394548	102723649	LINC03004	long intergenic non-protein coding RNA 3004	ncRNA
ENSG00000102755	16.5541	1.37024	0.844285	0.00473216	0.0153042	2321	FLT1	fms related receptor tyrosine kinase 1	protein-coding
ENSG00000269889	14.0624	1.36954	0.668182	0.00183321	0.00666339
ENSG00000176720	845.594	1.36937	0.269705	2.89902e-08	2.5183e-07	666	BOK	BCL2 family apoptosis regulator BOK	protein-coding
ENSG00000214900	237.163	1.36834	0.22438	9.3572e-11	1.13039e-09	196913/283551	LINC01599/LINC01588	long intergenic non-protein coding RNA 1599/long intergenic non-protein coding RNA 1588	ncRNA
ENSG00000100368	3.16447	1.368	1.67851	0.014779	0.0407856	1439	CSF2RB	colony stimulating factor 2 receptor subunit beta	protein-coding
ENSG00000164588	28.824	1.36776	0.644724	0.00154692	0.00571992	348980	HCN1	hyperpolarization activated cyclic nucleotide gated potassium channel 1	protein-coding
ENSG00000229660	5.91069	1.36705	1.30426	0.0132159	0.0371347
ENSG00000178537	641.58	1.36671	0.131499	2.99364e-26	1.47326e-24	788	SLC25A20	solute carrier family 25 member 20	protein-coding
ENSG00000196935	552.107	1.36493	0.199264	6.97468e-13	1.08511e-11	57522	SRGAP1	SLIT-ROBO Rho GTPase activating protein 1	protein-coding
ENSG00000235750	1990.6	1.3633	0.205975	3.3516e-12	4.80336e-11	9674	KIAA0040	KIAA0040	protein-coding
ENSG00000227619	956.458	1.36328	0.232058	3.61284e-10	4.05343e-09
ENSG00000223400	5.585	1.36146	1.29108	0.0132297	0.0371691
ENSG00000140859	918.688	1.36028	0.300712	4.2082e-07	3.10614e-06	3801	KIFC3	kinesin family member C3	protein-coding
ENSG00000175874	28.7227	1.35986	0.911903	0.006278	0.019637	200407	CREG2	cellular repressor of E1A stimulated genes 2	protein-coding
ENSG00000227502	71.6391	1.35965	0.362719	1.05447e-05	6.20003e-05	285758	MROCKI	MARCKS cis regulating lncRNA promoter of cytokines and inflammation	ncRNA
ENSG00000006282	5688.03	1.35909	0.128298	3.6488e-27	1.88119e-25	64847	SPATA20	spermatogenesis associated 20	protein-coding
ENSG00000072786	1594.1	1.35745	0.106923	7.43333e-38	7.63166e-36	6793	STK10	serine/threonine kinase 10	protein-coding
ENSG00000253616	40.6285	1.35627	0.440915	0.000109403	0.000523477
ENSG00000109944	154.993	1.35525	0.253763	7.39017e-09	6.95207e-08	79864	JHY	junctional cadherin complex regulator	protein-coding
ENSG00000172348	118.352	1.35285	0.28882	2.01759e-07	1.55625e-06	10231	RCAN2	regulator of calcineurin 2	protein-coding
ENSG00000274139	4.09532	1.35225	1.4465	0.015291	0.0420038
ENSG00000111907	1208.99	1.35206	0.132513	2.17257e-25	9.91351e-24	7164	TPD52L1	TPD52 like 1	protein-coding
ENSG00000120162	403.385	1.35093	0.206912	6.12365e-12	8.52977e-11	79817	MOB3B	MOB kinase activator 3B	protein-coding
ENSG00000246203	4.67762	1.35063	1.47501	0.0155339	0.0425827
ENSG00000143797	2850.66	1.34974	0.140529	8.50094e-23	3.12958e-21	129642	MBOAT2	membrane bound O-acyltransferase domain containing 2	protein-coding
ENSG00000259390	2.79105	1.34866	1.73651	0.0145353	0.0401971
ENSG00000101928	1067	1.34855	0.137332	1.04035e-23	4.17172e-22	56180	MOSPD1	motile sperm domain containing 1	protein-coding
ENSG00000286636	5.26067	1.34824	1.31881	0.0140981	0.0391688
ENSG00000099864	81.2711	1.34807	0.424875	8.09898e-05	0.000398903	5064	PALM	paralemmin	protein-coding
ENSG00000160360	227.327	1.34779	0.340124	4.64894e-06	2.90181e-05	26086	GPSM1	G protein signaling modulator 1	protein-coding
ENSG00000105976	10239.7	1.347	0.115525	2.40938e-32	1.74967e-30	4233	MET	MET proto-oncogene, receptor tyrosine kinase	protein-coding
ENSG00000213771	7.35754	1.34663	0.939154	0.00717213	0.0220202	100287325	KRT8P37	keratin 8 pseudogene 37	pseudo
ENSG00000181781	4.18552	1.34544	1.50968	0.0158719	0.0433645	284451	ODF3L2	outer dense fiber of sperm tails 3 like 2	protein-coding
ENSG00000235523	4.46707	1.34522	1.39288	0.0150826	0.0414946
ENSG00000153132	170.343	1.34448	0.378505	2.21488e-05	0.000122376	1047	CLGN	calmegin	protein-coding
ENSG00000183463	74.5385	1.34207	0.38541	2.85087e-05	0.000154119	646625	URAD	ureidoimidazoline (2-oxo-4-hydroxy-4-carboxy-5-) decarboxylase	protein-coding
ENSG00000162366	214.32	1.33898	0.751079	0.00355171	0.0119203	10158	PDZK1IP1	PDZK1 interacting protein 1	protein-coding
ENSG00000214376	11.6817	1.33844	0.91513	0.00688256	0.0212462	387804	VSTM5	V-set and transmembrane domain containing 5	protein-coding
ENSG00000258404	75.526	1.3379	0.588461	0.00111244	0.0042779
ENSG00000166948	8.95119	1.3366	0.974927	0.00820937	0.0247674	343641	TGM6	transglutaminase 6	protein-coding
ENSG00000189334	4643.22	1.33451	0.539998	0.000665698	0.00270631	57402	S100A14	S100 calcium binding protein A14	protein-coding
ENSG00000150527	1878.77	1.3342	0.129401	7.25374e-26	3.46941e-24	4253	MIA2	MIA SH3 domain ER export factor 2	protein-coding
ENSG00000182902	19.7781	1.33307	0.725918	0.003187	0.0108553	83733	SLC25A18	solute carrier family 25 member 18	protein-coding
ENSG00000169756	3103.2	1.33201	0.118916	4.72761e-30	3.08512e-28	3987	LIMS1	LIM zinc finger domain containing 1	protein-coding
ENSG00000197956	37252.3	1.33141	0.179301	1.13163e-14	2.08624e-13	6277	S100A6	S100 calcium binding protein A6	protein-coding
ENSG00000132031	59.8473	1.33014	0.448441	0.000160065	0.000740453	4148	MATN3	matrilin 3	protein-coding
ENSG00000271857	16.6165	1.33012	0.694269	0.00267699	0.00929901
ENSG00000136141	3731.05	1.32939	0.142003	8.75546e-22	2.99635e-20	23143	LRCH1	leucine rich repeats and calponin homology domain containing 1	protein-coding
ENSG00000187980	4.89869	1.32918	1.28531	0.0143545	0.0397784	391013	PLA2G2C	phospholipase A2 group IIC	protein-coding
ENSG00000198018	1083.55	1.3285	0.21007	2.33756e-11	3.02765e-10	57089	ENTPD7	ectonucleoside triphosphate diphosphohydrolase 7	protein-coding
ENSG00000204614	7.55761	1.32836	1.2277	0.0134735	0.0377515	135644	TRIM40	tripartite motif containing 40	protein-coding
ENSG00000105329	1854.74	1.32773	0.199303	2.56609e-12	3.71109e-11	7040	TGFB1	transforming growth factor beta 1	protein-coding
ENSG00000165140	216.27	1.32727	0.25988	2.56653e-08	2.2442e-07	2203	FBP1	fructose-bisphosphatase 1	protein-coding
ENSG00000287677	20.9606	1.32703	0.592284	0.00123148	0.00467527
ENSG00000146021	982.751	1.32573	0.136717	3.51906e-23	1.33472e-21	26249	KLHL3	kelch like family member 3	protein-coding
ENSG00000163472	896.684	1.32422	0.106127	1.19694e-36	1.12244e-34	84283	TMEM79	transmembrane protein 79	protein-coding
ENSG00000132744	99.8742	1.32399	0.347648	8.71831e-06	5.20455e-05	91703	ACY3	aminoacylase 3	protein-coding
ENSG00000272384	13.2335	1.32291	0.878249	0.00648997	0.0201992
ENSG00000166689	2829.48	1.32275	0.108782	6.14586e-35	5.28477e-33	144100	PLEKHA7	pleckstrin homology domain containing A7	protein-coding
ENSG00000137842	1167.47	1.32257	0.107459	9.95252e-36	8.97951e-34	80021	TMEM62	transmembrane protein 62	protein-coding
ENSG00000236094	7.32636	1.32242	1.17656	0.0127966	0.0361397	440132	LINC00545	long intergenic non-protein coding RNA 545	ncRNA
ENSG00000136052	1002.51	1.32017	0.157236	4.95521e-18	1.27186e-16	84102	SLC41A2	solute carrier family 41 member 2	protein-coding
ENSG00000144355	345.373	1.31982	0.216932	1.05227e-10	1.2595e-09	1745	DLX1	distal-less homeobox 1	protein-coding
ENSG00000178038	4803.14	1.31894	0.153623	9.80954e-19	2.69496e-17	259173	ALS2CL	ALS2 C-terminal like	protein-coding
ENSG00000109501	11853.8	1.31738	0.119361	2.99231e-29	1.85127e-27	7466	WFS1	wolframin ER transmembrane glycoprotein	protein-coding
ENSG00000271602	8.94897	1.31727	1.07313	0.0109336	0.0316053	643447	KRT8P49	keratin 8 pseudogene 49	pseudo
ENSG00000089177	1310.76	1.3169	0.18022	2.74321e-14	4.85442e-13	55614	KIF16B	kinesin family member 16B	protein-coding
ENSG00000165169	1793.03	1.31462	0.126554	3.27486e-26	1.59844e-24	6990	DYNLT3	dynein light chain Tctex-type 3	protein-coding
ENSG00000121316	2979.73	1.31422	0.15835	1.12021e-17	2.77651e-16	79887	PLBD1	phospholipase B domain containing 1	protein-coding
ENSG00000289956	71.4553	1.31399	0.510169	0.000516441	0.0021562
ENSG00000168306	782.801	1.31369	0.257239	2.59293e-08	2.26313e-07	8309	ACOX2	acyl-CoA oxidase 2	protein-coding
ENSG00000128298	1882.79	1.31312	0.0947353	1.35711e-44	1.90147e-42	80115	BAIAP2L2	BAR/IMD domain containing adaptor protein 2 like 2	protein-coding
ENSG00000148180	12185.6	1.31288	0.224567	4.40549e-10	4.87161e-09	2934	GSN	gelsolin	protein-coding
ENSG00000197324	12161.8	1.31229	0.223143	3.59071e-10	4.0343e-09	26020	LRP10	LDL receptor related protein 10	protein-coding
ENSG00000135596	4880.59	1.31207	0.0875042	1.0057e-51	1.8862e-49	64780	MICAL1	microtubule associated monooxygenase, calponin and LIM domain containing 1	protein-coding
ENSG00000274173	386.235	1.31091	0.158378	1.35142e-17	3.31851e-16
ENSG00000095752	49.0094	1.31012	0.742542	0.00388591	0.0128894	3589	IL11	interleukin 11	protein-coding
ENSG00000243766	513.663	1.30972	0.193734	1.3278e-12	1.97916e-11
ENSG00000239893	107.032	1.30883	0.841837	0.00604005	0.0189925
ENSG00000060656	1394.53	1.30862	0.131593	3.06433e-24	1.27159e-22	10076	PTPRU	protein tyrosine phosphatase receptor type U	protein-coding
ENSG00000143067	1371.27	1.3085	0.192117	9.40132e-13	1.43241e-11	90874	ZNF697	zinc finger protein 697	protein-coding
ENSG00000253138	3.07766	1.30847	1.52355	0.017227	0.0464332	100505659	LINC00967	long intergenic non-protein coding RNA 967	ncRNA
ENSG00000070540	1525.32	1.30819	0.251974	1.67573e-08	1.51018e-07	55062	WIPI1	WD repeat domain, phosphoinositide interacting 1	protein-coding
ENSG00000155115	1178.72	1.30753	0.179359	3.12291e-14	5.50486e-13	112495	GTF3C6	general transcription factor IIIC subunit 6	protein-coding
ENSG00000112378	32154.7	1.30737	0.130802	1.84446e-24	7.87335e-23	64065	PERP	p53 apoptosis effector related to PMP22	protein-coding
ENSG00000271220	2.68732	1.30525	1.75897	0.0149472	0.0411879
ENSG00000197208	55.7174	1.30408	0.332594	5.72987e-06	3.51752e-05	6583	SLC22A4	solute carrier family 22 member 4	protein-coding
ENSG00000164830	3280.63	1.30403	0.129805	1.10375e-24	4.78003e-23	55074	OXR1	oxidation resistance 1	protein-coding
ENSG00000235568	42.6198	1.3032	0.455143	0.000227711	0.00102202	150372	NFAM1	NFAT activating protein with ITAM motif 1	protein-coding
ENSG00000147883	92.3997	1.30084	0.379791	3.65918e-05	0.000194245	1030	CDKN2B	cyclin dependent kinase inhibitor 2B	protein-coding
ENSG00000242574	284.035	1.3004	0.247433	1.20335e-08	1.10113e-07	3109	HLA-DMB	major histocompatibility complex, class II, DM beta	protein-coding
ENSG00000135472	567.047	1.29913	0.297381	8.85014e-07	6.22384e-06	23017	FAIM2	Fas apoptotic inhibitory molecule 2	protein-coding
ENSG00000221926	302.669	1.29907	0.170661	2.78876e-15	5.4988e-14	10626	TRIM16	tripartite motif containing 16	protein-coding
ENSG00000242960	47.0746	1.29878	0.468992	0.00030333	0.00132935
ENSG00000171124	1375.75	1.29867	0.603717	0.00161443	0.00594344	2525	FUT3	fucosyltransferase 3 (Lewis blood group)	protein-coding
ENSG00000188037	10.2789	1.29754	0.768744	0.00468156	0.0151632	1180	CLCN1	chloride voltage-gated channel 1	protein-coding
ENSG00000099960	177.918	1.29539	0.282471	3.32935e-07	2.50322e-06	6545	SLC7A4	solute carrier family 7 member 4	protein-coding
ENSG00000167371	124.051	1.29506	0.284335	3.84459e-07	2.85367e-06	112476	PRRT2	proline rich transmembrane protein 2	protein-coding
ENSG00000110697	4308.89	1.2941	0.138663	1.16497e-21	3.92482e-20	9600	PITPNM1	phosphatidylinositol transfer protein membrane associated 1	protein-coding
ENSG00000135845	1289.5	1.29342	0.121782	2.80596e-27	1.46568e-25	5279	PIGC	phosphatidylinositol glycan anchor biosynthesis class C	protein-coding
ENSG00000265982	191.233	1.29161	0.212002	1.01096e-10	1.21555e-09
ENSG00000235947	2.76384	1.29083	1.55405	0.017846	0.0478472	100126791	EGOT	eosinophil granule ontogeny transcript	ncRNA
ENSG00000165799	8.12039	1.28983	1.0522	0.0114941	0.0329298	84659	RNASE7	ribonuclease A family member 7	protein-coding
ENSG00000185168	33.3606	1.28867	0.815322	0.00594023	0.0187206
ENSG00000140323	172.623	1.28832	0.237007	4.58737e-09	4.42196e-08	85455	DISP2	dispatched RND transporter family member 2	protein-coding
ENSG00000106258	4241.54	1.28778	0.181604	1.3272e-13	2.21842e-12	1577	CYP3A5	cytochrome P450 family 3 subfamily A member 5	protein-coding
ENSG00000116761	248.855	1.28743	0.232278	2.54168e-09	2.53413e-08	1491	CTH	cystathionine gamma-lyase	protein-coding
ENSG00000100554	1768.49	1.28662	0.131921	2.05595e-23	7.9627e-22	51382	ATP6V1D	ATPase H+ transporting V1 subunit D	protein-coding
ENSG00000108854	4298.49	1.28549	0.124939	9.22003e-26	4.37474e-24	64750	SMURF2	SMAD specific E3 ubiquitin protein ligase 2	protein-coding
ENSG00000126778	24.7518	1.28484	0.667706	0.00284006	0.00978695	6495	SIX1	SIX homeobox 1	protein-coding
ENSG00000237172	469.394	1.28454	0.177571	4.73559e-14	8.21537e-13	84752	B3GNT9	UDP-GlcNAc:betaGal beta-1,3-N-acetylglucosaminyltransferase 9	protein-coding
ENSG00000144045	197.872	1.28398	0.295776	1.01014e-06	7.04557e-06	165545	DQX1	DEAQ-box RNA dependent ATPase 1	protein-coding
ENSG00000132170	4379.84	1.28352	0.197501	7.68628e-12	1.05643e-10	5468	PPARG	peroxisome proliferator activated receptor gamma	protein-coding
ENSG00000163995	171.76	1.28317	0.300258	1.35561e-06	9.23339e-06	84448	ABLIM2	actin binding LIM protein family member 2	protein-coding
ENSG00000165863	131.864	1.28175	0.381278	4.667e-05	0.000242503	143379	C10orf82	chromosome 10 open reading frame 82	protein-coding
ENSG00000286017	14.0139	1.28162	0.824422	0.00633905	0.0197864
ENSG00000271643	384.695	1.28031	0.196132	6.35961e-12	8.83263e-11	105377023	PDCD6IP-DT	PDCD6IP divergent transcript	ncRNA
ENSG00000213225	262.187	1.27952	0.195977	6.31461e-12	8.78036e-11	643276	NOC2LP1	NOC2 like nucleolar associated transcriptional repressor pseudogene 1	pseudo
ENSG00000235269	996.663	1.2794	0.253304	3.51878e-08	3.02032e-07	105370503	LINC02331	long intergenic non-protein coding RNA 2331	ncRNA
ENSG00000138623	681.274	1.27918	0.909438	0.00848698	0.0254406	8482	SEMA7A	semaphorin 7A (John Milton Hagen blood group)	protein-coding
ENSG00000132915	2.27291	1.27893	1.70831	0.0165491	0.0448853	5145	PDE6A	phosphodiesterase 6A	protein-coding
ENSG00000121900	4902.46	1.27828	0.15545	2.13156e-17	5.14924e-16	113452	TMEM54	transmembrane protein 54	protein-coding
ENSG00000164741	340.25	1.27817	0.186611	7.27127e-13	1.12904e-11	10395	DLC1	DLC1 Rho GTPase activating protein	protein-coding
ENSG00000212722	2.93401	1.27763	1.5931	0.0181215	0.0484223	100132386	KRTAP4-9	keratin associated protein 4-9	protein-coding
ENSG00000251450	3.71049	1.27715	1.59232	0.0181437	0.048476	102524628	RASGRF2-AS1	RASGRF2 antisense RNA 1	ncRNA
ENSG00000237412	5.6263	1.27668	1.03438	0.0115962	0.0331823	646960	PRSS56	serine protease 56	protein-coding
ENSG00000123240	2408.25	1.27658	0.400319	8.42688e-05	0.000413174	10133	OPTN	optineurin	protein-coding
ENSG00000254911	6.28847	1.27584	0.999744	0.0108084	0.0312927	619383/100158262	SCARNA9/SCARNA9L	small Cajal body-specific RNA 9/small Cajal body-specific RNA 9 like	ncRNA
ENSG00000136830	16679.9	1.27568	0.16555	1.3581e-15	2.75073e-14	64855	NIBAN2	niban apoptosis regulator 2	protein-coding
ENSG00000227183	2.14291	1.27538	1.50596	0.0184847	0.0492051
ENSG00000041515	2.50201	1.27492	1.63755	0.0177807	0.0477042	23026	MYO16	myosin XVI	protein-coding
ENSG00000204610	1399.34	1.27489	0.144429	1.18982e-19	3.44495e-18	89870	TRIM15	tripartite motif containing 15	protein-coding
ENSG00000166016	764.659	1.27457	0.20017	1.8057e-11	2.37494e-10	25841	ABTB2	ankyrin repeat and BTB domain containing 2	protein-coding
ENSG00000172175	2855.44	1.27322	0.117608	3.07056e-28	1.74553e-26	10892	MALT1	MALT1 paracaspase	protein-coding
ENSG00000136068	29456.3	1.27239	0.139	6.16775e-21	1.96666e-19	2317	FLNB	filamin B	protein-coding
ENSG00000250378	6.88875	1.27223	1.12753	0.0138645	0.0386424	107986453	LOC107986453	uncharacterized LOC107986453	ncRNA
ENSG00000164951	2929.26	1.27083	0.187378	1.15528e-12	1.73284e-11	54704	PDP1	pyruvate dehydrogenase phosphatase catalytic subunit 1	protein-coding
ENSG00000182040	13.0982	1.27083	0.835346	0.00690535	0.0213034	124590	USH1G	USH1 protein network component sans	protein-coding
ENSG00000285108	2.8213	1.27052	1.63542	0.0179413	0.0480486
ENSG00000197943	35.0842	1.27027	0.613767	0.00206796	0.00742603	5336	PLCG2	phospholipase C gamma 2	protein-coding
ENSG00000068078	8739.55	1.27023	0.157003	6.34637e-17	1.46335e-15	2261	FGFR3	fibroblast growth factor receptor 3	protein-coding
ENSG00000137628	557.235	1.26991	0.186417	9.4055e-13	1.43241e-11	55601	DDX60	DExD/H-box helicase 60	protein-coding
ENSG00000261468	37.9428	1.26876	0.581131	0.00156813	0.00578999
ENSG00000168899	131.603	1.26845	0.330374	8.1651e-06	4.9038e-05	10791	VAMP5	vesicle associated membrane protein 5	protein-coding
ENSG00000163686	2513.39	1.26684	0.115483	6.33574e-29	3.80129e-27	57406	ABHD6	abhydrolase domain containing 6, acylglycerol lipase	protein-coding
ENSG00000146955	144.37	1.26668	0.225769	1.74822e-09	1.78793e-08	401409	RAB19	RAB19, member RAS oncogene family	protein-coding
ENSG00000224520	35.5232	1.26418	0.617085	0.00219825	0.00784069	149501	KRT8P45	keratin 8 pseudogene 45	pseudo
ENSG00000187097	3104.38	1.26352	0.137417	4.22269e-21	1.36472e-19	957	ENTPD5	ectonucleoside triphosphate diphosphohydrolase 5 (inactive)	protein-coding
ENSG00000118640	3110.6	1.26333	0.147101	9.67861e-19	2.66206e-17	8673	VAMP8	vesicle associated membrane protein 8	protein-coding
ENSG00000072274	6850.07	1.26313	0.202821	4.39233e-11	5.53257e-10	7037	TFRC	transferrin receptor	protein-coding
ENSG00000187288	96.5319	1.26301	0.465926	0.000379724	0.00162889	63924	CIDEC	cell death inducing DFFA like effector c	protein-coding
ENSG00000270885	331.511	1.26288	0.153828	2.38301e-17	5.72764e-16	91608	RASL10B	RAS like family 10 member B	protein-coding
ENSG00000111701	50.8371	1.26269	0.403842	0.000105231	0.000505444	339	APOBEC1	apolipoprotein B mRNA editing enzyme catalytic subunit 1	protein-coding
ENSG00000171747	17695.7	1.26212	0.135638	1.51135e-21	5.05603e-20	3960	LGALS4	galectin 4	protein-coding
ENSG00000125170	3160.98	1.26207	0.132132	1.45494e-22	5.27478e-21	55715	DOK4	docking protein 4	protein-coding
ENSG00000125508	592.268	1.26189	0.234951	6.5994e-09	6.27009e-08	6725	SRMS	src-related kinase lacking C-terminal regulatory tyrosine and N-terminal myristylation sites	protein-coding
ENSG00000081985	11.2904	1.26016	0.795492	0.00620653	0.0194466	3595	IL12RB2	interleukin 12 receptor subunit beta 2	protein-coding
ENSG00000177173	23.3457	1.25944	0.646644	0.00281371	0.00970879
ENSG00000134369	1281.14	1.25928	0.161613	6.92337e-16	1.43898e-14	89796	NAV1	neuron navigator 1	protein-coding
ENSG00000163814	8924.3	1.25877	0.120731	2.20312e-26	1.09553e-24	64866	CDCP1	CUB domain containing protein 1	protein-coding
ENSG00000100906	2102.36	1.25869	0.254334	5.93853e-08	4.9458e-07	4792	NFKBIA	NFKB inhibitor alpha	protein-coding
ENSG00000019144	1704.39	1.2578	0.166847	4.90443e-15	9.41327e-14	23187	PHLDB1	pleckstrin homology like domain family B member 1	protein-coding
ENSG00000166619	4404.49	1.25767	0.160776	5.44448e-16	1.1456e-14	10904	BLCAP	BLCAP apoptosis inducing factor	protein-coding
ENSG00000112576	2751.52	1.25761	0.125818	1.84309e-24	7.87335e-23	896	CCND3	cyclin D3	protein-coding
ENSG00000005073	237.516	1.25717	0.209227	1.69964e-10	1.99133e-09	3207	HOXA11	homeobox A11	protein-coding
ENSG00000223711	11.1569	1.25709	0.898099	0.00894287	0.0265466
ENSG00000075391	963.421	1.25641	0.207951	1.38919e-10	1.64214e-09	9462	RASAL2	RAS protein activator like 2	protein-coding
ENSG00000004139	256.453	1.2562	0.227227	2.78119e-09	2.7499e-08	23098	SARM1	sterile alpha and TIR motif containing 1	protein-coding
ENSG00000148483	9.44291	1.25389	0.83131	0.00730465	0.0223781	653567	TMEM236	transmembrane protein 236	protein-coding
ENSG00000289174	7.18608	1.25254	0.990199	0.0114868	0.032923
ENSG00000164591	4.0075	1.25204	1.36611	0.01873	0.0497747	91977	MYOZ3	myozenin 3	protein-coding
ENSG00000153060	40.5864	1.25192	0.414362	0.000149833	0.000697588	146279	TEKT5	tektin 5	protein-coding
ENSG00000151612	1340.14	1.2518	0.11971	1.59375e-26	7.94176e-25	152485	ZNF827	zinc finger protein 827	protein-coding
ENSG00000250221	10.6617	1.25179	0.848835	0.00782951	0.0237932	100289133	KRT8P32	keratin 8 pseudogene 32	pseudo
ENSG00000159658	9657.63	1.25169	0.12465	1.15594e-24	4.9879e-23	9813	EFCAB14	EF-hand calcium binding domain 14	protein-coding
ENSG00000261488	118.253	1.25154	0.38069	6.24063e-05	0.000315595	112806053	TBILA	TGF-beta induced lncRNA	ncRNA
ENSG00000265298	354.748	1.25106	0.252843	5.98829e-08	4.98375e-07
ENSG00000164300	10929.1	1.25062	0.110778	1.76863e-30	1.18003e-28	256987	SERINC5	serine incorporator 5	protein-coding
ENSG00000173905	9458.44	1.25049	0.0687321	7.4845e-75	3.18345e-72	27333	GOLIM4	golgi integral membrane protein 4	protein-coding
ENSG00000116704	2270.79	1.25048	0.124689	1.31566e-24	5.65665e-23	23169	SLC35D1	solute carrier family 35 member D1	protein-coding
ENSG00000101040	7787.32	1.24986	0.125075	1.88937e-24	8.03625e-23	23613	ZMYND8	zinc finger MYND-type containing 8	protein-coding
ENSG00000135925	833.726	1.24975	0.181332	5.4203e-13	8.51063e-12	80326	WNT10A	Wnt family member 10A	protein-coding
ENSG00000161533	9120.67	1.24964	0.114597	1.29496e-28	7.65379e-27	51	ACOX1	acyl-CoA oxidase 1	protein-coding
ENSG00000165548	516.695	1.24937	0.208184	1.77942e-10	2.08173e-09	57156	TMEM63C	transmembrane protein 63C	protein-coding
ENSG00000102265	3485.99	1.24905	0.198035	2.6631e-11	3.42878e-10	7076	TIMP1	TIMP metallopeptidase inhibitor 1	protein-coding
ENSG00000108239	725.485	1.24839	0.135426	3.39014e-21	1.10465e-19	23232	TBC1D12	TBC1 domain family member 12	protein-coding
ENSG00000123384	29291.1	1.24838	0.115776	4.90025e-28	2.74633e-26	4035	LRP1	LDL receptor related protein 1	protein-coding
ENSG00000182378	2810.94	1.24681	0.195969	1.87255e-11	2.45471e-10	55344	PLCXD1	phosphatidylinositol specific phospholipase C X domain containing 1	protein-coding
ENSG00000227192	6.48603	1.24676	1.30713	0.0182743	0.048743
ENSG00000125864	314.977	1.2464	0.232992	7.43967e-09	6.99588e-08	631	BFSP1	beaded filament structural protein 1	protein-coding
ENSG00000166959	104.311	1.24637	0.262562	1.60535e-07	1.25989e-06	83661	MS4A8	membrane spanning 4-domains A8	protein-coding
ENSG00000116791	1670.7	1.24523	0.158263	3.79056e-16	8.08302e-15	1429	CRYZ	crystallin zeta	protein-coding
ENSG00000141527	320.979	1.24456	0.224757	2.65236e-09	2.63675e-08	79092	CARD14	caspase recruitment domain family member 14	protein-coding
ENSG00000177311	6363.14	1.24455	0.0987794	2.60316e-37	2.61623e-35	253461	ZBTB38	zinc finger and BTB domain containing 38	protein-coding
ENSG00000016402	4323.62	1.24318	0.110024	1.57893e-30	1.05642e-28	53832	IL20RA	interleukin 20 receptor subunit alpha	protein-coding
ENSG00000267519	468.664	1.24202	0.247131	4.062e-08	3.45371e-07
ENSG00000131507	6214.1	1.24135	0.119703	3.94103e-26	1.90409e-24	80762	NDFIP1	Nedd4 family interacting protein 1	protein-coding
ENSG00000180263	1188.5	1.2411	0.190629	7.15023e-12	9.8674e-11	55785	FGD6	FYVE, RhoGEF and PH domain containing 6	protein-coding
ENSG00000160219	4.6602	1.24	1.17797	0.0163962	0.0445619	139716	GAB3	GRB2 associated binding protein 3	protein-coding
ENSG00000142733	656.007	1.23894	0.181611	8.80342e-13	1.34675e-11	9064	MAP3K6	mitogen-activated protein kinase kinase kinase 6	protein-coding
ENSG00000155850	590.749	1.23827	0.270948	3.70732e-07	2.76125e-06	1836	SLC26A2	solute carrier family 26 member 2	protein-coding
ENSG00000185015	936.163	1.23801	0.15475	1.31756e-16	2.91662e-15	377677	CA13	carbonic anhydrase 13	protein-coding
ENSG00000114378	77.69	1.2375	0.483494	0.000608551	0.00249829	3373	HYAL1	hyaluronidase 1	protein-coding
ENSG00000117228	100.458	1.23741	0.371848	5.52882e-05	0.000283024	2633	GBP1	guanylate binding protein 1	protein-coding
ENSG00000152784	200.531	1.23688	0.370966	5.40953e-05	0.000277394	56978	PRDM8	PR/SET domain 8	protein-coding
ENSG00000162458	1361.35	1.23628	0.120904	1.76754e-25	8.14331e-24	54751	FBLIM1	filamin binding LIM protein 1	protein-coding
ENSG00000250240	7.65067	1.2345	1.01412	0.0128635	0.0363013
[truncated: 1,915 more rows]

## Sheet: BT_vs_ES
	baseMean	log2FoldChange	lfcSE	pvalue	padj	ENTREZID	SYMBOL	GENENAME	GENETYPE
[truncated: 4,439 more rows]
