# Supplementary material for: The atypical KRAS Q22K mutation directs TGF‐β response towards partial epithelial‐to‐mesenchymal transition in patient‐derived colorectal cancer tumoroids
Source: Mol Oncol. 2025 Mar 11;19(8):2212–32. doi: 10.1002/1878-0261.70014 (PMC12330932; doi:10.1002/1878-0261.70014)
Supplement: Supplementary file 1 — Fig. S1. TGF‐β1 treatment induces morphological changes and 2D growth in patient‐derived tumoroid 1 (PDT1). Fig. S2. TGF‐β1 enhances the sensitivity of patient‐derived tumoroid 1 (PDT1) towards KRAS inhibition. Fig. S3.1. Cultivation of patient‐derived tumoroid 1 (PDT1) in basal medium stimulates differentiation towards specialized cell types of the colon crypt. Fig. S3.2. Cultivation of patient‐derived tumoroid 1 (PDT1) in basal medium stimulates differentiation towards specialized cell types of the colon crypt. Fig. S4. Gene overlap and Gene set enrichment analysis (GSEA) analysis of TGF‐β1 induced genes. Table S1. Excel file containing significant deregulated genes between different conditions. Table S2. Excel file containing gene lists of different cell types of the colon crypt, related to Fig. 4F and S3.1. Table S3. Excel file containing epithelial‐to‐mesenchymal transition (EMT) genes shown in Fig. 5B. Table S4. Excel file containing top significant up‐ and downregulated Reactome pathways and associated genes, related to Fig. 6A. [file MOL2-19-2212-s001.zip › mol270014-sup-0007-TableS2.xlsx]

## Sheet: Info
Information for all following sheets
Column A	shows the genes
Columns B-J	show the genes and the VST gene value counts for each individual sample

## Sheet: all_cell_types
	R_PDT1_ES_1	R_PDT1_ES_2	R_PDT1_ES_3	R_PDT1_BS_1	R_PDT1_BS_2	R_PDT1_BS_3	R_PDT1_BT_1	R_PDT1_BT_2	R_PDT1_BT_3
ARX	4.09136	4.53824	4.09136	4.09136	4.09136	4.09136	4.09136	4.09136	4.60453
SOX8	5.98817	6.65018	6.00388	7.70815	8.19639	8.86495	7.61453	7.9254	7.44372
TAC1	4.09136	5.07541	4.58749	5.03201	4.98359	4.57587	4.09136	4.09136	4.81337
PROM1	12.1493	11.7756	12.1075	8.39772	8.77226	8.51238	6.33291	6.59211	6.52293
NOS2	5.4774	6.00417	5.59851	7.30372	7.19496	6.84569	9.03753	8.9335	8.75582
PAX6	4.95998	5.32266	4.94252	5.13862	4.61191	5.04736	8.71903	8.96084	9.34047
PGLYRP1	5.98817	5.45843	5.59851	4.76228	5.23174	5.33996	5.31409	5.69608	5.71525
NR1H4	4.09136	4.09136	4.09136	4.90949	5.11641	4.09136	4.09136	4.09136	4.09136
ALOX5	6.22464	7.2371	6.45588	9.18387	9.59205	8.61612	8.69981	9.0009	8.4573
NPC1L1	10.9156	10.8931	11.0081	12.1533	12.0423	12.1162	11.8019	11.9402	11.9407
ISL1	4.59786	4.53824	4.09136	5.13862	4.61191	5.25219	4.09136	4.09136	4.09136
CLCA1	4.09136	4.09136	4.09136	4.09136	4.09136	4.09136	4.56533	4.09136	4.09136
CPS1	6.26713	6.11844	6.05218	5.03201	4.82364	5.04736	5.39335	4.09136	4.81337
ABCC2	11.277	11.2187	11.6131	12.9198	12.6922	13.0925	12.4687	12.4577	12.53
OTC	4.09136	4.09136	4.09136	4.76228	4.09136	4.09136	4.09136	4.09136	4.09136
GUCA2B	4.09136	4.53824	4.09136	5.23385	5.11641	5.49564	5.02708	5.00117	5.21619
DKK3	7.3569	7.64962	7.04043	5.6082	5.23174	4.77342	4.56533	4.83822	4.97119
CYBA	8.12558	8.51041	8.33213	8.6482	8.42134	8.75891	8.91512	8.70193	8.86115
KCNQ1	12.7623	13.126	12.7766	12.5584	12.8006	12.2889	11.8715	12.1356	11.3536
IL17RB	10.3572	10.0398	10.4802	9.92783	9.98606	9.93791	10.2284	10.4	10.2953
CAMK2B	4.09136	4.53824	4.58749	6.07274	5.59281	6.40963	5.66193	6.26738	5.31774
CREB3L3	5.87956	5.68745	6.09871	9.26979	9.00452	8.38384	7.66857	7.54445	7.70907
RIMBP2	6.75239	6.32037	6.84591	7.48262	7.30268	8.3412	8.16697	7.41095	8.5527
DGAT2	10.6746	10.6878	10.3422	10.9307	10.8489	10.6085	10.9	11.0336	10.2624
CDON	8.19014	8.46391	8.19811	7.52773	7.92941	7.05334	8.06023	8.2593	7.93263
SLC12A2	14.3765	14.2353	14.533	14.958	14.8274	15.2763	12.6976	12.6292	12.875
GLP2R	5.20211	4.09136	4.78962	4.56789	5.11641	5.04736	5.22795	5.69608	5.49452
PDIA5	10.9485	11.4957	11.1179	11.3564	11.3606	11.2541	10.8802	10.9611	10.4784
KLF6	11.0985	12.095	11.0322	12.6493	12.7638	12.072	12.8126	12.5991	13.2606
TTC7A	10.2507	10.4069	10.4063	10.8625	10.9764	10.6613	11.2755	11.312	11.3762
GAL	5.55508	5.45843	5.4507	6.19559	6.23054	6.14444	5.60065	5.25378	5.95668
PLA2G10	6.08808	5.96365	5.59851	6.11501	6.23054	6.44351	6.26144	6.59211	6.41226
SCT	5.08954	4.72086	4.09136	4.09136	4.09136	4.09136	4.09136	4.62238	5.10231
NUCB2	9.51162	9.55236	9.26166	9.35914	9.45112	9.0349	8.58572	8.5749	8.26572
TRPM5	8.4405	7.81819	8.42073	7.96943	7.68241	7.72289	6.74823	7.04796	5.90068
CYBRD1	7.89951	9.06708	7.78178	7.69506	8.13994	7.78807	7.22012	7.02182	7.18419
CDH19	4.09136	4.09136	4.09136	4.09136	4.09136	4.09136	4.56533	4.09136	4.97119
CDHR2	7.75016	9.802	8.39472	12.74	12.7507	12.3951	13.3252	13.4558	13.2873
FOSL2	10.4055	11.3871	10.4843	12.5978	12.7318	11.8157	13.5358	13.3578	13.1829
IL4R	10.8803	11.1833	10.9199	12.1455	12.0928	11.8396	12.4289	12.4956	12.6056
CDH17	13.7268	14.8077	14.0973	16.7274	16.6356	16.5094	16.1152	16.0038	15.9153
CEACAM1	9.77904	11.6472	9.94921	12.9275	12.9891	11.5891	12.8026	13.3065	12.1946
SCGN	4.09136	4.09136	4.09136	5.54311	4.98359	4.77342	4.90517	4.09136	4.09136
AFP	4.59786	4.53824	4.78962	5.54311	4.61191	5.04736	4.75871	4.62238	5.10231
PTPRC	4.80407	4.09136	4.58749	4.09136	4.09136	4.09136	4.09136	4.09136	4.09136
APOB	4.09136	4.53824	4.58749	4.90949	4.09136	4.57587	4.09136	4.09136	4.09136
ATG16L1	10.76	10.7908	10.7132	11.8545	11.9422	11.7111	11.9954	12.0814	12.2152
SLC15A1	7.1098	8.67687	7.25073	9.76616	10.0788	8.80353	10.9896	11.1133	10.3827
CHGB	5.87956	5.63442	5.4507	4.56789	4.61191	4.09136	4.56533	4.09136	4.60453
LYZ	12.2627	12.7665	12.1884	14.6883	14.7581	14.2113	13.2903	13.0851	13.0723
SI	4.09136	4.53824	4.09136	4.09136	4.61191	4.09136	4.09136	4.09136	4.09136
SLC26A3	5.82142	6.91538	7.48418	13.5948	13.0976	12.4234	12.1942	11.4924	11.7226
PTGS1	5.20211	5.63442	4.58749	4.56789	4.09136	5.04736	5.02708	5.13641	4.60453
MLN	4.09136	4.09136	4.09136	4.09136	4.09136	4.09136	4.09136	4.09136	4.09136
LGALS2	4.59786	4.72086	5.18018	6.97287	6.65467	6.60115	4.56533	4.83822	4.09136
SOX10	4.80407	4.72086	4.09136	4.56789	4.61191	4.09136	4.09136	4.09136	4.09136
SLC5A1	10.859	10.7921	10.8737	10.0555	10.2978	10.0844	7.74597	8.56602	7.86645
HMOX1	6.30829	7.78603	7.14952	11.62	11.6098	10.9317	10.8325	10.7066	10.6349
CHGA	4.09136	4.09136	5.06966	4.09136	4.09136	4.09136	4.75871	4.83822	4.60453
HNF4A	13.6366	13.8644	13.856	14.1957	14.2573	14.0298	14.0439	14.0403	14.2139
COL20A1	4.09136	4.72086	4.09136	4.09136	4.98359	5.04736	4.09136	4.83822	4.09136
FERMT1	13.6107	13.7913	13.4811	14.1788	14.3091	13.9431	14.1455	14.3722	14.2063
KLF5	13.4246	13.6833	13.3421	14.1921	14.3278	14.0465	14.45	14.4727	14.3729
INTS6	10.5534	10.7291	10.7427	10.426	10.6796	10.6139	10.6192	10.6322	10.7489
OLFM4	15.0184	13.8607	15.3892	10.3304	10.4833	9.95776	7.06639	6.94033	6.9195
AQP8	4.59786	4.53824	4.09136	7.77187	6.78093	6.22586	4.09136	4.83822	4.09136
CTSH	12.1787	12.3228	12.0289	12.659	12.8386	12.5162	12.2459	12.4709	12.3012
RIPK2	9.9744	10.1125	10.0132	10.1055	10.1259	10.0157	10.5296	10.3492	10.7157
TRPA1	4.09136	4.09136	4.09136	4.09136	4.09136	4.09136	4.09136	4.09136	4.09136
KCNN4	7.84699	7.61337	7.3812	8.99495	9.37513	8.78458	10.5566	10.531	10.1451
RELB	8.46677	8.88264	8.78329	9.18387	9.49666	8.96931	9.25055	9.36542	9.40223
PLIN3	10.829	11.0165	10.7461	11.9622	11.9488	11.449	12.237	12.2493	12.2805
ABHD11	11.0401	11.0904	11.1609	10.9527	10.9324	10.8762	11.2895	11.4019	11.2043
CLDN15	9.8169	10.1104	9.83805	9.56986	8.97906	9.19648	8.86998	9.07782	8.91432
AGR2	12.2477	12.3242	12.0793	13.4046	13.4296	12.9905	12.2492	12.0484	12.0448
AHR	9.96524	10.1296	9.99023	10.0298	10.2185	9.99391	10.1267	9.93621	10.1699
ASPN	4.09136	4.09136	4.09136	4.09136	4.09136	4.09136	4.09136	4.09136	4.60453
CPE	9.11829	9.99853	9.27596	8.70779	8.71169	7.41087	8.44647	9.07156	8.10311
KLF3	11.5586	12.131	11.6628	12.3543	12.4786	11.9765	12.4463	12.4607	12.2697
APOA4	4.59786	4.09136	4.09136	7.05804	6.78093	6.18579	4.90517	4.09136	4.97119
APOC3	4.09136	4.72086	4.09136	5.03201	4.61191	4.09136	4.09136	4.09136	4.09136
SLC11A2	11.1425	11.6708	11.0872	13.5571	13.5367	12.3684	12.9329	12.5336	12.1946
VDR	12.1351	12.3436	12.1643	12.9516	12.9475	12.8156	12.2607	12.4517	12.4983
APOBEC1	5.69588	6.04342	6.09871	6.97287	6.78093	7.09556	6.10553	5.6208	6.29155
GLP1R	4.09136	4.09136	4.09136	4.09136	4.09136	4.09136	4.09136	4.09136	4.09136
VNN1	5.08954	5.63442	5.5271	8.48363	8.28233	7.1566	8.00894	7.71572	7.46184
SMOC2	14.7147	14.4443	14.6388	5.83692	5.80234	6.54029	6.26144	6.51801	6.29155
VEGFA	12.8856	13.8259	12.8564	12.49	13.0299	11.6	14.1761	14.342	13.3334
MEP1A	6.13523	7.26869	6.61938	9.82408	9.46951	8.30614	7.00408	7.02182	7.07005
CDX1	12.3638	12.2636	12.4585	13.3733	13.3682	13.2863	12.8074	12.7466	12.4373
RBP2	6.72295	7.3298	6.92208	9.32997	9.11965	8.71287	6.01984	5.45314	6.01027
CCL20	8.04639	10.6124	8.05026	12.1698	12.1127	10.1251	9.57959	9.76857	8.52731
GCG	4.09136	4.09136	4.09136	4.09136	4.09136	4.09136	4.09136	4.09136	4.09136
GLS	12.2242	12.2622	12.1656	12.9338	12.9799	12.8058	14.5075	14.6168	14.8736
LCT	4.59786	4.09136	5.06966	4.76228	4.61191	4.09136	4.09136	4.09136	4.09136
TPSG1	4.09136	4.72086	4.09136	7.30372	7.21717	6.10172	7.39129	7.61545	7.1621
RAP1A	10.476	10.722	10.5621	10.7956	10.833	10.7338	10.7478	10.5514	10.7779
RGS2	6.78122	6.81102	6.87177	7.42016	6.95095	6.5088	6.4007	6.01413	5.78031
NR5A2	8.06946	8.52989	8.21804	8.37337	8.55672	7.72289	6.58559	6.69617	6.83762
IRF6	10.65	11.1544	10.6634	11.1141	11.2238	10.7934	11.1748	11.1597	11.3845
MUC5B	5.20211	4.72086	4.09136	4.90949	4.61191	4.09136	4.75871	5.13641	4.60453
CTSD	11.5237	11.8554	11.4959	13.3303	13.2122	13.0712	12.7719	12.6169	12.7812
TREH	5.98817	6.1893	6.38447	8.0122	7.69819	7.1566	8.10974	7.37037	7.99587
APOA1	4.59786	4.72086	4.09136	4.76228	4.98359	5.04736	4.09136	4.09136	4.09136
ABCG2	5.39365	6.97442	6.05218	6.62513	7.05372	5.91473	5.39335	5.13641	5.57302
TRPM6	4.09136	4.09136	4.94252	6.27144	6.51549	6.6594	5.66193	5.45314	5.78031
GALNT12	11.4424	11.599	11.3828	10.1914	10.5058	10.2221	10.1457	10.4729	9.70328
ONECUT2	7.83355	7.40265	7.8345	6.62513	6.18429	6.94183	6.96094	7.04796	7.28974
EPHX2	11.1839	11.1986	11.3198	11.5957	11.2744	11.5745	10.5882	10.3205	10.1969
IAPP	4.09136	4.09136	4.09136	4.09136	4.09136	4.09136	4.09136	4.83822	4.09136
SPINK4	6.96773	6.81102	7.1069	5.54311	6.08647	5.49564	4.56533	4.09136	4.81337
NEUROG3	4.09136	4.09136	4.09136	4.09136	4.09136	4.09136	4.09136	4.09136	4.09136
G0S2	9.37984	10.8538	9.21791	8.66166	9.20994	8.17623	9.06281	9.83281	8.65784
PMEPA1	9.23479	9.53	8.91707	12.8628	13.2247	12.8167	15.2092	15.3376	15.9468
SPDEF	4.95998	4.85937	4.58749	4.76228	4.61191	4.92295	5.60065	5.6208	4.60453
SLC10A2	4.09136	4.09136	4.09136	4.09136	4.09136	4.09136	4.09136	4.09136	4.09136
SOX9	15.5406	15.8685	15.6602	15.1579	15.4102	15.2212	15.2016	15.4413	15.222
NKX2-2	4.09136	4.09136	4.09136	4.09136	4.09136	4.09136	4.09136	4.09136	4.09136
FFAR1	4.09136	4.09136	4.09136	4.09136	4.09136	4.09136	4.09136	4.09136	4.09136
GNG13	5.20211	4.72086	4.94252	4.56789	4.09136	4.09136	4.09136	4.62238	4.09136
VIL1	15.3228	15.3106	15.3672	15.6396	15.6123	15.519	15.5249	15.3257	15.4387
TNFRSF19	9.93739	10.3911	10.1946	10.914	10.8681	10.7743	8.35922	8.0959	8.41175
RAC2	8.45807	8.87759	8.47965	7.9365	8.10497	8.17623	7.79532	7.79419	7.78277
DLL4	10.7458	10.5117	10.7982	8.18091	8.34356	7.92178	7.06639	7.93926	7.1621
CDO1	4.09136	4.09136	4.09136	4.09136	4.09136	4.09136	4.09136	4.09136	4.09136
TULP4	10.2202	10.3516	10.1718	10.9785	11.0393	10.9303	11.0926	11.3265	11.441
FBP2	5.08954	4.53824	4.09136	5.03201	4.09136	4.77342	4.56533	4.83822	5.21619
GFAP	5.30252	4.85937	4.94252	4.90949	5.80234	5.56573	5.53584	5.25378	5.71525
PYY	4.09136	4.09136	4.58749	4.76228	4.61191	4.09136	4.09136	4.62238	4.09136
CCL25	4.09136	4.09136	4.09136	4.09136	4.09136	4.09136	4.09136	4.09136	4.09136
IL13RA1	10.9407	11.2473	10.935	12.5494	12.7717	12.3519	12.9028	13.1455	13.0933
PDHA1	12.0567	11.9182	11.9405	12.0253	12.0129	12.023	11.6427	11.5087	11.6657
PPARG	11.2794	11.5299	11.0209	12.6627	12.8856	12.2377	12.8817	12.5107	12.2205
SLC52A1	5.82142	6.25648	6.30899	7.11868	6.71926	6.26473	5.87917	5.8967	6.01027
FLOT2	11.5937	11.6036	11.4133	11.498	11.3054	11.2903	11.4665	11.3589	11.4545
DCLK1	4.09136	4.09136	4.09136	4.90949	4.98359	4.09136	4.75871	4.09136	4.97119
EPHB2	14.1965	13.9208	14.1812	12.9917	12.9219	13.0725	12.1077	12.234	12.6162
NTS	4.09136	4.09136	4.09136	4.09136	4.09136	4.09136	4.09136	4.09136	4.09136
CA1	4.09136	4.09136	4.09136	4.76228	4.61191	4.09136	4.09136	4.09136	4.60453
GSTM3	10.6366	10.9228	10.715	10.0757	9.99878	9.88557	9.81791	9.69727	9.60167
NREP	5.87956	5.73815	5.36836	4.76228	4.61191	4.57587	4.75871	4.62238	4.09136
MSI1	7.69172	7.92043	7.79514	4.76228	5.23174	5.25219	4.56533	4.09136	4.09136
CD36	5.20211	4.09136	4.94252	5.32038	5.42778	5.04736	4.56533	4.09136	4.97119
EHF	13.4849	13.5437	13.618	14.097	14.0713	13.9478	14.0097	14.0532	13.7888
AVIL	6.53152	6.76696	6.55634	7.32095	7.05372	7.25277	7.54395	7.28555	7.02166
KRT7	5.55508	4.97482	4.94252	6.19559	6.92403	6.47655	8.12907	8.31343	8.51012
GATA4	4.09136	4.09136	4.09136	4.09136	4.09136	4.09136	4.09136	4.09136	4.09136
ALDOB	6.13523	6.41075	5.59851	9.35086	9.49217	8.33251	6.58559	6.82365	6.11104
ENPP2	4.95998	5.39277	4.94252	7.3548	6.23054	6.37486	4.09136	4.09136	4.60453
FOXP4	12.5632	12.5196	12.6142	11.7986	11.9348	11.8758	11.4281	11.7061	11.9455
MMP7	4.59786	4.09136	4.09136	9.02127	8.43078	7.74932	6.72243	6.31259	7.24847
POU2F3	5.62766	5.92177	5.5271	6.88213	6.78093	6.57106	5.92786	6.85376	6.37323
PLCB2	5.76031	5.52028	5.36836	5.47395	5.23174	5.25219	5.9747	5.13641	4.97119
SLC28A2	5.62766	5.87841	5.4507	5.32038	5.11641	5.04736	4.09136	4.83822	4.09136
KHK	10.1545	10.0398	9.9581	10.1006	9.76576	9.78121	10.2082	10.211	9.67662
ABCG5	4.09136	4.97482	5.18018	5.32038	5.59281	5.04736	4.56533	4.09136	4.60453
SLC40A1	11.0313	11.8216	11.1153	13.605	13.7846	12.8656	12.0893	12.4293	11.9335
CASP6	10.5877	10.384	10.7062	10.8391	10.7281	10.806	10.5917	10.4729	10.672
MTTP	4.80407	5.07541	5.06966	8.78973	7.72922	6.96486	5.7201	5.13641	5.71525
LGR5	12.1076	11.6286	11.8685	9.38368	9.34057	9.99665	7.25606	7.77884	8.20287
SDSL	8.33035	8.12251	8.10483	8.93529	8.92008	8.96931	8.99612	8.46452	8.92731
SLC39A5	12.6114	12.6647	12.6365	12.9568	12.8718	12.798	12.517	12.4481	12.0939
MFGE8	10.667	11.3683	10.8784	11.0932	11.2211	10.4869	12.5549	12.9663	12.9888
NFIC	9.28969	9.74768	9.28069	7.19564	7.78935	8.24266	7.39129	7.61545	7.56595
TM4SF5	8.23162	9.03567	8.19811	9.83005	9.49666	9.35035	8.65392	7.73176	8.3647
SLC2A5	4.59786	4.97482	5.06966	4.09136	4.82364	5.04736	4.75871	4.83822	5.31774
BEST4	6.26713	7.03106	6.09871	6.50704	6.68734	6.68761	7.00408	6.31259	6.45018
RGS16	8.76358	9.1151	8.92314	7.96943	7.94269	8.40055	7.16443	7.17177	7.24847
AQP10	4.09136	4.09136	4.09136	4.09136	4.09136	4.09136	4.09136	4.09136	4.09136
ABCG8	4.80407	4.72086	4.58749	4.90949	4.61191	4.77342	4.09136	4.62238	4.81337
REG3G	4.09136	4.09136	4.09136	4.09136	4.61191	4.09136	4.09136	4.09136	4.09136
GULP1	9.36133	9.61439	9.66789	10.1129	10.2874	10.4231	9.79094	9.98025	10.4539
LRIG1	11.6095	11.6591	11.874	7.78428	8.12837	8.51238	8.48444	8.75757	8.68105
MANF	12.4263	12.5991	12.4517	12.1798	12.3015	12.2066	12.0019	11.902	11.731
MUC4	7.5174	7.48538	7.64075	7.96943	8.06912	7.61196	7.48484	7.66647	6.89274
VWA5B2	9.71851	9.10216	9.91005	7.98024	7.71379	8.48914	7.66857	7.68307	7.86645
FABP2	5.20211	4.85937	5.27881	8.28907	8.01988	7.56802	6.69614	6.17198	6.29155
NKD2	9.09044	9.0891	8.85491	9.58757	9.99561	9.82201	9.89872	10.4682	9.50972
TSLP	4.95998	4.72086	4.09136	4.90949	4.82364	4.09136	4.56533	4.83822	4.60453
CXCL14	7.44831	7.95936	7.14952	13.728	14.037	13.3291	14.7149	14.2559	14.4069
GFRA3	5.08954	4.85937	4.94252	4.09136	4.09136	4.77342	4.09136	4.09136	4.09136
GPR119	5.82142	5.24724	5.90128	4.76228	4.82364	5.15557	5.02708	4.62238	5.10231
NFIB	10.8507	10.9105	10.9851	9.26539	9.60458	9.48546	8.60652	8.55709	8.46624
PLIN2	11.6144	11.7426	11.5664	13.8425	14.0868	13.7362	12.6513	11.9359	12.6994
FUOM	8.03471	8.60526	8.03909	9.17452	9.13702	8.73936	9.7323	9.57	9.49671
DRD3	4.09136	4.09136	4.09136	4.09136	4.09136	4.09136	4.09136	4.09136	4.09136
TMEM45B	12.4252	13.2107	12.5554	13.712	13.7258	13.2891	13.729	13.7297	13.1846
SCN3A	4.09136	4.09136	4.58749	4.09136	4.09136	4.09136	4.09136	4.09136	4.09136
LGI4	4.95998	6.00417	5.06966	8.08409	7.7596	6.82058	7.08655	7.3286	6.52293
MIER3	10.063	10.3751	10.3602	10.7141	10.6816	10.485	10.7571	10.8954	10.6009
SLC26A2	9.00948	8.74508	9.0506	10.6464	10.2507	9.5873	8.27501	8.08348	8.52731
ART3	4.59786	4.72086	4.58749	4.76228	4.09136	4.09136	4.09136	4.09136	4.09136
SLC28A1	4.09136	4.53824	4.09136	4.76228	4.09136	4.09136	4.56533	4.09136	4.09136
SST	4.09136	4.09136	4.09136	4.09136	4.09136	4.09136	4.09136	4.09136	4.09136
GHRL	5.20211	4.97482	5.59851	4.90949	5.33454	5.33996	5.60065	5.54016	5.84199
CREB3L1	5.08954	5.39277	4.78962	5.4	5.42778	5.42069	5.02708	5.13641	5.21619
KRTCAP3	11.3111	11.6591	11.2383	11.1879	11.1244	11.0421	10.963	11.0591	10.5764
MPZ	4.59786	4.85937	4.09136	5.47395	4.98359	4.77342	5.02708	5.25378	5.10231
WNT9B	4.09136	4.09136	4.58749	4.56789	4.09136	4.09136	5.13318	5.13641	4.81337
GIP	4.09136	4.09136	4.09136	4.09136	4.09136	4.09136	5.02708	5.25378	5.71525
CBR1	10.8052	10.6587	10.6433	10.5612	10.2239	10.4025	10.3109	9.88008	9.96484
SPON2	7.19708	7.10316	6.76528	9.30876	8.98547	9.22485	12.1185	11.8798	12.3729
TFF3	11.1344	12.5678	10.9662	13.1526	13.6641	12.0628	13.7632	13.7684	12.6092
S100B	4.09136	4.09136	4.09136	4.09136	4.09136	4.09136	4.09136	4.09136	4.09136
CYP3A4	4.80407	4.53824	4.78962	5.9367	5.66694	5.04736	5.77551	4.83822	5.21619
CYP3A7	4.59786	5.32266	4.58749	6.23407	5.73659	6.47655	5.31409	5.25378	5.49452
CXCL16	9.86697	11.1996	10.1921	11.3647	11.5603	10.7997	10.6874	11.1788	10.613
DHRS3	10.2781	10.8628	10.3512	11.4942	11.473	11.1334	11.559	11.4388	11.3009
NEUROD1	7.15412	6.72144	7.04043	7.25072	6.86855	7.11621	4.75871	4.09136	4.09136
ALPI	4.09136	4.09136	4.09136	6.56738	6.86855	6.30247	5.9747	6.26738	5.31774
ELF3	13.6807	13.9993	13.6147	13.9275	13.9984	13.5139	13.8064	13.7708	13.1473
RETNLB	4.80407	4.09136	4.78962	4.09136	4.61191	5.04736	4.09136	4.09136	4.09136
SLC2A2	4.09136	4.09136	4.09136	4.09136	4.09136	4.09136	4.09136	4.09136	4.09136
FABP1	11.0415	13.7731	11.8124	15.5315	15.7946	14.0065	15.069	14.5062	13.8865
KLF15	5.93506	5.32266	5.06966	4.09136	4.09136	4.09136	4.75871	4.09136	4.09136
SLC51A	6.6306	8.81551	7.34514	8.88457	9.04801	7.58282	10.1552	10.0833	8.70389
ANXA5	11.9547	11.9802	11.9487	11.8934	11.8285	11.9199	12.7841	12.7149	13.3413
TERT	8.12558	7.18836	7.56463	4.56789	4.82364	4.92295	5.02708	4.62238	4.09136
CSF2	4.59786	4.09136	4.09136	5.13862	5.42778	4.57587	5.31409	5.54016	5.57302
FABP5	6.59837	5.52028	6.58822	5.54311	6.13631	6.05751	6.26144	6.01413	6.06165
DEFA5	9.43843	8.07902	9.17787	4.90949	5.11641	6.33916	4.56533	4.09136	4.09136
DEFA6	5.82142	5.57881	6.30899	4.56789	4.82364	5.15557	4.09136	4.09136	4.09136
ALDH1A1	13.5634	13.3141	13.7892	13.4542	12.8975	13.3563	11.3065	10.865	10.6565
AQP7	7.97483	8.2534	8.1779	8.54303	8.80161	8.40884	8.31773	8.36558	7.63134
AQP3	9.28969	8.8417	9.16768	12.7666	13.0151	12.5395	11.2614	10.7207	10.7453
GJB2	10.1625	9.83102	9.70709	9.69605	9.66964	9.24346	8.2039	8.73399	7.87993
CDX2	11.9353	12.0018	12.0436	13.0823	12.9034	13.077	12.9143	12.5342	12.8458
SLC18A2	4.80407	4.85937	5.27881	4.76228	4.61191	5.15557	5.77551	5.00117	5.21619
GFI1B	4.09136	4.72086	4.58749	5.88783	4.98359	5.25219	4.09136	4.09136	4.60453
PRAP1	6.69285	7.51192	6.79268	9.09251	8.57384	8.49692	8.90397	8.63558	8.99675
OTOGL	5.93506	5.45843	5.84658	6.11501	5.86466	5.49564	5.60065	5.45314	5.90068
IL25	4.09136	4.09136	4.09136	4.09136	4.09136	4.09136	4.09136	4.09136	4.09136
PPP1R14D	9.15101	9.89489	9.05613	11.1263	11.047	10.5685	11.4036	11.2076	10.9578
MOGAT2	4.59786	4.97482	4.94252	7.2326	6.55165	6.37486	4.09136	4.83822	4.81337
MC4R	4.09136	4.09136	4.09136	4.09136	4.09136	4.09136	4.09136	4.09136	4.09136
ANPEP	6.22464	6.91538	6.18696	11.9251	11.1813	10.0184	7.73335	7.86857	7.51485
MYO1A	10.3098	10.2241	10.1642	12.6859	12.2808	12.1498	11.4937	11.0981	11.2228
PRR15L	11.9943	12.52	12.0793	11.3135	11.73	11.1384	11.7868	11.8825	11.095
NOD2	9.20913	9.71124	9.04504	8.49119	8.87937	7.89839	7.14536	7.76332	6.37323
TMC4	11.5361	11.8341	11.6428	12.0096	12.1163	11.9392	12.209	12.3222	11.743
CDC42EP5	9.56922	10.6528	9.47079	11.3719	11.5699	10.9643	10.7478	10.806	9.58128
KLK1	7.95016	8.56807	7.8728	8.73351	8.09312	7.72289	6.96094	7.3286	6.62519
CTNNB1	15.2878	15.2253	15.3271	15.2284	15.2731	15.2478	14.8233	14.9132	15.0641
BMI1	10.0075	10.0952	10.1487	9.75993	9.79521	9.87666	10.1362	10.0327	10.2675
IRF2	9.96524	10.4174	9.8823	10.2144	10.2639	9.82819	10.0249	10.2364	9.46145
DEGS2	11.5996	11.5395	11.576	10.2052	10.2266	10.0792	7.48484	7.98006	7.44372
GFRA2	4.09136	4.09136	4.09136	4.90949	4.09136	4.57587	4.09136	4.09136	4.09136
AXIN2	13.8838	13.6591	14.0169	15.2088	15.1527	15.4041	14.3061	14.3674	14.2382
CTRB1	4.09136	4.09136	4.09136	4.56789	4.09136	4.09136	4.09136	4.09136	4.60453
TM4SF20	4.95998	5.07541	5.06966	10.9771	10.9603	10.0662	8.49935	8.32401	7.97091
GP2	4.59786	4.09136	4.09136	4.09136	4.09136	4.09136	4.09136	4.09136	4.09136
S100G	4.09136	4.09136	4.09136	4.09136	4.09136	4.09136	4.09136	4.09136	4.09136
TAS1R3	7.04057	6.6981	6.92208	7.32095	6.95095	7.52268	7.66857	7.83928	8.31607
ALCAM	12.5798	12.8873	12.6571	12.0656	12.3934	12.255	10.6645	11.0174	10.3827
FABP6	8.79153	9.37017	8.70086	9.29157	9.09023	8.86495	8.45415	8.00662	7.90652
FABP4	4.09136	4.09136	4.09136	4.76228	4.98359	4.09136	4.09136	5.25378	4.60453
SLC23A1	6.18071	6.43956	5.90128	8.65494	8.36341	8.22399	7.08655	6.47938	6.55789
KRT20	11.6914	12.6753	12.1947	14.8343	14.6996	14.1186	14.5346	13.922	14.6396
HOPX	4.59786	4.09136	4.09136	5.03201	4.61191	4.09136	4.09136	5.13641	4.97119
REG3A	4.80407	4.09136	4.78962	5.03201	4.09136	4.09136	4.09136	4.09136	4.09136
ATOH1	4.09136	4.09136	4.09136	4.09136	4.09136	4.09136	4.09136	4.09136	4.09136
INSL5	4.09136	4.09136	4.09136	4.09136	4.09136	4.09136	4.09136	4.09136	4.09136
DAB1	4.80407	4.09136	4.09136	5.83692	5.73659	5.42069	6.22419	5.8967	5.90068
MUC13	12.4196	13.2132	12.624	14.5467	14.667	14.1491	14.2108	14.3012	14.089
RGMB	10.4477	9.82579	10.4781	7.09876	7.58388	7.55307	7.45434	8.05832	7.18419
REP15	4.09136	4.09136	4.09136	4.09136	4.09136	4.57587	4.56533	4.09136	4.81337
PDZK1	6.99244	7.10316	7.04043	7.59986	7.44088	7.32523	7.34208	6.69617	7.11683
NLRP6	5.39365	4.72086	5.06966	5.4	5.11641	4.57587	4.56533	4.09136	4.09136
ZG16	4.09136	5.16538	4.09136	6.19559	5.33454	4.77342	4.09136	4.62238	4.60453
MARCKSL1	13.0236	12.7805	12.9949	12.3171	12.4072	12.6079	12.5713	12.3991	12.774
ISX	11.0181	11.17	10.9981	9.22067	8.94659	8.86495	7.43884	7.14787	7.32984
PCSK1	5.30252	5.24724	5.18018	5.4	5.51342	5.42069	4.09136	4.83822	5.10231
KCNE3	11.8714	12.0082	11.9948	11.1323	11.409	11.0605	11.236	11.2933	11.1869
GPX2	15.3098	15.2038	15.3114	15.1649	15.0288	15.01	14.8716	14.7539	14.7162
AQP11	7.72124	7.40265	7.46753	7.99097	7.83283	7.62631	7.39129	7.59803	7.81121
RNF186	6.13523	6.52245	6.00388	9.28724	9.30517	8.02258	9.44766	8.63558	8.44831
TAS1R2	4.09136	4.09136	4.09136	4.09136	4.09136	4.09136	4.09136	4.09136	4.09136
ITLN1	4.95998	4.85937	4.58749	5.6082	5.11641	5.69398	4.09136	4.09136	4.09136
FAHD1	11.2254	11.1355	11.1441	11.7372	11.7079	11.7094	11.6443	11.2566	11.6964
SSTR2	4.59786	5.39277	5.5271	4.90949	4.61191	4.77342	4.75871	5.00117	4.81337
ADIPOQ	4.09136	4.09136	4.09136	4.09136	4.09136	4.09136	4.09136	4.09136	4.09136
BACE2	10.3074	11.2745	10.43	11.8084	11.8818	11.0179	10.5601	10.6657	10.2827
COL18A1	7.96255	8.70569	7.51691	8.808	9.46951	8.7718	10.9684	11.258	11.4365
ASCL2	13.4763	13.3319	13.3642	13.0564	13.3234	13.4981	13.1307	13.0785	12.9316
ALDH1A3	5.08954	5.39277	5.4507	6.41113	6.83996	7.07461	7.2382	7.76332	8.37424
GAST	4.09136	4.09136	4.09136	4.90949	5.11641	5.42069	5.7201	5.13641	5.49452
LRRC26	6.66208	6.00417	6.76528	4.90949	5.80234	4.77342	5.9747	5.76677	6.01027
DGAT1	12.3075	12.4027	12.4517	13.718	13.7167	13.4827	13.8975	13.9656	13.4093
TNFAIP2	11.6491	12.0191	11.7676	12.5151	12.7199	12.2878	12.9143	12.9743	12.135
IRF7	8.81895	9.14904	8.76988	8.91297	9.13702	8.32378	10.0403	9.75693	9.72575
FFAR3	4.09136	4.09136	4.09136	4.09136	4.09136	4.09136	4.09136	4.09136	4.09136
FFAR4	7.93767	7.49871	7.36329	9.20239	9.10796	8.4415	7.55835	8.00662	7.61528
SLC51B	4.95998	6.04342	4.94252	9.22973	8.91337	8.51238	7.75847	7.74763	7.51485
ESPN	10.4301	10.6558	10.5833	10.3262	10.3995	10.2974	10.7494	10.4941	10.5089
CCK	4.09136	4.09136	4.09136	4.09136	4.09136	4.09136	4.09136	4.83822	4.09136
FOXD3	4.09136	4.09136	4.09136	4.09136	4.09136	4.09136	4.09136	4.09136	4.09136
NPSR1	4.09136	4.09136	4.09136	4.76228	4.09136	4.09136	4.75871	4.83822	4.09136
TLR5	6.75239	7.12062	6.55634	6.59656	6.0346	6.18579	4.90517	5.54016	5.31774
DMBT1	4.09136	4.09136	4.09136	4.09136	4.09136	4.09136	4.09136	4.09136	4.09136
PLA2G2A	6.53152	6.97442	6.30899	5.9367	6.0346	5.25219	4.56533	4.09136	4.60453
MTF1	10.0399	10.1444	10.3032	10.2548	10.4162	10.1598	9.99375	10.156	10.3732
MAOA	10.8705	11.1638	10.926	9.97703	9.7583	9.52402	10.436	10.3595	9.93623
CD55	7.21808	9.89988	7.74092	11.5887	11.5879	10.742	11.1806	11.3212	10.9673
SLC35F1	4.09136	4.09136	4.09136	4.09136	4.09136	4.09136	4.09136	4.09136	4.09136
SLC30A10	5.55508	4.97482	4.78962	7.09876	6.08647	6.63058	4.75871	5.00117	5.10231
ACSL5	12.9743	13.4463	12.938	14.2677	14.276	13.8735	14.3639	14.1954	14.2669
GUCA2A	4.95998	4.72086	4.78962	8.48363	8.21836	7.25277	5.9747	5.69608	6.20443
DPP4	11.1193	11.645	11.1232	11.4012	11.4742	10.2267	11.6376	11.7547	11.2796
CFD	6.69285	6.87458	6.49021	8.72712	8.38298	8.44955	8.46937	7.93926	8.12589
SLC9A8	10.6595	10.7333	10.7816	11.38	11.4197	11.2734	11.5501	11.6858	11.7001
UGT2B17	4.09136	4.09136	4.09136	4.76228	4.09136	5.15557	4.75871	4.09136	5.10231
TMEM207	4.09136	4.09136	4.09136	4.09136	4.09136	4.09136	4.09136	4.09136	4.09136
DLL1	5.39365	5.83345	5.36836	4.56789	5.23174	4.57587	4.09136	4.62238	4.60453
MUC2	4.80407	4.53824	4.78962	6.30777	6.13631	5.04736	4.09136	5.00117	4.09136
SUCNR1	4.09136	4.09136	4.09136	4.09136	4.09136	4.77342	4.09136	4.09136	4.09136
L1CAM	7.69172	8.45714	7.71301	8.82005	9.12546	8.89471	10.9455	11.226	11.6511
PRSS1	9.86697	10.0009	9.86035	5.13862	4.61191	5.33996	5.02708	5.13641	5.31774
LGR4	11.3231	11.4841	11.5091	10.5157	10.6192	10.4869	9.94566	10.1794	9.86043
DEFA1	4.09136	4.09136	4.09136	4.09136	4.09136	4.09136	4.09136	4.09136	4.09136
TM6SF2	5.20211	5.78675	5.5271	6.56738	6.23054	5.69398	6.22419	5.6208	5.31774
GNAT3	4.09136	4.09136	4.09136	4.09136	4.09136	4.09136	4.09136	4.09136	4.09136
MUC5AC	4.80407	4.85937	4.58749	4.56789	4.82364	5.04736	4.56533	4.62238	4.60453
MPTX1	4.09136	4.09136	4.09136	4.09136	4.09136	4.09136	4.09136	4.09136	4.09136
PHGR1	11.0415	11.3665	11.1206	14.6559	14.4973	14.4775	15.2414	14.5891	15.0505
TLR9	4.09136	4.09136	4.09136	4.09136	4.09136	4.09136	4.09136	4.09136	4.09136
DEFA3	4.09136	4.09136	4.09136	4.09136	4.09136	4.09136	4.09136	4.09136	4.09136
AQP1	5.20211	5.45843	5.4507	5.6082	5.11641	5.15557	5.31409	5.35834	5.90068
GSTA1	5.30252	4.97482	4.78962	5.54311	4.82364	5.42069	4.56533	4.09136	4.60453
ASIC5	4.09136	4.09136	4.58749	5.03201	4.09136	4.09136	4.09136	4.09136	4.09136
LYPD8	4.95998	4.53824	5.06966	5.54311	5.9805	6.18579	5.9747	5.13641	5.21619
PNLIPRP2	5.55508	4.97482	5.36836	5.54311	5.42778	5.25219	4.56533	4.62238	4.09136
SPIB	7.19708	6.3813	7.21112	4.56789	4.09136	4.77342	4.56533	4.09136	4.60453
FCGBP	5.69588	5.87841	5.4507	6.44387	6.08647	5.42069	5.02708	5.35834	5.31774
PRSS2	12.3433	11.9689	12.065	5.98371	6.51549	6.33916	5.82846	5.8967	6.33302

## Sheet: enterocyte_cells
SYMBOL	R_PDT1_ES_1	R_PDT1_ES_2	R_PDT1_ES_3	R_PDT1_BS_1	R_PDT1_BS_2	R_PDT1_BS_3	R_PDT1_BT_1	R_PDT1_BT_2	R_PDT1_BT_3
NR1H4	4.09136	4.09136	4.09136	4.90949	5.11641	4.09136	4.09136	4.09136	4.09136
NPC1L1	10.9156	10.8931	11.0081	12.1533	12.0423	12.1162	11.8019	11.9402	11.9407
CPS1	6.26713	6.11844	6.05218	5.03201	4.82364	5.04736	5.39335	4.09136	4.81337
ABCC2	11.277	11.2187	11.6131	12.9198	12.6922	13.0925	12.4687	12.4577	12.53
OTC	4.09136	4.09136	4.09136	4.76228	4.09136	4.09136	4.09136	4.09136	4.09136
CREB3L3	5.87956	5.68745	6.09871	9.26979	9.00452	8.38384	7.66857	7.54445	7.70907
DGAT2	10.6746	10.6878	10.3422	10.9307	10.8489	10.6085	10.9	11.0336	10.2624
TTC7A	10.2507	10.4069	10.4063	10.8625	10.9764	10.6613	11.2755	11.312	11.3762
CYBRD1	7.89951	9.06708	7.78178	7.69506	8.13994	7.78807	7.22012	7.02182	7.18419
CDH19	4.09136	4.09136	4.09136	4.09136	4.09136	4.09136	4.56533	4.09136	4.97119
CDH17	13.7268	14.8077	14.0973	16.7274	16.6356	16.5094	16.1152	16.0038	15.9153
CEACAM1	9.77904	11.6472	9.94921	12.9275	12.9891	11.5891	12.8026	13.3065	12.1946
APOB	4.09136	4.53824	4.58749	4.90949	4.09136	4.57587	4.09136	4.09136	4.09136
SLC15A1	7.1098	8.67687	7.25073	9.76616	10.0788	8.80353	10.9896	11.1133	10.3827
SI	4.09136	4.53824	4.09136	4.09136	4.61191	4.09136	4.09136	4.09136	4.09136
SLC26A3	5.82142	6.91538	7.48418	13.5948	13.0976	12.4234	12.1942	11.4924	11.7226
LGALS2	4.59786	4.72086	5.18018	6.97287	6.65467	6.60115	4.56533	4.83822	4.09136
SOX10	4.80407	4.72086	4.09136	4.56789	4.61191	4.09136	4.09136	4.09136	4.09136
SLC5A1	10.859	10.7921	10.8737	10.0555	10.2978	10.0844	7.74597	8.56602	7.86645
HMOX1	6.30829	7.78603	7.14952	11.62	11.6098	10.9317	10.8325	10.7066	10.6349
HNF4A	13.6366	13.8644	13.856	14.1957	14.2573	14.0298	14.0439	14.0403	14.2139
COL20A1	4.09136	4.72086	4.09136	4.09136	4.98359	5.04736	4.09136	4.83822	4.09136
FERMT1	13.6107	13.7913	13.4811	14.1788	14.3091	13.9431	14.1455	14.3722	14.2063
KLF5	13.4246	13.6833	13.3421	14.1921	14.3278	14.0465	14.45	14.4727	14.3729
AQP8	4.59786	4.53824	4.09136	7.77187	6.78093	6.22586	4.09136	4.83822	4.09136
PLIN3	10.829	11.0165	10.7461	11.9622	11.9488	11.449	12.237	12.2493	12.2805
ABHD11	11.0401	11.0904	11.1609	10.9527	10.9324	10.8762	11.2895	11.4019	11.2043
CLDN15	9.8169	10.1104	9.83805	9.56986	8.97906	9.19648	8.86998	9.07782	8.91432
ASPN	4.09136	4.09136	4.09136	4.09136	4.09136	4.09136	4.09136	4.09136	4.60453
APOA4	4.59786	4.09136	4.09136	7.05804	6.78093	6.18579	4.90517	4.09136	4.97119
APOC3	4.09136	4.72086	4.09136	5.03201	4.61191	4.09136	4.09136	4.09136	4.09136
SLC11A2	11.1425	11.6708	11.0872	13.5571	13.5367	12.3684	12.9329	12.5336	12.1946
VDR	12.1351	12.3436	12.1643	12.9516	12.9475	12.8156	12.2607	12.4517	12.4983
APOBEC1	5.69588	6.04342	6.09871	6.97287	6.78093	7.09556	6.10553	5.6208	6.29155
VNN1	5.08954	5.63442	5.5271	8.48363	8.28233	7.1566	8.00894	7.71572	7.46184
SMOC2	14.7147	14.4443	14.6388	5.83692	5.80234	6.54029	6.26144	6.51801	6.29155
MEP1A	6.13523	7.26869	6.61938	9.82408	9.46951	8.30614	7.00408	7.02182	7.07005
CDX1	12.3638	12.2636	12.4585	13.3733	13.3682	13.2863	12.8074	12.7466	12.4373
RBP2	6.72295	7.3298	6.92208	9.32997	9.11965	8.71287	6.01984	5.45314	6.01027
GLS	12.2242	12.2622	12.1656	12.9338	12.9799	12.8058	14.5075	14.6168	14.8736
LCT	4.59786	4.09136	5.06966	4.76228	4.61191	4.09136	4.09136	4.09136	4.09136
NR5A2	8.06946	8.52989	8.21804	8.37337	8.55672	7.72289	6.58559	6.69617	6.83762
TREH	5.98817	6.1893	6.38447	8.0122	7.69819	7.1566	8.10974	7.37037	7.99587
APOA1	4.59786	4.72086	4.09136	4.76228	4.98359	5.04736	4.09136	4.09136	4.09136
ABCG2	5.39365	6.97442	6.05218	6.62513	7.05372	5.91473	5.39335	5.13641	5.57302
TRPM6	4.09136	4.09136	4.94252	6.27144	6.51549	6.6594	5.66193	5.45314	5.78031
EPHX2	11.1839	11.1986	11.3198	11.5957	11.2744	11.5745	10.5882	10.3205	10.1969
G0S2	9.37984	10.8538	9.21791	8.66166	9.20994	8.17623	9.06281	9.83281	8.65784
PMEPA1	9.23479	9.53	8.91707	12.8628	13.2247	12.8167	15.2092	15.3376	15.9468
SLC10A2	4.09136	4.09136	4.09136	4.09136	4.09136	4.09136	4.09136	4.09136	4.09136
VIL1	15.3228	15.3106	15.3672	15.6396	15.6123	15.519	15.5249	15.3257	15.4387
CDO1	4.09136	4.09136	4.09136	4.09136	4.09136	4.09136	4.09136	4.09136	4.09136
FBP2	5.08954	4.53824	4.09136	5.03201	4.09136	4.77342	4.56533	4.83822	5.21619
CCL25	4.09136	4.09136	4.09136	4.09136	4.09136	4.09136	4.09136	4.09136	4.09136
PDHA1	12.0567	11.9182	11.9405	12.0253	12.0129	12.023	11.6427	11.5087	11.6657
PPARG	11.2794	11.5299	11.0209	12.6627	12.8856	12.2377	12.8817	12.5107	12.2205
SLC52A1	5.82142	6.25648	6.30899	7.11868	6.71926	6.26473	5.87917	5.8967	6.01027
FLOT2	11.5937	11.6036	11.4133	11.498	11.3054	11.2903	11.4665	11.3589	11.4545
CA1	4.09136	4.09136	4.09136	4.76228	4.61191	4.09136	4.09136	4.09136	4.60453
GSTM3	10.6366	10.9228	10.715	10.0757	9.99878	9.88557	9.81791	9.69727	9.60167
CD36	5.20211	4.09136	4.94252	5.32038	5.42778	5.04736	4.56533	4.09136	4.97119
EHF	13.4849	13.5437	13.618	14.097	14.0713	13.9478	14.0097	14.0532	13.7888
GATA4	4.09136	4.09136	4.09136	4.09136	4.09136	4.09136	4.09136	4.09136	4.09136
ALDOB	6.13523	6.41075	5.59851	9.35086	9.49217	8.33251	6.58559	6.82365	6.11104
SLC28A2	5.62766	5.87841	5.4507	5.32038	5.11641	5.04736	4.09136	4.83822	4.09136
KHK	10.1545	10.0398	9.9581	10.1006	9.76576	9.78121	10.2082	10.211	9.67662
ABCG5	4.09136	4.97482	5.18018	5.32038	5.59281	5.04736	4.56533	4.09136	4.60453
SLC40A1	11.0313	11.8216	11.1153	13.605	13.7846	12.8656	12.0893	12.4293	11.9335
CASP6	10.5877	10.384	10.7062	10.8391	10.7281	10.806	10.5917	10.4729	10.672
MTTP	4.80407	5.07541	5.06966	8.78973	7.72922	6.96486	5.7201	5.13641	5.71525
SDSL	8.33035	8.12251	8.10483	8.93529	8.92008	8.96931	8.99612	8.46452	8.92731
SLC39A5	12.6114	12.6647	12.6365	12.9568	12.8718	12.798	12.517	12.4481	12.0939
TM4SF5	8.23162	9.03567	8.19811	9.83005	9.49666	9.35035	8.65392	7.73176	8.3647
SLC2A5	4.59786	4.97482	5.06966	4.09136	4.82364	5.04736	4.75871	4.83822	5.31774
BEST4	6.26713	7.03106	6.09871	6.50704	6.68734	6.68761	7.00408	6.31259	6.45018
AQP10	4.09136	4.09136	4.09136	4.09136	4.09136	4.09136	4.09136	4.09136	4.09136
ABCG8	4.80407	4.72086	4.58749	4.90949	4.61191	4.77342	4.09136	4.62238	4.81337
GULP1	9.36133	9.61439	9.66789	10.1129	10.2874	10.4231	9.79094	9.98025	10.4539
FABP2	5.20211	4.85937	5.27881	8.28907	8.01988	7.56802	6.69614	6.17198	6.29155
NKD2	9.09044	9.0891	8.85491	9.58757	9.99561	9.82201	9.89872	10.4682	9.50972
PLIN2	11.6144	11.7426	11.5664	13.8425	14.0868	13.7362	12.6513	11.9359	12.6994
FUOM	8.03471	8.60526	8.03909	9.17452	9.13702	8.73936	9.7323	9.57	9.49671
TMEM45B	12.4252	13.2107	12.5554	13.712	13.7258	13.2891	13.729	13.7297	13.1846
SLC26A2	9.00948	8.74508	9.0506	10.6464	10.2507	9.5873	8.27501	8.08348	8.52731
ART3	4.59786	4.72086	4.58749	4.76228	4.09136	4.09136	4.09136	4.09136	4.09136
SLC28A1	4.09136	4.53824	4.09136	4.76228	4.09136	4.09136	4.56533	4.09136	4.09136
KRTCAP3	11.3111	11.6591	11.2383	11.1879	11.1244	11.0421	10.963	11.0591	10.5764
CBR1	10.8052	10.6587	10.6433	10.5612	10.2239	10.4025	10.3109	9.88008	9.96484
SPON2	7.19708	7.10316	6.76528	9.30876	8.98547	9.22485	12.1185	11.8798	12.3729
CYP3A4	4.80407	4.53824	4.78962	5.9367	5.66694	5.04736	5.77551	4.83822	5.21619
CYP3A7	4.59786	5.32266	4.58749	6.23407	5.73659	6.47655	5.31409	5.25378	5.49452
ALPI	4.09136	4.09136	4.09136	6.56738	6.86855	6.30247	5.9747	6.26738	5.31774
ELF3	13.6807	13.9993	13.6147	13.9275	13.9984	13.5139	13.8064	13.7708	13.1473
SLC2A2	4.09136	4.09136	4.09136	4.09136	4.09136	4.09136	4.09136	4.09136	4.09136
FABP1	11.0415	13.7731	11.8124	15.5315	15.7946	14.0065	15.069	14.5062	13.8865
SLC51A	6.6306	8.81551	7.34514	8.88457	9.04801	7.58282	10.1552	10.0833	8.70389
AQP7	7.97483	8.2534	8.1779	8.54303	8.80161	8.40884	8.31773	8.36558	7.63134
CDX2	11.9353	12.0018	12.0436	13.0823	12.9034	13.077	12.9143	12.5342	12.8458
PRAP1	6.69285	7.51192	6.79268	9.09251	8.57384	8.49692	8.90397	8.63558	8.99675
PPP1R14D	9.15101	9.89489	9.05613	11.1263	11.047	10.5685	11.4036	11.2076	10.9578
MOGAT2	4.59786	4.97482	4.94252	7.2326	6.55165	6.37486	4.09136	4.83822	4.81337
ANPEP	6.22464	6.91538	6.18696	11.9251	11.1813	10.0184	7.73335	7.86857	7.51485
MYO1A	10.3098	10.2241	10.1642	12.6859	12.2808	12.1498	11.4937	11.0981	11.2228
PRR15L	11.9943	12.52	12.0793	11.3135	11.73	11.1384	11.7868	11.8825	11.095
TMC4	11.5361	11.8341	11.6428	12.0096	12.1163	11.9392	12.209	12.3222	11.743
CDC42EP5	9.56922	10.6528	9.47079	11.3719	11.5699	10.9643	10.7478	10.806	9.58128
DEGS2	11.5996	11.5395	11.576	10.2052	10.2266	10.0792	7.48484	7.98006	7.44372
GFRA2	4.09136	4.09136	4.09136	4.90949	4.09136	4.57587	4.09136	4.09136	4.09136
CTRB1	4.09136	4.09136	4.09136	4.56789	4.09136	4.09136	4.09136	4.09136	4.60453
S100G	4.09136	4.09136	4.09136	4.09136	4.09136	4.09136	4.09136	4.09136	4.09136
FABP6	8.79153	9.37017	8.70086	9.29157	9.09023	8.86495	8.45415	8.00662	7.90652
SLC23A1	6.18071	6.43956	5.90128	8.65494	8.36341	8.22399	7.08655	6.47938	6.55789
KRT20	11.6914	12.6753	12.1947	14.8343	14.6996	14.1186	14.5346	13.922	14.6396
REG3A	4.80407	4.09136	4.78962	5.03201	4.09136	4.09136	4.09136	4.09136	4.09136
DAB1	4.80407	4.09136	4.09136	5.83692	5.73659	5.42069	6.22419	5.8967	5.90068
MUC13	12.4196	13.2132	12.624	14.5467	14.667	14.1491	14.2108	14.3012	14.089
RGMB	10.4477	9.82579	10.4781	7.09876	7.58388	7.55307	7.45434	8.05832	7.18419
PDZK1	6.99244	7.10316	7.04043	7.59986	7.44088	7.32523	7.34208	6.69617	7.11683
NLRP6	5.39365	4.72086	5.06966	5.4	5.11641	4.57587	4.56533	4.09136	4.09136
ISX	11.0181	11.17	10.9981	9.22067	8.94659	8.86495	7.43884	7.14787	7.32984
AQP11	7.72124	7.40265	7.46753	7.99097	7.83283	7.62631	7.39129	7.59803	7.81121
RNF186	6.13523	6.52245	6.00388	9.28724	9.30517	8.02258	9.44766	8.63558	8.44831
FAHD1	11.2254	11.1355	11.1441	11.7372	11.7079	11.7094	11.6443	11.2566	11.6964
COL18A1	7.96255	8.70569	7.51691	8.808	9.46951	8.7718	10.9684	11.258	11.4365
ASCL2	13.4763	13.3319	13.3642	13.0564	13.3234	13.4981	13.1307	13.0785	12.9316
DGAT1	12.3075	12.4027	12.4517	13.718	13.7167	13.4827	13.8975	13.9656	13.4093
SLC51B	4.95998	6.04342	4.94252	9.22973	8.91337	8.51238	7.75847	7.74763	7.51485
DMBT1	4.09136	4.09136	4.09136	4.09136	4.09136	4.09136	4.09136	4.09136	4.09136
MAOA	10.8705	11.1638	10.926	9.97703	9.7583	9.52402	10.436	10.3595	9.93623
CD55	7.21808	9.89988	7.74092	11.5887	11.5879	10.742	11.1806	11.3212	10.9673
SLC35F1	4.09136	4.09136	4.09136	4.09136	4.09136	4.09136	4.09136	4.09136	4.09136
SLC30A10	5.55508	4.97482	4.78962	7.09876	6.08647	6.63058	4.75871	5.00117	5.10231
ACSL5	12.9743	13.4463	12.938	14.2677	14.276	13.8735	14.3639	14.1954	14.2669
DPP4	11.1193	11.645	11.1232	11.4012	11.4742	10.2267	11.6376	11.7547	11.2796
UGT2B17	4.09136	4.09136	4.09136	4.76228	4.09136	5.15557	4.75871	4.09136	5.10231
L1CAM	7.69172	8.45714	7.71301	8.82005	9.12546	8.89471	10.9455	11.226	11.6511
TM6SF2	5.20211	5.78675	5.5271	6.56738	6.23054	5.69398	6.22419	5.6208	5.31774
PHGR1	11.0415	11.3665	11.1206	14.6559	14.4973	14.4775	15.2414	14.5891	15.0505
AQP1	5.20211	5.45843	5.4507	5.6082	5.11641	5.15557	5.31409	5.35834	5.90068
GSTA1	5.30252	4.97482	4.78962	5.54311	4.82364	5.42069	4.56533	4.09136	4.60453
LYPD8	4.95998	4.53824	5.06966	5.54311	5.9805	6.18579	5.9747	5.13641	5.21619
PRSS2	12.3433	11.9689	12.065	5.98371	6.51549	6.33916	5.82846	5.8967	6.33302

## Sheet: goblet_cells
SYMBOL	R_PDT1_ES_1	R_PDT1_ES_2	R_PDT1_ES_3	R_PDT1_BS_1	R_PDT1_BS_2	R_PDT1_BS_3	R_PDT1_BT_1	R_PDT1_BT_2	R_PDT1_BT_3
CLCA1	4.09136	4.09136	4.09136	4.09136	4.09136	4.09136	4.56533	4.09136	4.09136
CDON	8.19014	8.46391	8.19811	7.52773	7.92941	7.05334	8.06023	8.2593	7.93263
PDIA5	10.9485	11.4957	11.1179	11.3564	11.3606	11.2541	10.8802	10.9611	10.4784
PLA2G10	6.08808	5.96365	5.59851	6.11501	6.23054	6.44351	6.26144	6.59211	6.41226
AGR2	12.2477	12.3242	12.0793	13.4046	13.4296	12.9905	12.2492	12.0484	12.0448
TPSG1	4.09136	4.72086	4.09136	7.30372	7.21717	6.10172	7.39129	7.61545	7.1621
MUC5B	5.20211	4.72086	4.09136	4.90949	4.61191	4.09136	4.75871	5.13641	4.60453
GALNT12	11.4424	11.599	11.3828	10.1914	10.5058	10.2221	10.1457	10.4729	9.70328
SPINK4	6.96773	6.81102	7.1069	5.54311	6.08647	5.49564	4.56533	4.09136	4.81337
SPDEF	4.95998	4.85937	4.58749	4.76228	4.61191	4.92295	5.60065	5.6208	4.60453
KRT7	5.55508	4.97482	4.94252	6.19559	6.92403	6.47655	8.12907	8.31343	8.51012
MANF	12.4263	12.5991	12.4517	12.1798	12.3015	12.2066	12.0019	11.902	11.731
MUC4	7.5174	7.48538	7.64075	7.96943	8.06912	7.61196	7.48484	7.66647	6.89274
CREB3L1	5.08954	5.39277	4.78962	5.4	5.42778	5.42069	5.02708	5.13641	5.21619
TFF3	11.1344	12.5678	10.9662	13.1526	13.6641	12.0628	13.7632	13.7684	12.6092
AQP3	9.28969	8.8417	9.16768	12.7666	13.0151	12.5395	11.2614	10.7207	10.7453
CDX2	11.9353	12.0018	12.0436	13.0823	12.9034	13.077	12.9143	12.5342	12.8458
OTOGL	5.93506	5.45843	5.84658	6.11501	5.86466	5.49564	5.60065	5.45314	5.90068
KLK1	7.95016	8.56807	7.8728	8.73351	8.09312	7.72289	6.96094	7.3286	6.62519
KRT20	11.6914	12.6753	12.1947	14.8343	14.6996	14.1186	14.5346	13.922	14.6396
ATOH1	4.09136	4.09136	4.09136	4.09136	4.09136	4.09136	4.09136	4.09136	4.09136
MUC13	12.4196	13.2132	12.624	14.5467	14.667	14.1491	14.2108	14.3012	14.089
REP15	4.09136	4.09136	4.09136	4.09136	4.09136	4.57587	4.56533	4.09136	4.81337
NLRP6	5.39365	4.72086	5.06966	5.4	5.11641	4.57587	4.56533	4.09136	4.09136
ZG16	4.09136	5.16538	4.09136	6.19559	5.33454	4.77342	4.09136	4.62238	4.60453
ITLN1	4.95998	4.85937	4.58749	5.6082	5.11641	5.69398	4.09136	4.09136	4.09136
BACE2	10.3074	11.2745	10.43	11.8084	11.8818	11.0179	10.5601	10.6657	10.2827
LRRC26	6.66208	6.00417	6.76528	4.90949	5.80234	4.77342	5.9747	5.76677	6.01027
GUCA2A	4.95998	4.72086	4.78962	8.48363	8.21836	7.25277	5.9747	5.69608	6.20443
SLC9A8	10.6595	10.7333	10.7816	11.38	11.4197	11.2734	11.5501	11.6858	11.7001
TMEM207	4.09136	4.09136	4.09136	4.09136	4.09136	4.09136	4.09136	4.09136	4.09136
MUC2	4.80407	4.53824	4.78962	6.30777	6.13631	5.04736	4.09136	5.00117	4.09136
MUC5AC	4.80407	4.85937	4.58749	4.56789	4.82364	5.04736	4.56533	4.62238	4.60453
PHGR1	11.0415	11.3665	11.1206	14.6559	14.4973	14.4775	15.2414	14.5891	15.0505
FCGBP	5.69588	5.87841	5.4507	6.44387	6.08647	5.42069	5.02708	5.35834	5.31774

## Sheet: stem_cells
SYMBOL	R_PDT1_ES_1	R_PDT1_ES_2	R_PDT1_ES_3	R_PDT1_BS_1	R_PDT1_BS_2	R_PDT1_BS_3	R_PDT1_BT_1	R_PDT1_BT_2	R_PDT1_BT_3
PROM1	12.1493	11.7756	12.1075	8.39772	8.77226	8.51238	6.33291	6.59211	6.52293
KCNQ1	12.7623	13.126	12.7766	12.5584	12.8006	12.2889	11.8715	12.1356	11.3536
SLC12A2	14.3765	14.2353	14.533	14.958	14.8274	15.2763	12.6976	12.6292	12.875
OLFM4	15.0184	13.8607	15.3892	10.3304	10.4833	9.95776	7.06639	6.94033	6.9195
SMOC2	14.7147	14.4443	14.6388	5.83692	5.80234	6.54029	6.26144	6.51801	6.29155
TNFRSF19	9.93739	10.3911	10.1946	10.914	10.8681	10.7743	8.35922	8.0959	8.41175
EPHB2	14.1965	13.9208	14.1812	12.9917	12.9219	13.0725	12.1077	12.234	12.6162
MSI1	7.69172	7.92043	7.79514	4.76228	5.23174	5.25219	4.56533	4.09136	4.09136
LGR5	12.1076	11.6286	11.8685	9.38368	9.34057	9.99665	7.25606	7.77884	8.20287
LRIG1	11.6095	11.6591	11.874	7.78428	8.12837	8.51238	8.48444	8.75757	8.68105
TERT	8.12558	7.18836	7.56463	4.56789	4.82364	4.92295	5.02708	4.62238	4.09136
BMI1	10.0075	10.0952	10.1487	9.75993	9.79521	9.87666	10.1362	10.0327	10.2675
AXIN2	13.8838	13.6591	14.0169	15.2088	15.1527	15.4041	14.3061	14.3674	14.2382
HOPX	4.59786	4.09136	4.09136	5.03201	4.61191	4.09136	4.09136	5.13641	4.97119
KCNE3	11.8714	12.0082	11.9948	11.1323	11.409	11.0605	11.236	11.2933	11.1869
ASCL2	13.4763	13.3319	13.3642	13.0564	13.3234	13.4981	13.1307	13.0785	12.9316

## Sheet: enteroendocrine
SYMBOL	R_PDT1_ES_1	R_PDT1_ES_2	R_PDT1_ES_3	R_PDT1_BS_1	R_PDT1_BS_2	R_PDT1_BS_3	R_PDT1_BT_1	R_PDT1_BT_2	R_PDT1_BT_3
ARX	4.09136	4.53824	4.09136	4.09136	4.09136	4.09136	4.09136	4.09136	4.60453
TAC1	4.09136	5.07541	4.58749	5.03201	4.98359	4.57587	4.09136	4.09136	4.81337
PAX6	4.95998	5.32266	4.94252	5.13862	4.61191	5.04736	8.71903	8.96084	9.34047
ISL1	4.59786	4.53824	4.09136	5.13862	4.61191	5.25219	4.09136	4.09136	4.09136
RIMBP2	6.75239	6.32037	6.84591	7.48262	7.30268	8.3412	8.16697	7.41095	8.5527
GLP2R	5.20211	4.09136	4.78962	4.56789	5.11641	5.04736	5.22795	5.69608	5.49452
GAL	5.55508	5.45843	5.4507	6.19559	6.23054	6.14444	5.60065	5.25378	5.95668
SCT	5.08954	4.72086	4.09136	4.09136	4.09136	4.09136	4.09136	4.62238	5.10231
NUCB2	9.51162	9.55236	9.26166	9.35914	9.45112	9.0349	8.58572	8.5749	8.26572
SCGN	4.09136	4.09136	4.09136	5.54311	4.98359	4.77342	4.90517	4.09136	4.09136
AFP	4.59786	4.53824	4.78962	5.54311	4.61191	5.04736	4.75871	4.62238	5.10231
CHGB	5.87956	5.63442	5.4507	4.56789	4.61191	4.09136	4.56533	4.09136	4.60453
MLN	4.09136	4.09136	4.09136	4.09136	4.09136	4.09136	4.09136	4.09136	4.09136
CHGA	4.09136	4.09136	5.06966	4.09136	4.09136	4.09136	4.75871	4.83822	4.60453
TRPA1	4.09136	4.09136	4.09136	4.09136	4.09136	4.09136	4.09136	4.09136	4.09136
CPE	9.11829	9.99853	9.27596	8.70779	8.71169	7.41087	8.44647	9.07156	8.10311
GLP1R	4.09136	4.09136	4.09136	4.09136	4.09136	4.09136	4.09136	4.09136	4.09136
VEGFA	12.8856	13.8259	12.8564	12.49	13.0299	11.6	14.1761	14.342	13.3334
GCG	4.09136	4.09136	4.09136	4.09136	4.09136	4.09136	4.09136	4.09136	4.09136
IAPP	4.09136	4.09136	4.09136	4.09136	4.09136	4.09136	4.09136	4.83822	4.09136
NEUROG3	4.09136	4.09136	4.09136	4.09136	4.09136	4.09136	4.09136	4.09136	4.09136
NKX2-2	4.09136	4.09136	4.09136	4.09136	4.09136	4.09136	4.09136	4.09136	4.09136
FFAR1	4.09136	4.09136	4.09136	4.09136	4.09136	4.09136	4.09136	4.09136	4.09136
PYY	4.09136	4.09136	4.58749	4.76228	4.61191	4.09136	4.09136	4.62238	4.09136
NTS	4.09136	4.09136	4.09136	4.09136	4.09136	4.09136	4.09136	4.09136	4.09136
ENPP2	4.95998	5.39277	4.94252	7.3548	6.23054	6.37486	4.09136	4.09136	4.60453
VWA5B2	9.71851	9.10216	9.91005	7.98024	7.71379	8.48914	7.66857	7.68307	7.86645
GFRA3	5.08954	4.85937	4.94252	4.09136	4.09136	4.77342	4.09136	4.09136	4.09136
GPR119	5.82142	5.24724	5.90128	4.76228	4.82364	5.15557	5.02708	4.62238	5.10231
SCN3A	4.09136	4.09136	4.58749	4.09136	4.09136	4.09136	4.09136	4.09136	4.09136
SST	4.09136	4.09136	4.09136	4.09136	4.09136	4.09136	4.09136	4.09136	4.09136
GHRL	5.20211	4.97482	5.59851	4.90949	5.33454	5.33996	5.60065	5.54016	5.84199
GIP	4.09136	4.09136	4.09136	4.09136	4.09136	4.09136	5.02708	5.25378	5.71525
NEUROD1	7.15412	6.72144	7.04043	7.25072	6.86855	7.11621	4.75871	4.09136	4.09136
FABP5	6.59837	5.52028	6.58822	5.54311	6.13631	6.05751	6.26144	6.01413	6.06165
MC4R	4.09136	4.09136	4.09136	4.09136	4.09136	4.09136	4.09136	4.09136	4.09136
TAS1R3	7.04057	6.6981	6.92208	7.32095	6.95095	7.52268	7.66857	7.83928	8.31607
ALCAM	12.5798	12.8873	12.6571	12.0656	12.3934	12.255	10.6645	11.0174	10.3827
INSL5	4.09136	4.09136	4.09136	4.09136	4.09136	4.09136	4.09136	4.09136	4.09136
PCSK1	5.30252	5.24724	5.18018	5.4	5.51342	5.42069	4.09136	4.83822	5.10231
TAS1R2	4.09136	4.09136	4.09136	4.09136	4.09136	4.09136	4.09136	4.09136	4.09136
SSTR2	4.59786	5.39277	5.5271	4.90949	4.61191	4.77342	4.75871	5.00117	4.81337
GAST	4.09136	4.09136	4.09136	4.90949	5.11641	5.42069	5.7201	5.13641	5.49452
FFAR3	4.09136	4.09136	4.09136	4.09136	4.09136	4.09136	4.09136	4.09136	4.09136
FFAR4	7.93767	7.49871	7.36329	9.20239	9.10796	8.4415	7.55835	8.00662	7.61528
CCK	4.09136	4.09136	4.09136	4.09136	4.09136	4.09136	4.09136	4.83822	4.09136
NPSR1	4.09136	4.09136	4.09136	4.76228	4.09136	4.09136	4.75871	4.83822	4.09136
GNAT3	4.09136	4.09136	4.09136	4.09136	4.09136	4.09136	4.09136	4.09136	4.09136

## Sheet: microfold_cells
SYMBOL	R_PDT1_ES_1	R_PDT1_ES_2	R_PDT1_ES_3	R_PDT1_BS_1	R_PDT1_BS_2	R_PDT1_BS_3	R_PDT1_BT_1	R_PDT1_BT_2	R_PDT1_BT_3
SOX8	5.98817	6.65018	6.00388	7.70815	8.19639	8.86495	7.61453	7.9254	7.44372
PGLYRP1	5.98817	5.45843	5.59851	4.76228	5.23174	5.33996	5.31409	5.69608	5.71525
CYBA	8.12558	8.51041	8.33213	8.6482	8.42134	8.75891	8.91512	8.70193	8.86115
FOSL2	10.4055	11.3871	10.4843	12.5978	12.7318	11.8157	13.5358	13.3578	13.1829
CTSH	12.1787	12.3228	12.0289	12.659	12.8386	12.5162	12.2459	12.4709	12.3012
RELB	8.46677	8.88264	8.78329	9.18387	9.49666	8.96931	9.25055	9.36542	9.40223
AHR	9.96524	10.1296	9.99023	10.0298	10.2185	9.99391	10.1267	9.93621	10.1699
CCL20	8.04639	10.6124	8.05026	12.1698	12.1127	10.1251	9.57959	9.76857	8.52731
IRF6	10.65	11.1544	10.6634	11.1141	11.2238	10.7934	11.1748	11.1597	11.3845
CTSD	11.5237	11.8554	11.4959	13.3303	13.2122	13.0712	12.7719	12.6169	12.7812
ONECUT2	7.83355	7.40265	7.8345	6.62513	6.18429	6.94183	6.96094	7.04796	7.28974
RAC2	8.45807	8.87759	8.47965	7.9365	8.10497	8.17623	7.79532	7.79419	7.78277
TULP4	10.2202	10.3516	10.1718	10.9785	11.0393	10.9303	11.0926	11.3265	11.441
EHF	13.4849	13.5437	13.618	14.097	14.0713	13.9478	14.0097	14.0532	13.7888
FOXP4	12.5632	12.5196	12.6142	11.7986	11.9348	11.8758	11.4281	11.7061	11.9455
MFGE8	10.667	11.3683	10.8784	11.0932	11.2211	10.4869	12.5549	12.9663	12.9888
NFIC	9.28969	9.74768	9.28069	7.19564	7.78935	8.24266	7.39129	7.61545	7.56595
NFIB	10.8507	10.9105	10.9851	9.26539	9.60458	9.48546	8.60652	8.55709	8.46624
MIER3	10.063	10.3751	10.3602	10.7141	10.6816	10.485	10.7571	10.8954	10.6009
CXCL16	9.86697	11.1996	10.1921	11.3647	11.5603	10.7997	10.6874	11.1788	10.613
ANXA5	11.9547	11.9802	11.9487	11.8934	11.8285	11.9199	12.7841	12.7149	13.3413
FABP5	6.59837	5.52028	6.58822	5.54311	6.13631	6.05751	6.26144	6.01413	6.06165
GJB2	10.1625	9.83102	9.70709	9.69605	9.66964	9.24346	8.2039	8.73399	7.87993
IRF2	9.96524	10.4174	9.8823	10.2144	10.2639	9.82819	10.0249	10.2364	9.46145
GP2	4.59786	4.09136	4.09136	4.09136	4.09136	4.09136	4.09136	4.09136	4.09136
MARCKSL1	13.0236	12.7805	12.9949	12.3171	12.4072	12.6079	12.5713	12.3991	12.774
TNFAIP2	11.6491	12.0191	11.7676	12.5151	12.7199	12.2878	12.9143	12.9743	12.135
MTF1	10.0399	10.1444	10.3032	10.2548	10.4162	10.1598	9.99375	10.156	10.3732
SPIB	7.19708	6.3813	7.21112	4.56789	4.09136	4.77342	4.56533	4.09136	4.60453

## Sheet: tuft_cells
SYMBOL	R_PDT1_ES_1	R_PDT1_ES_2	R_PDT1_ES_3	R_PDT1_BS_1	R_PDT1_BS_2	R_PDT1_BS_3	R_PDT1_BT_1	R_PDT1_BT_2	R_PDT1_BT_3
ALOX5	6.22464	7.2371	6.45588	9.18387	9.59205	8.61612	8.69981	9.0009	8.4573
IL17RB	10.3572	10.0398	10.4802	9.92783	9.98606	9.93791	10.2284	10.4	10.2953
CAMK2B	4.09136	4.53824	4.58749	6.07274	5.59281	6.40963	5.66193	6.26738	5.31774
KLF6	11.0985	12.095	11.0322	12.6493	12.7638	12.072	12.8126	12.5991	13.2606
TRPM5	8.4405	7.81819	8.42073	7.96943	7.68241	7.72289	6.74823	7.04796	5.90068
CDHR2	7.75016	9.802	8.39472	12.74	12.7507	12.3951	13.3252	13.4558	13.2873
PTPRC	4.80407	4.09136	4.58749	4.09136	4.09136	4.09136	4.09136	4.09136	4.09136
PTGS1	5.20211	5.63442	4.58749	4.56789	4.09136	5.04736	5.02708	5.13641	4.60453
KLF3	11.5586	12.131	11.6628	12.3543	12.4786	11.9765	12.4463	12.4607	12.2697
RGS2	6.78122	6.81102	6.87177	7.42016	6.95095	6.5088	6.4007	6.01413	5.78031
SOX9	15.5406	15.8685	15.6602	15.1579	15.4102	15.2212	15.2016	15.4413	15.222
GNG13	5.20211	4.72086	4.94252	4.56789	4.09136	4.09136	4.09136	4.62238	4.09136
RAC2	8.45807	8.87759	8.47965	7.9365	8.10497	8.17623	7.79532	7.79419	7.78277
IL13RA1	10.9407	11.2473	10.935	12.5494	12.7717	12.3519	12.9028	13.1455	13.0933
DCLK1	4.09136	4.09136	4.09136	4.90949	4.98359	4.09136	4.75871	4.09136	4.97119
NREP	5.87956	5.73815	5.36836	4.76228	4.61191	4.57587	4.75871	4.62238	4.09136
AVIL	6.53152	6.76696	6.55634	7.32095	7.05372	7.25277	7.54395	7.28555	7.02166
POU2F3	5.62766	5.92177	5.5271	6.88213	6.78093	6.57106	5.92786	6.85376	6.37323
PLCB2	5.76031	5.52028	5.36836	5.47395	5.23174	5.25219	5.9747	5.13641	4.97119
TSLP	4.95998	4.72086	4.09136	4.90949	4.82364	4.09136	4.56533	4.83822	4.60453
DRD3	4.09136	4.09136	4.09136	4.09136	4.09136	4.09136	4.09136	4.09136	4.09136
FABP1	11.0415	13.7731	11.8124	15.5315	15.7946	14.0065	15.069	14.5062	13.8865
GFI1B	4.09136	4.72086	4.58749	5.88783	4.98359	5.25219	4.09136	4.09136	4.60453
IL25	4.09136	4.09136	4.09136	4.09136	4.09136	4.09136	4.09136	4.09136	4.09136
TAS1R3	7.04057	6.6981	6.92208	7.32095	6.95095	7.52268	7.66857	7.83928	8.31607
ATOH1	4.09136	4.09136	4.09136	4.09136	4.09136	4.09136	4.09136	4.09136	4.09136
IRF7	8.81895	9.14904	8.76988	8.91297	9.13702	8.32378	10.0403	9.75693	9.72575
FFAR3	4.09136	4.09136	4.09136	4.09136	4.09136	4.09136	4.09136	4.09136	4.09136
ESPN	10.4301	10.6558	10.5833	10.3262	10.3995	10.2974	10.7494	10.4941	10.5089
SUCNR1	4.09136	4.09136	4.09136	4.09136	4.09136	4.77342	4.09136	4.09136	4.09136
GNAT3	4.09136	4.09136	4.09136	4.09136	4.09136	4.09136	4.09136	4.09136	4.09136
ASIC5	4.09136	4.09136	4.58749	5.03201	4.09136	4.09136	4.09136	4.09136	4.09136

## Sheet: paneth_cells
SYMBOL	R_PDT1_ES_1	R_PDT1_ES_2	R_PDT1_ES_3	R_PDT1_BS_1	R_PDT1_BS_2	R_PDT1_BS_3	R_PDT1_BT_1	R_PDT1_BT_2	R_PDT1_BT_3
CLCA1	4.09136	4.09136	4.09136	4.09136	4.09136	4.09136	4.56533	4.09136	4.09136
GUCA2B	4.09136	4.53824	4.09136	5.23385	5.11641	5.49564	5.02708	5.00117	5.21619
IL4R	10.8803	11.1833	10.9199	12.1455	12.0928	11.8396	12.4289	12.4956	12.6056
ATG16L1	10.76	10.7908	10.7132	11.8545	11.9422	11.7111	11.9954	12.0814	12.2152
LYZ	12.2627	12.7665	12.1884	14.6883	14.7581	14.2113	13.2903	13.0851	13.0723
LGALS2	4.59786	4.72086	5.18018	6.97287	6.65467	6.60115	4.56533	4.83822	4.09136
RIPK2	9.9744	10.1125	10.0132	10.1055	10.1259	10.0157	10.5296	10.3492	10.7157
KCNN4	7.84699	7.61337	7.3812	8.99495	9.37513	8.78458	10.5566	10.531	10.1451
AGR2	12.2477	12.3242	12.0793	13.4046	13.4296	12.9905	12.2492	12.0484	12.0448
RAP1A	10.476	10.722	10.5621	10.7956	10.833	10.7338	10.7478	10.5514	10.7779
SPINK4	6.96773	6.81102	7.1069	5.54311	6.08647	5.49564	4.56533	4.09136	4.81337
DLL4	10.7458	10.5117	10.7982	8.18091	8.34356	7.92178	7.06639	7.93926	7.1621
MMP7	4.59786	4.09136	4.09136	9.02127	8.43078	7.74932	6.72243	6.31259	7.24847
REG3G	4.09136	4.09136	4.09136	4.09136	4.61191	4.09136	4.09136	4.09136	4.09136
WNT9B	4.09136	4.09136	4.58749	4.56789	4.09136	4.09136	5.13318	5.13641	4.81337
RETNLB	4.80407	4.09136	4.78962	4.09136	4.61191	5.04736	4.09136	4.09136	4.09136
KLF15	5.93506	5.32266	5.06966	4.09136	4.09136	4.09136	4.75871	4.09136	4.09136
CSF2	4.59786	4.09136	4.09136	5.13862	5.42778	4.57587	5.31409	5.54016	5.57302
DEFA5	9.43843	8.07902	9.17787	4.90949	5.11641	6.33916	4.56533	4.09136	4.09136
DEFA6	5.82142	5.57881	6.30899	4.56789	4.82364	5.15557	4.09136	4.09136	4.09136
NOD2	9.20913	9.71124	9.04504	8.49119	8.87937	7.89839	7.14536	7.76332	6.37323
CTNNB1	15.2878	15.2253	15.3271	15.2284	15.2731	15.2478	14.8233	14.9132	15.0641
TM4SF20	4.95998	5.07541	5.06966	10.9771	10.9603	10.0662	8.49935	8.32401	7.97091
FABP4	4.09136	4.09136	4.09136	4.76228	4.98359	4.09136	4.09136	5.25378	4.60453
GPX2	15.3098	15.2038	15.3114	15.1649	15.0288	15.01	14.8716	14.7539	14.7162
ITLN1	4.95998	4.85937	4.58749	5.6082	5.11641	5.69398	4.09136	4.09136	4.09136
ADIPOQ	4.09136	4.09136	4.09136	4.09136	4.09136	4.09136	4.09136	4.09136	4.09136
TLR5	6.75239	7.12062	6.55634	6.59656	6.0346	6.18579	4.90517	5.54016	5.31774
DMBT1	4.09136	4.09136	4.09136	4.09136	4.09136	4.09136	4.09136	4.09136	4.09136
PLA2G2A	6.53152	6.97442	6.30899	5.9367	6.0346	5.25219	4.56533	4.09136	4.60453
GUCA2A	4.95998	4.72086	4.78962	8.48363	8.21836	7.25277	5.9747	5.69608	6.20443
CFD	6.69285	6.87458	6.49021	8.72712	8.38298	8.44955	8.46937	7.93926	8.12589
DLL1	5.39365	5.83345	5.36836	4.56789	5.23174	4.57587	4.09136	4.62238	4.60453
MUC2	4.80407	4.53824	4.78962	6.30777	6.13631	5.04736	4.09136	5.00117	4.09136
PRSS1	9.86697	10.0009	9.86035	5.13862	4.61191	5.33996	5.02708	5.13641	5.31774
LGR4	11.3231	11.4841	11.5091	10.5157	10.6192	10.4869	9.94566	10.1794	9.86043
DEFA1	4.09136	4.09136	4.09136	4.09136	4.09136	4.09136	4.09136	4.09136	4.09136
MPTX1	4.09136	4.09136	4.09136	4.09136	4.09136	4.09136	4.09136	4.09136	4.09136
TLR9	4.09136	4.09136	4.09136	4.09136	4.09136	4.09136	4.09136	4.09136	4.09136
DEFA3	4.09136	4.09136	4.09136	4.09136	4.09136	4.09136	4.09136	4.09136	4.09136
PNLIPRP2	5.55508	4.97482	5.36836	5.54311	5.42778	5.25219	4.56533	4.62238	4.09136

## Sheet: enteric_glia_cells
SYMBOL	R_PDT1_ES_1	R_PDT1_ES_2	R_PDT1_ES_3	R_PDT1_BS_1	R_PDT1_BS_2	R_PDT1_BS_3	R_PDT1_BT_1	R_PDT1_BT_2	R_PDT1_BT_3
NOS2	5.4774	6.00417	5.59851	7.30372	7.19496	6.84569	9.03753	8.9335	8.75582
DKK3	7.3569	7.64962	7.04043	5.6082	5.23174	4.77342	4.56533	4.83822	4.97119
SOX10	4.80407	4.72086	4.09136	4.56789	4.61191	4.09136	4.09136	4.09136	4.09136
INTS6	10.5534	10.7291	10.7427	10.426	10.6796	10.6139	10.6192	10.6322	10.7489
GFAP	5.30252	4.85937	4.94252	4.90949	5.80234	5.56573	5.53584	5.25378	5.71525
RGS16	8.76358	9.1151	8.92314	7.96943	7.94269	8.40055	7.16443	7.17177	7.24847
CXCL14	7.44831	7.95936	7.14952	13.728	14.037	13.3291	14.7149	14.2559	14.4069
GFRA3	5.08954	4.85937	4.94252	4.09136	4.09136	4.77342	4.09136	4.09136	4.09136
LGI4	4.95998	6.00417	5.06966	8.08409	7.7596	6.82058	7.08655	7.3286	6.52293
MPZ	4.59786	4.85937	4.09136	5.47395	4.98359	4.77342	5.02708	5.25378	5.10231
S100B	4.09136	4.09136	4.09136	4.09136	4.09136	4.09136	4.09136	4.09136	4.09136
DHRS3	10.2781	10.8628	10.3512	11.4942	11.473	11.1334	11.559	11.4388	11.3009
ALDH1A1	13.5634	13.3141	13.7892	13.4542	12.8975	13.3563	11.3065	10.865	10.6565
SLC18A2	4.80407	4.85937	5.27881	4.76228	4.61191	5.15557	5.77551	5.00117	5.21619
ALDH1A3	5.08954	5.39277	5.4507	6.41113	6.83996	7.07461	7.2382	7.76332	8.37424
FOXD3	4.09136	4.09136	4.09136	4.09136	4.09136	4.09136	4.09136	4.09136	4.09136
L1CAM	7.69172	8.45714	7.71301	8.82005	9.12546	8.89471	10.9455	11.226	11.6511
