# Supplementary material for: The atypical KRAS Q22K mutation directs TGF‐β response towards partial epithelial‐to‐mesenchymal transition in patient‐derived colorectal cancer tumoroids
Source: Mol Oncol. 2025 Mar 11;19(8):2212–32. doi: 10.1002/1878-0261.70014 (PMC12330932; doi:10.1002/1878-0261.70014)
Supplement: Supplementary file 1 — Fig. S1. TGF‐β1 treatment induces morphological changes and 2D growth in patient‐derived tumoroid 1 (PDT1). Fig. S2. TGF‐β1 enhances the sensitivity of patient‐derived tumoroid 1 (PDT1) towards KRAS inhibition. Fig. S3.1. Cultivation of patient‐derived tumoroid 1 (PDT1) in basal medium stimulates differentiation towards specialized cell types of the colon crypt. Fig. S3.2. Cultivation of patient‐derived tumoroid 1 (PDT1) in basal medium stimulates differentiation towards specialized cell types of the colon crypt. Fig. S4. Gene overlap and Gene set enrichment analysis (GSEA) analysis of TGF‐β1 induced genes. Table S1. Excel file containing significant deregulated genes between different conditions. Table S2. Excel file containing gene lists of different cell types of the colon crypt, related to Fig. 4F and S3.1. Table S3. Excel file containing epithelial‐to‐mesenchymal transition (EMT) genes shown in Fig. 5B. Table S4. Excel file containing top significant up‐ and downregulated Reactome pathways and associated genes, related to Fig. 6A. [file MOL2-19-2212-s001.zip › mol270014-sup-0008-TableS3.xlsx]

## Sheet: EMTcell_BS_vs_ES
	BSvsES upregulated
	SYMBOL	Marker type	log2FoldChange	pvalue	padj
1	IL1RN	epithelial	5.02296	2.80724e-49	4.8807e-47
2	CEACAM6	epithelial	4.70848	7.34879e-12	1.0118e-10
3	SCEL	epithelial	4.0283	1.91405e-05	0.000106996
4	AQP3	epithelial	3.73471	1.06123e-78	5.15868e-76
5	SLPI	epithelial	3.61751	7.07567e-66	2.34077e-63
6	HPGD	epithelial	3.58021	7.1071e-47	1.09215e-44
7	TTC39A	epithelial	3.24051	7.26273e-33	5.50927e-31
8	ALOX5	epithelial	2.77466	6.77251e-15	1.28129e-13
9	VGLL1	epithelial	2.51059	0.00194949	0.00704521
10	DSC2	epithelial	2.4531	1.42858e-44	1.9899e-42
11	AKAP12	mesenchymal	2.44073	2.11451e-06	1.39517e-05
12	FXYD3	epithelial	2.41474	9.00446e-11	1.09038e-09
13	TSPAN1	epithelial	2.37407	1.66009e-07	1.30029e-06
14	KRT19	epithelial	2.348	1.06385e-44	1.4994e-42
15	PMP22	mesenchymal	2.33384	2.12433e-10	2.45152e-09
16	KRT7	epithelial	2.33357	3.32622e-07	2.50165e-06
17	MALL	epithelial	2.28585	8.25303e-12	1.12847e-10
18	SFN	epithelial	2.20257	3.15941e-46	4.70337e-44
19	RHOD	epithelial	2.14827	8.3655e-24	3.39451e-22
20	OAS1	epithelial	2.11147	1.0766e-52	2.13697e-50
21	ARHGDIB	epithelial	2.06476	4.634e-06	2.89324e-05
22	TACSTD2	epithelial	2.02625	2.14532e-18	5.72864e-17
23	ITGB4	epithelial	2.02592	8.30548e-23	3.06236e-21
24	KLK6	epithelial	1.98596	3.87447e-06	2.4518e-05
25	KRT15	epithelial	1.95502	4.21351e-09	4.08472e-08
26	PTK6	epithelial	1.91545	2.91885e-09	2.87646e-08
27	CKMT1A	epithelial	1.90935	1.05634e-09	1.11185e-08
28	KRT8	epithelial	1.88426	3.62614e-54	7.64345e-52
29	ITGB6	epithelial	1.8269	5.87668e-22	2.03454e-20
30	TMEM158	mesenchymal	1.78529	2.85297e-14	5.04117e-13
31	EPS8L1	epithelial	1.77935	0.000552204	0.00228787
32	EMP3	mesenchymal	1.75835	8.58618e-08	6.95627e-07
33	SCNN1A	epithelial	1.7252	1.36517e-17	3.34881e-16
34	S100P	epithelial	1.71832	0.000230447	0.00103293
35	ATP1B1	epithelial	1.70484	2.04657e-18	5.47108e-17
36	DDR1	epithelial	1.62791	6.36253e-25	2.80647e-23
37	LY75	epithelial	1.62518	3.80887e-39	4.18081e-37
38	SORL1	epithelial	1.60367	9.77151e-15	1.82119e-13
39	TRIM31	epithelial	1.55539	5.0696e-11	6.31552e-10
40	TGFA	epithelial	1.52106	9.27035e-12	1.25961e-10
41	KRT18	epithelial	1.51129	2.28921e-36	2.12995e-34
42	MYH14	epithelial	1.50775	5.10887e-30	3.31575e-28
43	TOB1	epithelial	1.50195	6.11304e-19	1.6931e-17
44	PPL	epithelial	1.42373	1.06777e-16	2.3881e-15
45	TMPRSS4	epithelial	1.3709	1.9318e-12	2.81429e-11
46	S100A14	epithelial	1.33451	0.000665698	0.00270631
47	FBP1	epithelial	1.32727	2.56653e-08	2.2442e-07
48	PERP	epithelial	1.30737	1.84446e-24	7.87335e-23
49	VAMP8	epithelial	1.26333	9.67861e-19	2.66206e-17
50	SERINC5	epithelial	1.25062	1.76863e-30	1.18003e-28
51	IL20RA	epithelial	1.24318	1.57893e-30	1.05642e-28
52	EVPL	epithelial	1.20587	3.364e-38	3.51434e-36
53	C4orf19	epithelial	1.17422	1.19887e-11	1.6097e-10
54	MAP1B	mesenchymal	1.15465	2.87776e-05	0.000155432
55	CEACAM1	epithelial	1.13726	0.00903209	0.0267748
56	OR7E14P	epithelial	1.10557	1.33834e-05	7.71863e-05
57	ALDH3B2	epithelial	1.08563	8.72182e-05	0.000426231
58	TUBB6	mesenchymal	1.07368	4.56188e-07	3.34337e-06
59	SH2D3A	epithelial	1.07062	1.01423e-14	1.88292e-13
60	ANXA9	epithelial	1.06394	3.83678e-12	5.47235e-11
61	JUP	epithelial	1.06373	1.01911e-19	2.97479e-18
62	AXL	mesenchymal	1.05661	0.00334656	0.0113114
63	AGR2	epithelial	1.0456	2.22756e-16	4.83667e-15
64	SRPX	mesenchymal	1.03692	0.000173527	0.000796693
65	EXPH5	epithelial	1.00987	5.27105e-08	4.41771e-07
	BSvsES dowregulated
	SYMBOL	Marker type	log2FoldChange	pvalue	padj
66	SH2B3	mesenchymal	-1.04835	4.98973e-05	0.000257475
67	AREG	epithelial	-1.09813	4.34278e-11	5.47885e-10
68	DENND5A	mesenchymal	-1.18822	2.44106e-24	1.02366e-22
69	CHN1	mesenchymal	-1.29004	0.0110901	0.0319799
70	SACS	mesenchymal	-1.53272	1.092e-11	1.47283e-10
71	GRB7	epithelial	-1.5705	2.06465e-17	4.99774e-16
72	ZEB1	mesenchymal	-1.68222	0.0082297	0.0248131
73	SOAT1	mesenchymal	-1.70734	6.72913e-17	1.54711e-15
74	TOX3	epithelial	-1.903	7.21742e-37	6.93193e-35
75	ETV1	mesenchymal	-2.03281	2.84173e-10	3.23089e-09
76	SOBP	mesenchymal	-4.60716	6.81427e-12	9.43109e-11

## Sheet: EMTcell_BT_vs_BS
	BTvsBS upregulated
	SYMBOL	Marker type	log2FoldChange	pvalue	padj
1	AKAP12	mesenchymal	2.02122	3.02537e-05	0.000306801
2	KRT7	epithelial	1.9462	1.05572e-06	1.54504e-05
3	CALD1	mesenchymal	1.89464	0.000119398	0.00101844
4	FHL1	mesenchymal	1.61809	0.00102503	0.00649712
5	ETV1	mesenchymal	1.50697	1.31988e-06	1.87762e-05
6	AXL	mesenchymal	1.38822	0.000196117	0.0015636
7	TGFA	epithelial	1.26249	7.25142e-09	1.58751e-07
8	TUBB6	mesenchymal	1.22444	6.89038e-09	1.52251e-07
9	MSN	mesenchymal	1.20439	0.00561636	0.0267331
10	TGFB1I1	mesenchymal	1.09613	3.18458e-07	5.17846e-06
11	RHOD	epithelial	1.0889	7.64075e-09	1.66762e-07
12	TACSTD2	epithelial	1.03991	1.08335e-06	1.57792e-05
	BTvsBS dowregulated
	SYMBOL	Marker type	log2FoldChange	pvalue	padj
13	MYO1D	epithelial	-1.02162	1.9422e-16	1.14955e-14
14	BLNK	epithelial	-1.08554	0.000287531	0.00218283
15	AGR2	epithelial	-1.14816	2.29231e-19	1.74305e-17
16	PPFIBP2	epithelial	-1.23272	8.48484e-29	1.25031e-26
17	LCN2	epithelial	-1.73312	0.000244876	0.00189095
18	AQP3	epithelial	-1.82907	2.90854e-21	2.5366e-19
19	PMP22	mesenchymal	-1.96418	4.02064e-08	7.91059e-07
20	SLPI	epithelial	-2.54013	6.2507e-37	1.46768e-34
