# Supplementary material for: The atypical KRAS Q22K mutation directs TGF‐β response towards partial epithelial‐to‐mesenchymal transition in patient‐derived colorectal cancer tumoroids
Source: Mol Oncol. 2025 Mar 11;19(8):2212–32. doi: 10.1002/1878-0261.70014 (PMC12330932; doi:10.1002/1878-0261.70014)
Supplement: Supplementary file 1 — Fig. S1. TGF‐β1 treatment induces morphological changes and 2D growth in patient‐derived tumoroid 1 (PDT1). Fig. S2. TGF‐β1 enhances the sensitivity of patient‐derived tumoroid 1 (PDT1) towards KRAS inhibition. Fig. S3.1. Cultivation of patient‐derived tumoroid 1 (PDT1) in basal medium stimulates differentiation towards specialized cell types of the colon crypt. Fig. S3.2. Cultivation of patient‐derived tumoroid 1 (PDT1) in basal medium stimulates differentiation towards specialized cell types of the colon crypt. Fig. S4. Gene overlap and Gene set enrichment analysis (GSEA) analysis of TGF‐β1 induced genes. Table S1. Excel file containing significant deregulated genes between different conditions. Table S2. Excel file containing gene lists of different cell types of the colon crypt, related to Fig. 4F and S3.1. Table S3. Excel file containing epithelial‐to‐mesenchymal transition (EMT) genes shown in Fig. 5B. Table S4. Excel file containing top significant up‐ and downregulated Reactome pathways and associated genes, related to Fig. 6A. [file MOL2-19-2212-s001.zip › mol270014-sup-0009-TableS4.xlsx]

## Sheet: Reactome_BT_vs_BS_up
	ID	Description	GeneRatio	BgRatio	pvalue	p.adjust	qvalue	geneID	Count
0	R-HSA-1474244	Extracellular matrix organization	31/275	240/8855	1.05391e-11	7.60926e-09	6.94474e-09	FN1/MMP14/ITGA5/COL7A1/COL6A1/LTBP4/LTBP2/NID1/COL18A1/CTSV/ITGB7/PXDN/FGF2/ITGB8/MMP25/MATN3/CAPN12/MMP17/NTN4/COL13A1/HSPG2/LTBP1/HTRA1/LTBP3/COL5A3/BMP1/MFAP2/ITGB3/LOXL1/PDGFB/EFEMP2	31
1	R-HSA-1566948	Elastic fibre formation	11/275	38/8855	1.21276e-08	4.37808e-06	3.99574e-06	FN1/ITGA5/LTBP4/LTBP2/ITGB8/LTBP1/LTBP3/MFAP2/ITGB3/LOXL1/EFEMP2	11
2	R-HSA-2129379	Molecules associated with elastic fibres	9/275	31/8855	2.60912e-07	6.27927e-05	5.7309e-05	FN1/LTBP4/LTBP2/ITGB8/LTBP1/LTBP3/MFAP2/ITGB3/EFEMP2	9
3	R-HSA-1474228	Degradation of the extracellular matrix	15/275	105/8855	7.44725e-07	0.000107538	9.81469e-05	FN1/MMP14/COL7A1/COL6A1/NID1/COL18A1/CTSV/MMP25/CAPN12/MMP17/COL13A1/HSPG2/HTRA1/COL5A3/BMP1	15
4	R-HSA-373760	L1CAM interactions	15/275	105/8855	7.44725e-07	0.000107538	9.81469e-05	SPTBN5/SCN1B/ITGA5/SCN5A/L1CAM/RDX/RPS6KA2/DNM1/CNTN1/TUBB6/MSN/ITGB3/NRP1/FGFR1/EGFR	15
5	R-HSA-216083	Integrin cell surface interactions	11/275	70/8855	9.01358e-06	0.00108463	0.000989913	FN1/ITGA5/COL7A1/COL6A1/COL18A1/ITGB7/ITGB8/COL13A1/HSPG2/COL5A3/ITGB3	11
6	R-HSA-422475	Axon guidance	33/275	493/8855	2.27387e-05	0.00234533	0.00214051	SPTBN5/ABLIM3/SCN1B/ITGA5/COL6A1/PIK3CD/SCN5A/EPHB6/PLXNB3/L1CAM/MAPK11/GRB10/RDX/PDLIM7/RPS6KA2/MAPK12/EFNB2/NTN4/TRPC1/DNM1/EFNA2/EPHA4/CNTN1/TUBB6/MSN/COL5A3/CLTCL1/ITGB3/NRP1/CACNB1/FGFR1/GPC1/EGFR	33
7	R-HSA-445144	Signal transduction by L1	6/275	21/8855	3.11063e-05	0.00280734	0.00256218	ITGA5/L1CAM/ITGB3/NRP1/FGFR1/EGFR	6
8	R-HSA-1793185	Chondroitin sulfate/dermatan sulfate metabolism	8/275	45/8855	6.20295e-05	0.00497614	0.00454157	CHST3/DSE/CSPG4/CSGALNACT1/HSPG2/GPC2/CHST11/GPC1	8
9	R-HSA-2022090	Assembly of collagen fibrils and other multimeric structures	8/275	47/8855	8.575e-05	0.00619115	0.00565047	COL7A1/COL6A1/COL18A1/CTSV/PXDN/COL5A3/BMP1/LOXL1	8
10	R-HSA-9006934	Signaling by Receptor Tyrosine Kinases	29/275	460/8855	0.000209616	0.0136239	0.0124341	FN1/CAV1/IGF2/COL6A1/NTF4/MAPK11/GRB10/SPHK1/SHC2/FGF2/RPS6KA2/MAPK12/DUSP4/IGF1R/NCF2/MDK/AXL/DNM1/TGFA/RAB4B/COL5A3/ITGB3/NRP1/LYL1/FGFR1/STMN1/VEGFA/PDGFB/EGFR	29
11	R-HSA-1592389	Activation of Matrix Metalloproteinases	5/275	19/8855	0.000226436	0.0136239	0.0124341	MMP14/COL18A1/CTSV/MMP25/MMP17	5
12	R-HSA-1474290	Collagen formation	9/275	71/8855	0.000324778	0.0180377	0.0164624	COL7A1/COL6A1/COL18A1/CTSV/PXDN/COL13A1/COL5A3/BMP1/LOXL1	9
13	R-HSA-2173789	TGF-beta receptor signaling activates SMADs	7/275	45/8855	0.000425771	0.0219576	0.0200401	PMEPA1/LTBP4/LTBP2/ITGB8/LTBP1/LTBP3/ITGB3	7
14	R-HSA-3560782	Diseases associated with glycosaminoglycan metabolism	6/275	33/8855	0.000463997	0.0223337	0.0203833	CHST3/CHST6/CSPG4/HSPG2/GPC2/GPC1	6
15	R-HSA-8866910	TFAP2 (AP-2) family regulates transcription of growth factors and their receptors	4/275	13/8855	0.000521325	0.0235248	0.0214703	TFAP2A/TGFA/VEGFA/EGFR	4
16	R-HSA-373080	Class B/2 (Secretin family receptors)	8/275	65/8855	0.00084936	0.0356209	0.0325102	WNT7B/PTHLH/UCN2/WNT11/RAMP1/GIPR/WNT4/GNG4	8
17	R-HSA-5576892	Phase 0 - rapid depolarisation	5/275	25/8855	0.000888057	0.0356209	0.0325102	SCN1B/SCN5A/CACNG6/CACNG4/CACNB1	5
18	R-HSA-9694614	Attachment and Entry	4/275	15/8855	0.000947539	0.0360065	0.032862	HSPG2/GPC2/NRP1/GPC1	4
19	R-HSA-3000171	Non-integrin membrane-ECM interactions	7/275	52/8855	0.00104316	0.037086	0.0338472	FN1/FGF2/NTN4/HSPG2/COL5A3/ITGB3/PDGFB	7
20	R-HSA-194138	Signaling by VEGF	10/275	102/8855	0.00121665	0.037086	0.0338472	CAV1/MAPK11/SPHK1/SHC2/MAPK12/NCF2/AXL/ITGB3/NRP1/VEGFA	10
21	R-HSA-3560783	Defective B4GALT7 causes EDS, progeroid type	4/275	16/8855	0.00123277	0.037086	0.0338472	CSPG4/HSPG2/GPC2/GPC1	4
22	R-HSA-3560801	Defective B3GAT3 causes JDSSDHD	4/275	16/8855	0.00123277	0.037086	0.0338472	CSPG4/HSPG2/GPC2/GPC1	4
23	R-HSA-4420332	Defective B3GALT6 causes EDSP2 and SEMDJL1	4/275	16/8855	0.00123277	0.037086	0.0338472	CSPG4/HSPG2/GPC2/GPC1	4

## Sheet: Reactome_BT_vs_BS_down
	ID	Description	GeneRatio	BgRatio	pvalue	p.adjust	qvalue	geneID	Count
0	R-HSA-5661231	Metallothioneins bind metals	9/489	11/8855	2.21601e-10	1.98555e-07	1.91277e-07	MT1X/MT3/MT1F/MT1A/MT1M/MT2A/MT1G/MT1E/MT1H	9
1	R-HSA-5660526	Response to metal ions	9/489	13/8855	2.6066e-09	1.16776e-06	1.12495e-06	MT1X/MT3/MT1F/MT1A/MT1M/MT2A/MT1G/MT1E/MT1H	9
2	R-HSA-211859	Biological oxidations	29/489	169/8855	3.77094e-08	1.12625e-05	1.08497e-05	SULT1B1/DPEP1/CYP2J2/GLYATL1/CYP27A1/CMBL/GGT6/GSTA1/ARNT2/ACSS1/CYP26A1/UGT2A3/SLC26A2/UGT1A8/CYP39A1/ALDH1A1/CES1/CYP2U1/UGT1A10/CES3/ADH1B/CYP1B1/CYP2W1/PAPSS2/ADH4/SULT4A1/ADH6/ADH1C/SULT2A1	29
3	R-HSA-9748784	Drug ADME	17/489	80/8855	1.24291e-06	0.000278411	0.000268206	XDH/ABCC4/ABCG2/GLYATL1/SLC28A2/ABCB1/SLC16A1/GGT6/GSTA1/SLC28A3/UGT2A3/VAV3/UGT1A8/CES1/UGT1A10/SERPINA6/SULT2A1	17
4	R-HSA-211945	Phase I - Functionalization of compounds	17/489	83/8855	2.13869e-06	0.000383254	0.000369206	CYP2J2/CYP27A1/CMBL/ARNT2/ACSS1/CYP26A1/CYP39A1/ALDH1A1/CES1/CYP2U1/CES3/ADH1B/CYP1B1/CYP2W1/ADH4/ADH6/ADH1C	17
5	R-HSA-71384	Ethanol oxidation	6/489	10/8855	4.77735e-06	0.00065994	0.00063575	ACSS1/ALDH1A1/ADH1B/ADH4/ADH6/ADH1C	6
6	R-HSA-6803157	Antimicrobial peptides	10/489	32/8855	5.15578e-06	0.00065994	0.00063575	RNASE6/LYZ/LCN2/PI3/DEFA6/LTF/DEFA5/PLA2G2A/TLR2/ITLN1	10
7	R-HSA-425407	SLC-mediated transmembrane transport	27/489	205/8855	2.13048e-05	0.00238614	0.00229868	SLC40A1/SLC7A8/SLC16A2/SLC15A3/SLC28A2/SLC4A8/SLC16A1/SLC47A1/SLC28A3/APOD/SLCO2A1/SLC30A2/SLC26A2/SLC5A1/SLC1A2/SLC12A2/SLC7A2/SLC4A4/SLC39A2/SLC39A8/SLC30A10/SLC38A4/SLC6A20/SLC14A2/SLC13A3/SLC5A9/SLC13A2	27
8	R-HSA-418594	G alpha (i) signalling events	25/489	202/8855	0.000120083	0.0111994	0.0107889	RGS16/AGT/ADCY3/ACKR3/OXGR1/PDE1B/CXCL11/NPY4R/CX3CL1/ITPR2/HTR1D/APLNR/GNAL/ADCY5/GNAI1/PPP1R1B/CNR1/PLCB4/CCL5/KNG1/PLA2G4A/ADRA2A/RGS22/GRM8/CCL28	25
9	R-HSA-192105	Synthesis of bile acids and bile salts	8/489	29/8855	0.000124994	0.0111994	0.0107889	SLC27A2/HSD17B4/ACOX2/CYP27A1/BAAT/AMACR/CYP39A1/OSBPL6	8
10	R-HSA-112316	Neuronal System	32/489	309/8855	0.000420255	0.0342317	0.032977	NCALD/KCNJ11/GLUL/ABAT/NAAA/EPB41L2/ADCY3/PPFIBP2/GAD1/TUBB2A/KCNJ8/NRGN/GLRA2/SYN3/LIN7A/KCNAB2/PTPRD/CHRNA1/SLC1A2/LRFN1/GRIK4/TSPAN7/GNAL/ADCY5/GNAI1/SLITRK6/KCNJ2/NRXN3/GABRA2/KCNV1/KCNB2/CACNA1E	32
11	R-HSA-193368	Synthesis of bile acids and bile salts via 7alpha-hydroxycholesterol	6/489	20/8855	0.000548292	0.0409391	0.0394385	SLC27A2/HSD17B4/ACOX2/CYP27A1/BAAT/AMACR	6
